# Supplementary material for: Colorectal Cancer Archaeome: A Metagenomic Exploration, Tunisia
Source: Curr Issues Mol Biol. 2023 Sep 19;45(9):7572–81. doi: 10.3390/cimb45090477 (PMC10527824; doi:10.3390/cimb45090477)
Supplement: Supplementary file 1 [file cimb-45-00477-s001.zip]

Archive with 5 entries (5 files):
- supplementary data S1.xlsx
- supplementary data S2.xlsx
- supplementary data S3.xlsx
- supplementary data S4.xlsx
- supplementary data S5.xlsx
