# Supplementary material for: Colorectal Cancer Archaeome: A Metagenomic Exploration, Tunisia
Source: Curr Issues Mol Biol. 2023 Sep 19;45(9):7572–81. doi: 10.3390/cimb45090477 (PMC10527824; doi:10.3390/cimb45090477)
Supplement: Supplementary file 1 [file cimb-45-00477-s001.zip › supplementary data S1.xlsx]

## Sheet: patients characterisation
code patient	age	sex	localization	TNM clasisification	Stage
216	65	F	caecum	pT4N1c	III
3493	54	M	tranverse colon	pT4bN1b	III
3659	73	M	rectum	pT4aN2b	III
5002	63	F	caecum	pT4aN2a	III
2218	77	M	sigmoide	pT3N1b	II
6885	61	M	caecum	pT4aN2b	III
124	75	F	Sigmoide	pT3N0	II
5729	69	F	right colon	pT3N1a	II
5445	71	F	rectum	pT3N1b	II
6976	42	F	left colon	pT4aN2a	III
4421	66	F	Sigmoide	pT3N0	II
5898	86	F	tranverse colon	pT3N0	II
3528	50	F	Sigmoide	pT3N2a	III
5411	51	F	sigmoid	pT3N1c	II
762	53	M	caecum	pT3N0	II
5938	75	M	Sigmoide	pT3N0	II
4502	64	M	caecum	pT3N0	II
7254	68	M	left colon	pT1	NA
5153	45	F	tranverse colon	pT4aN1b	III
1210	60	M	left colon	pT4bN2a	III
5491	65	M	sigmoide	pT3N0	II
3099	64	F	right colon	pT3N1	II
4224	81	M	left colon	pT2N0	II
6016	79	F	left colon	pT4aN1b	III
1558	72	F	sigmoid	pT3N2a	III
6069	46	F	rectum	pT3N0	II
4358	28	M	rectum	pT4aN1a	III
2103	73	M	left colon	pT4aN0	III
1986	63	F	left colon	pT3N0	II
314	49	F	rectum	pT2N0	II
3653	68	F	sigmoid	pT4aN0	III
4582		F	left colon	pT3N1b	II
1055	61	M	sigmoide	pT3N1b	II
3344	72	F	caecum	pT4bN1b	III
5001	80	M	sigmoid	pT3N1a	II

## Sheet: samples characterisation
code patient	code sample	Status of tissue
216 (8)	Mic001	healthy adjacent mucosa
3493(b)	Mic0010	healthy adjacent mucosa
3659(3)	Mic0011	healthy adjacent mucosa
5002 (3)	Mic0012	healthy adjacent mucosa
2218(1)	Mic013	healthy adjacent mucosa
6885(b)	Mic014	healthy adjacent mucosa
124(10)	Mic015	healthy adjacent mucosa
5729(1)	Mic016	healthy adjacent mucosa
5445(4)	Mic017	healthy adjacent mucosa
6976(2)	Mic018	healthy adjacent mucosa
4421(3)	Mic019	healthy adjacent mucosa
5898(3)	Mic02	healthy adjacent mucosa
3528(1)	Mic020	healthy adjacent mucosa
5411(IA)	Mic021	healthy adjacent mucosa
762(3)	Mic022	healthy adjacent mucosa
5983(1)	Mic023	healthy adjacent mucosa
4502(3)	Mic024	healthy adjacent mucosa
7254(2)	Mic025	healthy adjacent mucosa
5153(1)	Mic026	healthy adjacent mucosa
1210(4)	Mic027	healthy adjacent mucosa
5491(3)	Mic028	healthy adjacent mucosa
3099(2)	Mic029	healthy adjacent mucosa
4224(b)	Mic03	healthy adjacent mucosa
6016(a)	Mic030	healthy adjacent mucosa
1558(11)	Mic031	healthy adjacent mucosa
6069(IA)	Mic032	healthy adjacent mucosa
4358(4)	Mic033	healthy adjacent mucosa
3344(2)	Mic034	healthy adjacent mucosa
5001(1)	Mic035	healthy adjacent mucosa
2103(1)	Mic04	healthy adjacent mucosa
1986 (1)	Mic05	healthy adjacent mucosa
314(2)	Mic06	healthy adjacent mucosa
3653(3)	Mic07	healthy adjacent mucosa
4582(1)	Mic08	healthy adjacent mucosa
1055(2)	Mic09	healthy adjacent mucosa
216(11)	Mic11	tumoral CRC tissue
3493(f)	Mic110	tumoral CRC tissue
3659(7)	Mic111	tumoral CRC tissue
5002(10)	Mic112	tumoral CRC tissue
2218(18)	Mic113	tumoral CRC tissue
6885(d)	Mic114	tumoral CRC tissue
124(19)	mic115	tumoral CRC tissue
5729(12)	Mic116	tumoral CRC tissue
5445(22)	Mic117	tumoral CRC tissue
6976(14)	Mic118	tumoral CRC tissue
4421(10)	Mic119	tumoral CRC tissue
5898(15)	Mic12	tumoral CRC tissue
3528(12)	Mic120	tumoral CRC tissue
5411(IE)	Mic121	tumoral CRC tissue
762(13)	Mic122	tumoral CRC tissue
5938(6)	Mic123	tumoral CRC tissue
4502(16)	Mic124	tumoral CRC tissue
7254(6)	Mic125	tumoral CRC tissue
5153(6)	Mic126	tumoral CRC tissue
1210(13)	Mic127	tumoral CRC tissue
5491(10)	Mic128	tumoral CRC tissue
3099(19)	Mic129	tumoral CRC tissue
4224(d)	Mic13	tumoral CRC tissue
6016 (C )	Mic130	tumoral CRC tissue
1558(19)	Mic131	tumoral CRC tissue
6069(ID)	Mic132	tumoral CRC tissue
4358(8)	Mic133	tumoral CRC tissue
2103(9)	Mic14	tumoral CRC tissue
1986(18)	Mic15	tumoral CRC tissue
314(8)	Mic16	tumoral CRC tissue
3653(15)	Mic17	tumoral CRC tissue
4582(11)	Mic18	tumoral CRC tissue
1055(7)	Mic19	tumoral CRC tissue
