# Supplementary material for: Colorectal Cancer Archaeome: A Metagenomic Exploration, Tunisia
Source: Curr Issues Mol Biol. 2023 Sep 19;45(9):7572–81. doi: 10.3390/cimb45090477 (PMC10527824; doi:10.3390/cimb45090477)
Supplement: Supplementary file 1 [file cimb-45-00477-s001.zip › supplementary data S2.xlsx]

## Sheet: DNA quantification
Sample	Generead (ng/µl)	Sample	Chelex (ng/µl)
Mic001	3.09	Mic001	47.4
Mic0010	1.93	Mic0010	43.6
Mic0011	1.87	Mic0011	42
Mic0012	10.1	Mic0012	41.7
Mic013	5.24	Mic013	38.1
Mic014	5.01	Mic014	38
Mic015	5	Mic015	37
Mic016	11.1	Mic016	34.2
Mic017	8.6	Mic017	33.8
Mic018	12.1	Mic018	33.8
Mic019	5.89	Mic019	32.7
Mic02	0.58	Mic02	32
Mic020	14.1	Mic020	31
Mic021	8.49	Mic021	30.7
Mic022	9.29	Mic022	30
Mic023	7.17	Mic023	29.4
Mic024	18.3	Mic024	28
Mic025	0.19	Mic025	26.6
Mic026	5.75	Mic026	26.6
Mic027	4.53	Mic027	26.5
Mic028	8.94	Mic028	26.1
Mic029	0.6	Mic029	25.4
Mic03	1.72	Mic03	25
Mic030	0.6	Mic030	24
Mic031	10.3	Mic031	23.8
Mic032	14	Mic032	22.7
Mic033	3.51	Mic033	19.6
Mic034	2.88	Mic034	19.5
Mic035	2.9	Mic035	18.8
Mic04	0.12	Mic04	18.7
Mic05	< 0,50	Mic05	17.9
Mic06	0.09	Mic06	17.3
Mic07	2.3	Mic07	17.3
Mic08	0.5	Mic08	17.2
Mic09	22.7	Mic09	17.2
Mic11	6.85	Mic11	17.1
Mic110	1.65	Mic110	16.6
Mic111	4.29	Mic111	16.5
Mic112	2.62	Mic112	15.6
Mic113	31.2	Mic113	14.7
Mic114	38.9	Mic114	14
Mic115	4.74	mic115	13
Mic116	20.8	Mic116	13
Mic117	2.77	Mic117	12.4
Mic118	9.42	Mic118	11.6
Mic119	34.2	Mic119	10.8
Mic12	2.56	Mic12	10.5
Mic120	4.68	Mic120	10.5
Mic121	1.2	Mic121	10.4
Mic122	41.2	Mic122	10.4
Mic123	11.9	Mic123	9.77
Mic124	31.2	Mic124	9.03
Mic125	3.49	Mic125	8.54
Mic126	19.2	Mic126	8.34
Mic127	46.2	Mic127	8.13
Mic128	1.96	Mic128	8.08
Mic129	0.9	Mic129	8.03
Mic13	0.6	Mic13	7.64
Mic130	<0,50	Mic130	7.61
Mic131	35.1	Mic131	7.44
Mic132	0.4	Mic132	7.17
Mic133	20.7	Mic133	6.96
Mic134	6.05	Mic14	6.23
Mic135	12.6	Mic15	6.21
Mic14	19.4	Mic16	5.21
Mic15	< 0,50	Mic17	4.8
Mic16	0.156	Mic18	4.22
Mic17	0.8	Mic19	3.14
Mic18	0.08
Mic19	1.33
