# Supplementary material for: Colorectal Cancer Archaeome: A Metagenomic Exploration, Tunisia
Source: Curr Issues Mol Biol. 2023 Sep 19;45(9):7572–81. doi: 10.3390/cimb45090477 (PMC10527824; doi:10.3390/cimb45090477)
Supplement: Supplementary file 1 [file cimb-45-00477-s001.zip › supplementary data S3.xlsx]

## Sheet: Kraken_phylum
#NAME	Mic001	Mic0010	Mic0011	Mic0012	Mic013	Mic014	Mic015	Mic016	Mic017	Mic018	Mic019	Mic02	Mic020	Mic021	Mic022	Mic023	Mic024	Mic025	Mic026	Mic027	Mic028	Mic029	Mic03	Mic030	Mic031	Mic032	Mic033	Mic034	Mic035	Mic04	Mic05	Mic06	Mic07	Mic08	Mic09	Mic11	Mic110	Mic111	Mic112	Mic113	Mic114	Mic115	Mic116	Mic117	Mic118	Mic119	Mic12	Mic120	Mic121
Euryarchaeota	5897	1603	5191	1704	3971	3121	1550	1512	2705	4671	3468	3864	4691	1512	5456	3387	3032	3301	4874	12302	7404	5280	2572	2542	10059	12694	6595	6474	4444	6586	531	4437	6095	3581	10636	6102	1405	4907	2228	2717	3794	1794	1529	3608	5070	3016	3651	4174	1126
Crenarchaeota	1307	199	1120	577	1168	1197	453	321	630	803	721	1006	635	456	815	690	639	677	445	2232	1572	818	330	151	2745	2837	1603	1348	795	1103	14	785	1324	681	2292	1374	273	1235	530	941	1273	495	269	735	731	532	759	528	306
Candidatus_Korarchaeota	0	0	0	0	0	0	0	0	0	0	0	0	0	0	0	0	1	0	0	0	0	0	0	0	0	0	0	0	0	0	0	0	0	0	0	0	0	0	0	0	0	0	0	0	0	0	0	0	0
Thaumarchaeota	263	55	273	125	327	239	145	117	188	379	226	195	436	89	583	256	215	215	298	890	508	213	134	35	560	820	339	281	219	470	6	261	369	236	903	388	95	272	131	241	283	145	106	219	449	215	179	369	69
Candidatus_Geothermarchaeota	0	0	0	0	0	0	0	0	0	0	0	0	0	0	0	0	0	0	0	0	0	2	0	0	0	0	0	0	0	0	0	0	0	0	0	0	0	0	0	0	0	0	0	0	0	0	0	0	0
Candidatus_Micrarchaeota	0	0	0	0	1	0	0	0	0	0	0	0	0	0	0	0	0	0	0	0	0	0	0	0	0	0	0	0	0	1	0	0	0	0	0	0	0	0	0	0	0	0	0	0	0	0	0	0	0
Candidatus_Lokiarchaeota	12	1	4	5	7	6	2	1	3	10	5	4	9	2	4	6	3	5	3	13	7	8	3	1	13	20	11	7	7	9	1	6	20	2	15	7	0	5	2	4	5	1	0	4	3	2	6	7	0
[truncated: 19 more columns]

## Sheet: kraken_class
#Name	Mic001	Mic0010	Mic0011	Mic0012	Mic013	Mic014	Mic015	Mic016	Mic017	Mic018	Mic019	Mic02	Mic020	Mic021	Mic022	Mic023	Mic024	Mic025	Mic026	Mic027	Mic028	Mic029	Mic03	Mic030	Mic031	Mic032	Mic033	Mic034	Mic035	Mic04	Mic05	Mic06	Mic07	Mic08	Mic09	Mic11	Mic110	Mic111	Mic112	Mic113	Mic114	Mic115	Mic116	Mic117	Mic118	Mic119	Mic12	Mic120	Mic121
Thermococci	66	9	34	16	49	54	15	17	33	50	53	38	39	31	40	31	30	31	20	98	65	56	19	28	163	205	72	65	57	56	2	31	43	22	82	75	14	41	22	42	50	24	16	41	39	36	30	32	14
Archaeoglobi	0	0	0	0	0	0	0	0	0	0	0	0	0	0	0	1	0	0	0	2	0	0	0	0	0	0	0	0	0	0	0	0	0	0	0	0	0	0	0	0	0	0	0	0	0	0	0	0	0
Methanopyri	0	0	0	0	0	0	0	0	0	0	0	0	0	0	0	0	0	0	0	0	0	2	3	0	1	0	0	0	0	0	0	0	0	0	0	1	0	0	0	0	0	0	0	0	0	0	1	0	0
Methanobacteria	3029	1094	2435	629	1011	1021	459	617	1123	1386	1405	1838	1475	612	1122	1161	1261	1392	2532	4188	2631	1995	1545	650	4744	5371	2878	2748	1927	2308	473	2099	2782	1677	2892	2378	690	2321	906	829	1183	572	761	1444	1603	1289	1989	1412	432
Methanococci	43	8	44	22	38	56	23	5	20	31	26	43	30	10	55	22	14	21	9	189	67	38	17	17	66	86	44	36	25	74	1	33	57	40	124	42	13	41	11	21	45	23	1	12	33	20	27	17	8
Thermoplasmata	2	0	0	0	1	0	1	0	0	0	3	0	0	0	1	1	0	3	3	8	2	22	1	19	1	3	11	5	6	0	0	3	0	0	2	0	0	3	0	0	1	0	1	0	0	0	0	0	0
Halobacteria	1756	358	1694	705	2003	1219	770	691	1038	2346	1487	1261	2401	597	3257	1598	1284	1286	1738	5068	3033	2400	743	1603	3398	4764	2461	2664	1783	2848	41	1550	2122	1181	5257	2409	510	1660	965	1284	1712	805	624	1543	2580	1306	1103	2161	474
Methanomicrobia	928	121	910	305	802	704	250	165	450	790	452	626	689	232	916	527	416	528	540	2510	1503	661	218	150	1528	2064	1021	809	562	1210	14	656	1012	589	2081	1112	162	781	289	492	726	330	111	513	757	327	468	513	176
Thermoprotei	1307	199	1120	577	1168	1197	453	321	630	803	721	1006	635	456	815	690	639	677	445	2232	1572	818	330	151	2745	2837	1603	1348	795	1103	14	785	1324	681	2292	1374	273	1235	530	941	1273	495	269	735	731	532	759	528	306
Nitrososphaeria	262	54	271	124	321	236	145	117	188	377	226	192	433	89	580	255	214	210	294	876	502	209	133	31	557	800	333	275	210	463	6	259	363	235	889	388	95	268	130	240	278	145	106	219	445	215	178	367	69
[truncated: 19 more columns]

## Sheet: kraken_order
#NAME	Mic001	Mic02	Mic03	Mic04	Mic05	Mic06	Mic07	Mic08	Mic09	Mic0010	Mic0011	Mic11	Mic0012	Mic12	Mic013	Mic13	Mic014	Mic14	Mic015	Mic15	Mic016	Mic16	Mic17	Mic18	Mic19	Mic110	Mic111	Mic112	Mic113	Mic114	Mic115	Mic116	Mic017	Mic018	Mic019	Mic020	Mic021	Mic022	Mic023	Mic024	Mic025	Mic026	Mic117	Mic118	Mic119	Mic120	Mic121	Mic122	Mic123
Thermococcales	66	38	19	56	2	31	43	22	82	9	34	75	16	30	49	16	54	72	15	8	17	20	44	17	62	14	41	22	42	50	24	16	33	50	53	39	31	40	31	30	31	20	41	39	36	32	14	21	18
Archaeoglobales	0	0	0	0	0	0	0	0	0	0	0	0	0	0	0	0	0	0	0	0	0	0	0	0	0	0	0	0	0	0	0	0	0	0	0	0	0	0	1	0	0	0	0	0	0	0	0	0	0
Methanopyrales	0	0	3	0	0	0	0	0	0	0	0	1	0	1	0	3	0	0	0	0	0	0	0	0	0	0	0	0	0	0	0	0	0	0	0	0	0	0	0	0	0	0	0	0	0	0	0	0	0
Methanobacteriales	3029	1838	1545	2308	473	2099	2782	1677	2892	1094	2435	2378	629	1989	1011	1121	1021	2589	459	902	617	1657	2593	1154	2570	690	2321	906	829	1183	572	761	1123	1386	1405	1475	612	1122	1161	1261	1392	2532	1444	1603	1289	1412	432	1170	1385
Methanococcales	43	43	17	74	1	33	57	40	124	8	44	42	22	27	38	15	56	72	23	4	5	31	28	16	89	13	41	11	21	45	23	1	20	31	26	30	10	55	22	14	21	9	12	33	20	17	8	43	21
Thermoplasmatales	2	0	1	0	0	2	0	0	0	0	0	0	0	0	0	1	0	1	1	0	0	0	0	0	0	0	1	0	0	0	0	1	0	0	0	0	0	1	0	0	3	1	0	0	0	0	0	1	0
Methanomassiliicoccales	0	0	0	0	0	1	0	0	2	0	0	0	0	0	1	13	0	1	0	4	0	0	0	0	1	0	2	0	0	1	0	0	0	0	3	0	0	0	1	0	0	2	0	0	0	0	0	0	0
Halobacteriales	3	7	6	0	1	16	5	1	32	0	2	3	1	11	4	61	6	8	3	8	4	6	5	10	23	3	3	6	4	1	3	2	4	9	2	2	0	6	13	3	14	10	6	3	0	5	7	5	2
Haloferacales	26	21	5	34	1	37	19	11	56	4	10	20	5	21	15	93	19	26	12	18	3	14	12	14	33	4	10	7	13	14	16	5	9	18	11	16	5	28	27	5	23	31	10	31	6	14	2	21	14
Natrialbales	1716	1225	722	2803	38	1489	2091	1158	5157	348	1678	2377	696	1061	1982	811	1188	3102	750	295	683	969	1794	868	4505	497	1642	941	1264	1688	779	612	1018	2312	1470	2373	592	3216	1553	1271	1230	1693	1524	2537	1296	2140	463	3445	1547
Methanomicrobiales	64	54	24	87	1	42	61	36	92	11	50	72	21	35	53	18	64	96	18	10	16	40	41	35	87	9	52	29	28	66	37	16	56	63	50	58	22	41	38	31	28	37	51	57	35	45	17	50	39
Methanosarcinales	847	562	194	1095	13	610	942	547	1957	110	845	1030	277	428	739	201	632	1193	231	86	145	481	669	387	1586	153	714	258	458	649	290	95	387	712	391	620	207	866	481	378	489	491	452	683	290	460	159	797	424
Methanocellales	11	6	0	22	0	3	5	4	15	0	8	4	4	4	3	10	5	9	0	11	4	4	6	3	17	0	9	2	5	5	2	0	5	8	5	7	1	6	7	2	6	6	7	9	2	3	0	8	3
Thermoproteales	0	0	0	0	0	0	0	0	0	0	0	0	0	0	0	0	0	1	0	0	0	0	0	0	0	0	0	0	0	0	0	0	0	0	0	0	0	0	0	0	3	0	0	0	0	0	0	0	0
Sulfolobales	1039	842	269	895	12	663	1139	578	1890	175	986	1074	464	632	938	299	998	1232	378	107	260	513	879	457	1491	227	1044	429	753	1020	403	208	479	646	593	501	353	637	572	534	554	381	559	514	387	387	226	516	363
Desulfurococcales	250	158	53	190	2	112	165	96	376	23	121	277	101	114	221	52	185	285	73	25	60	83	167	63	288	40	181	98	178	237	83	53	144	146	118	129	98	162	112	99	105	60	171	204	139	139	74	125	68
Fervidicoccales	0	0	0	0	0	0	3	0	0	0	0	1	0	0	0	0	0	0	0	0	0	0	1	0	0	0	0	0	0	0	0	0	0	1	0	0	0	0	0	0	0	0	0	0	0	0	0	0	0
Acidilobales	0	0	0	0	0	0	0	0	0	0	0	0	0	0	0	0	0	0	0	3	0	0	0	0	0	0	0	0	0	0	0	0	0	0	0	1	0	0	0	0	0	0	0	0	0	0	0	0	0
Nitrosopumilales	1	3	0	6	0	2	5	1	10	1	1	0	1	1	5	0	3	5	0	0	0	1	1	1	8	0	4	0	0	4	0	0	0	2	0	3	0	3	1	1	4	3	0	4	0	1	0	4	3
Nitrososphaerales	261	192	133	463	6	259	362	235	886	54	270	388	124	178	321	106	236	530	145	43	117	187	346	153	758	95	268	130	240	276	144	106	188	374	226	432	89	580	255	213	208	294	218	443	215	367	69	640	275
Candidatus_Nitrosocaldales	1	0	0	0	0	0	1	0	3	0	1	0	0	0	0	0	0	3	0	0	0	2	0	0	1	0	0	0	0	2	1	0	0	3	0	1	0	0	0	1	2	0	1	2	0	0	0	0	0
[truncated: 19 more columns]

## Sheet: kraken_family
#Name	Mic001	Mic0010	Mic0011	Mic0012	Mic013	Mic014	Mic015	Mic016	Mic017	Mic018	Mic019	Mic02	Mic020	Mic021	Mic022	Mic023	Mic024	Mic025	Mic026	Mic027	Mic028	Mic029	Mic03	Mic030	Mic031	Mic032	Mic033	Mic034	Mic035	Mic04	Mic05	Mic06	Mic07	Mic08	Mic09	Mic11	Mic110	Mic111	Mic112	Mic113	Mic114	Mic115	Mic116	Mic117	Mic118	Mic119	Mic12	Mic120	Mic121
Thermococcaceae	66	9	34	16	49	54	15	17	33	50	53	38	39	31	40	31	30	31	20	98	65	56	19	28	163	205	72	65	57	56	2	31	43	22	82	75	14	41	22	42	50	24	16	41	39	36	30	32	14
Archaeoglobaceae	0	0	0	0	0	0	0	0	0	0	0	0	0	0	0	1	0	0	0	2	0	0	0	0	0	0	0	0	0	0	0	0	0	0	0	0	0	0	0	0	0	0	0	0	0	0	0	0	0
Methanopyraceae	0	0	0	0	0	0	0	0	0	0	0	0	0	0	0	0	0	0	0	0	0	2	3	0	1	0	0	0	0	0	0	0	0	0	0	1	0	0	0	0	0	0	0	0	0	0	1	0	0
Methanobacteriaceae	3029	1094	2435	629	1011	1021	459	617	1123	1386	1405	1838	1475	612	1122	1161	1261	1392	2532	4188	2630	1993	1545	650	4743	5370	2878	2748	1927	2308	473	2099	2782	1677	2891	2378	690	2321	906	829	1183	572	761	1444	1602	1289	1987	1412	432
Methanothermaceae	0	0	0	0	0	0	0	0	0	0	0	0	0	0	0	0	0	0	0	0	1	2	0	0	1	1	0	0	0	0	0	0	0	0	1	0	0	0	0	0	0	0	0	0	1	0	1	0	0
Methanococcaceae	39	7	42	22	35	53	23	5	19	29	25	42	28	9	51	21	13	18	9	187	65	34	17	9	62	74	39	30	24	68	1	33	57	40	114	40	13	41	10	21	44	22	1	10	32	19	27	14	8
Methanocaldococcaceae	3	1	2	0	3	3	0	0	1	2	1	1	2	1	4	1	1	3	0	1	2	2	0	0	4	8	2	3	1	6	0	0	0	0	8	2	0	0	1	0	1	1	0	2	1	0	0	3	0
Picrophilaceae	0	0	0	0	0	0	0	0	0	0	0	0	0	0	0	0	0	0	0	1	0	0	0	0	0	0	0	0	0	0	0	0	0	0	0	0	0	0	0	0	0	0	0	0	0	0	0	0	0
Thermoplasmataceae	0	0	0	0	0	0	0	0	0	0	0	0	0	0	1	0	0	1	1	0	0	2	0	0	0	0	0	1	1	0	0	0	0	0	0	0	0	0	0	0	0	0	0	0	0	0	0	0	0
Ferroplasmaceae	0	0	0	0	0	0	0	0	0	0	0	0	0	0	0	0	0	0	0	1	0	0	0	0	0	0	0	0	0	0	0	0	0	0	0	0	0	0	0	0	0	0	0	0	0	0	0	0	0
Cuniculiplasmataceae	2	0	0	0	0	0	1	0	0	0	0	0	0	0	0	0	0	2	0	5	1	6	1	9	0	0	6	0	1	0	0	2	0	0	0	0	0	1	0	0	0	0	1	0	0	0	0	0	0
Methanomassiliicoccaceae	0	0	0	0	1	0	0	0	0	0	1	0	0	0	0	0	0	0	0	1	0	4	0	3	1	3	4	0	1	0	0	0	0	0	2	0	0	2	0	0	1	0	0	0	0	0	0	0	0
Candidatus_Methanomethylophilaceae	0	0	0	0	0	0	0	0	0	0	2	0	0	0	0	1	0	0	2	0	0	4	0	0	0	0	0	3	1	0	0	1	0	0	0	0	0	0	0	0	0	0	0	0	0	0	0	0	0
Halobacteriaceae	0	0	0	0	1	0	2	4	0	2	0	5	1	0	2	5	3	8	0	3	11	57	0	59	5	22	24	24	17	0	0	5	1	0	4	2	0	2	0	1	0	1	1	1	2	0	7	1	0
Haloarculaceae	2	0	2	1	3	6	1	0	4	7	2	1	1	0	4	8	0	6	10	4	25	74	6	72	12	12	23	35	23	0	1	7	4	1	28	1	3	1	6	3	1	1	1	5	1	0	3	4	6
Haloferacaceae	23	4	7	5	13	18	8	3	7	16	10	18	13	4	27	21	5	10	19	52	25	61	5	53	33	23	14	42	28	28	1	17	15	9	49	18	2	9	5	12	12	15	5	5	26	6	15	13	2
Halorubraceae	3	0	2	0	2	1	3	0	1	2	1	3	3	1	1	3	0	13	11	11	11	77	0	74	6	21	19	23	19	6	0	18	4	2	7	2	2	1	2	1	2	1	0	5	5	0	4	1	0
Natrialbaceae	1716	348	1678	696	1982	1188	750	683	1018	2312	1470	1225	2373	592	3216	1553	1271	1230	1693	4976	2933	2000	722	1197	3304	4627	2315	2482	1651	2803	38	1489	2091	1158	5157	2377	497	1642	941	1264	1688	779	612	1524	2537	1296	1061	2140	463
Methanomicrobiaceae	0	0	1	0	1	0	1	0	0	1	0	4	0	0	0	0	1	2	0	6	4	4	3	3	0	5	3	3	9	0	0	2	2	1	1	0	0	0	0	1	0	0	0	0	0	1	2	0	0
Methanocorpusculaceae	13	0	7	2	10	12	5	4	5	12	4	7	11	2	14	5	2	5	11	37	23	6	6	1	23	25	14	14	5	19	0	8	18	6	23	19	2	8	6	4	17	10	6	11	20	3	5	7	3
Methanospirillaceae	50	11	42	17	42	52	12	12	50	48	46	43	46	20	27	31	28	20	26	139	86	40	15	14	128	156	77	71	36	68	1	31	40	29	68	53	7	44	22	22	49	27	10	38	37	31	27	38	14
Methanoregulaceae	1	0	0	2	0	0	0	0	1	2	0	0	1	0	0	2	0	1	0	2	1	3	0	4	1	2	1	2	0	0	0	1	1	0	0	0	0	0	1	1	0	0	0	2	0	0	1	0	0
Methanosarcinaceae	847	110	845	277	739	632	228	145	387	712	391	562	620	207	865	480	378	489	491	2298	1368	547	194	103	1359	1842	904	687	491	1094	13	610	941	547	1956	1030	152	714	258	458	649	290	95	452	683	290	425	460	159
Methanotrichaceae	0	0	0	0	0	0	3	0	0	0	0	0	0	0	0	1	0	0	0	0	0	9	0	0	0	1	0	2	0	1	0	0	0	0	0	0	1	0	0	0	0	0	0	0	0	0	3	0	0
Methanocellaceae	11	0	8	4	3	5	0	4	5	8	5	6	7	1	6	7	2	6	6	19	14	51	0	22	12	22	20	26	17	22	0	3	5	4	15	4	0	9	2	5	5	2	0	7	9	2	4	3	0
Thermoproteaceae	0	0	0	0	0	0	0	0	0	0	0	0	0	0	0	0	0	0	0	0	0	7	0	12	1	0	0	2	0	0	0	0	0	0	0	0	0	0	0	0	0	0	0	0	0	0	0	0	0
Thermofilaceae	0	0	0	0	0	0	0	0	0	0	0	0	0	0	0	0	0	3	0	0	0	3	0	6	0	1	5	0	0	0	0	0	0	0	0	0	0	0	0	0	0	0	0	0	0	0	0	0	0
Sulfolobaceae	1039	175	986	464	938	998	378	260	479	646	593	842	501	353	637	572	534	554	381	1821	1337	695	269	93	2042	2274	1355	1133	668	895	12	663	1139	578	1890	1074	227	1044	429	753	1020	403	208	559	514	387	632	387	226
Desulfurococcaceae	0	1	0	0	1	2	2	0	0	0	1	0	0	2	0	0	0	2	0	0	1	0	0	14	0	1	4	0	1	0	0	0	0	0	0	1	1	0	0	0	0	3	0	0	0	0	0	0	0
Pyrodictiaceae	250	22	121	101	220	183	71	60	144	146	117	158	129	96	162	112	99	103	60	383	217	94	53	25	670	530	224	203	122	190	2	112	165	96	376	276	39	181	98	178	237	80	53	171	204	139	114	139	74
Fervidicoccaceae	0	0	0	0	0	0	0	0	0	1	0	0	0	0	0	0	0	0	0	1	0	0	0	0	0	0	1	0	0	0	0	0	3	0	0	1	0	0	0	0	0	0	0	0	0	0	0	0	0
Caldisphaeraceae	0	0	0	0	0	0	0	0	0	0	0	0	1	0	0	0	0	0	0	0	0	1	0	0	0	0	0	0	0	0	0	0	0	0	0	0	0	0	0	0	0	0	0	0	0	0	0	0	0
Acidilobaceae	0	0	0	0	0	0	0	0	0	0	0	0	0	0	0	0	0	0	0	0	0	8	0	1	0	1	3	0	0	0	0	0	0	0	0	0	0	0	0	0	0	0	0	0	0	0	0	0	0
Nitrosopumilaceae	1	1	1	1	5	3	0	0	0	2	0	3	3	0	3	1	1	4	3	11	5	4	0	0	2	11	1	3	2	6	0	2	5	1	10	0	0	4	0	0	4	0	0	0	4	0	1	1	0
Nitrososphaeraceae	261	54	270	124	321	236	145	117	188	374	226	192	432	89	580	255	213	208	294	876	501	209	133	31	557	800	332	274	210	463	6	259	362	235	886	388	95	268	130	240	276	144	106	218	443	215	178	367	69
Candidatus_Nitrosocaldaceae	1	0	1	0	0	0	0	0	0	3	0	0	1	0	0	0	1	2	0	0	1	0	0	0	0	0	1	1	0	0	0	0	1	0	3	0	0	0	0	0	2	1	0	1	2	0	0	0	0
[truncated: 19 more columns]

## Sheet: kraken_genus
#Name	Mic001	Mic02	Mic03	Mic04	Mic05	Mic06	Mic07	Mic08	Mic09	Mic0010	Mic0011	Mic11	Mic0012	Mic12	Mic013	Mic13	Mic014	Mic14	Mic015	Mic15	Mic016	Mic16	Mic17	Mic18	Mic19	Mic110	Mic111	Mic112	Mic113	Mic114	Mic115	Mic116	Mic017	Mic018	Mic019	Mic020	Mic021	Mic022	Mic023	Mic024	Mic025	Mic026	Mic117	Mic118	Mic119	Mic120	Mic121	Mic122	Mic123
Pyrococcus	0	1	0	0	0	0	0	0	0	0	0	0	0	0	0	0	0	0	0	0	0	0	0	0	0	0	0	0	0	0	0	0	0	0	4	0	0	0	0	0	0	0	0	0	0	0	0	0	0
Thermococcus	66	37	19	56	2	31	43	22	82	9	34	75	16	30	49	16	54	72	15	8	17	20	44	17	62	14	41	22	42	50	24	16	33	50	49	39	31	40	31	30	31	20	41	39	36	32	14	21	18
Palaeococcus	0	0	0	0	0	0	0	0	0	0	0	0	0	0	0	0	0	0	0	0	0	0	0	0	0	0	0	0	0	0	0	0	0	0	0	0	0	0	0	0	0	0	0	0	0	0	0	0	0
Ferroglobus	0	0	0	0	0	0	0	0	0	0	0	0	0	0	0	0	0	0	0	0	0	0	0	0	0	0	0	0	0	0	0	0	0	0	0	0	0	0	1	0	0	0	0	0	0	0	0	0	0
Methanopyrus	0	0	3	0	0	0	0	0	0	0	0	1	0	1	0	3	0	0	0	0	0	0	0	0	0	0	0	0	0	0	0	0	0	0	0	0	0	0	0	0	0	0	0	0	0	0	0	0	0
Methanobacterium	252	177	55	183	2	98	129	101	286	20	118	252	88	119	146	82	142	235	46	27	50	148	126	54	250	27	117	85	96	147	73	53	150	197	143	188	82	135	99	140	112	65	210	213	178	150	77	91	71
Methanobrevibacter	292	209	74	210	9	79	91	74	215	14	95	316	83	127	123	85	119	302	53	34	49	149	87	43	203	27	89	81	90	181	71	37	188	281	161	218	123	115	93	78	78	61	297	270	224	198	99	90	55
Methanosphaera	1	0	0	0	0	0	0	0	0	0	0	0	0	0	0	0	0	2	0	0	0	0	0	0	0	0	1	0	0	1	0	0	0	0	0	0	0	0	0	0	0	1	1	0	0	0	0	1	0
Methanothermobacter	2464	1426	1409	1894	462	1915	2550	1492	2373	1058	2208	1789	452	1731	732	948	744	2021	354	838	515	1356	2370	1055	2098	635	2098	733	634	840	419	667	770	900	1089	1056	396	857	961	1035	1197	2402	928	1102	876	1055	251	986	1253
Methanothermus	0	0	0	0	0	0	0	0	1	0	0	0	0	1	0	0	0	0	0	0	0	0	1	0	0	0	0	0	0	0	0	0	0	0	0	0	0	0	0	0	0	0	0	1	0	0	0	0	0
Methanococcus	39	41	17	66	1	32	56	40	112	7	41	39	22	24	34	14	53	72	23	4	5	31	27	16	85	13	41	10	20	44	22	1	18	28	25	27	9	50	21	13	17	9	9	30	19	11	8	42	18
Methanothermococcus	0	1	0	2	0	1	1	0	2	0	1	1	0	3	1	1	0	0	0	0	0	0	0	0	3	0	0	0	1	0	0	0	1	1	0	1	0	1	0	0	1	0	1	2	0	3	0	0	0
Methanofervidicoccus	1	0	0	0	0	0	0	0	2	0	0	0	0	0	0	0	0	0	0	0	0	0	0	0	0	0	0	0	0	0	0	0	0	0	0	0	0	0	0	0	0	0	0	0	1	0	0	0	0
Methanocaldococcus	3	1	0	6	0	0	0	0	8	1	2	2	0	0	3	0	3	0	0	0	0	0	1	0	1	0	0	1	0	1	1	0	1	2	1	2	1	4	1	1	3	0	2	1	0	3	0	1	3
Methanotorris	0	0	0	0	0	0	0	0	0	0	0	0	0	0	0	0	0	0	0	0	0	0	0	0	0	0	0	0	0	0	0	0	0	0	0	0	0	0	0	0	0	0	0	0	0	0	0	0	0
Picrophilus	0	0	0	0	0	0	0	0	0	0	0	0	0	0	0	0	0	0	0	0	0	0	0	0	0	0	0	0	0	0	0	0	0	0	0	0	0	0	0	0	0	0	0	0	0	0	0	0	0
Thermoplasma	0	0	0	0	0	0	0	0	0	0	0	0	0	0	0	0	0	0	0	0	0	0	0	0	0	0	0	0	0	0	0	0	0	0	0	0	0	1	0	0	1	1	0	0	0	0	0	0	0
Ferroplasma	0	0	0	0	0	0	0	0	0	0	0	0	0	0	0	0	0	0	0	0	0	0	0	0	0	0	0	0	0	0	0	0	0	0	0	0	0	0	0	0	0	0	0	0	0	0	0	0	0
Cuniculiplasma	2	0	1	0	0	2	0	0	0	0	0	0	0	0	0	0	0	1	1	0	0	0	0	0	0	0	1	0	0	0	0	1	0	0	0	0	0	0	0	0	2	0	0	0	0	0	0	1	0
Methanomassiliicoccus	0	0	0	0	0	0	0	0	0	0	0	0	0	0	0	0	0	1	0	2	0	0	0	0	0	0	0	0	0	0	0	0	0	0	0	0	0	0	0	0	0	0	0	0	0	0	0	0	0
Candidatus_Methanoplasma	0	0	0	0	0	0	0	0	2	0	0	0	0	0	1	11	0	0	0	0	0	0	0	0	1	0	1	0	0	1	0	0	0	0	0	0	0	0	0	0	0	0	0	0	0	0	0	0	0
Candidatus_Methanomethylophilus	0	0	0	0	0	1	0	0	0	0	0	0	0	0	0	0	0	0	0	2	0	0	0	0	0	0	0	0	0	0	0	0	0	0	2	0	0	0	1	0	0	2	0	0	0	0	0	0	0
Aciduliprofundum	0	0	0	0	0	1	0	0	0	0	0	0	0	0	0	0	0	0	0	1	0	0	0	0	0	0	0	0	0	0	0	0	0	0	0	0	0	0	0	0	0	0	0	1	0	0	0	0	0
Halobacterium	0	0	0	0	0	1	0	0	0	0	0	0	0	1	0	9	0	0	2	3	0	2	0	0	1	0	0	0	0	0	0	0	0	0	0	0	0	0	3	0	7	0	0	0	0	0	0	0	0
Halalkalicoccus	0	0	0	0	0	0	0	0	0	0	0	1	0	0	0	2	0	0	0	0	0	0	0	0	2	0	0	0	0	0	0	0	0	0	0	1	0	0	0	1	0	0	0	0	0	1	0	0	0
Halarchaeum	0	0	0	0	0	0	0	0	0	0	0	0	0	1	0	0	0	0	0	0	1	0	0	0	0	0	0	0	0	0	0	0	0	0	0	0	0	0	0	1	0	0	0	0	0	0	0	0	0
Halorussus	0	5	0	0	0	3	1	0	4	0	0	1	0	1	1	1	0	3	0	0	1	0	1	1	3	0	2	0	0	0	1	1	0	1	0	0	0	2	2	1	0	0	1	2	0	0	0	1	0
Salarchaeum	0	0	0	0	0	0	0	0	0	0	0	0	0	0	0	6	0	0	0	1	0	0	0	0	0	0	0	0	1	0	0	0	0	1	0	0	0	0	0	0	0	0	0	0	0	0	0	0	0
Halanaeroarchaeum	0	0	0	0	0	0	0	0	0	0	0	0	0	0	0	0	0	0	0	0	2	0	0	0	0	0	0	0	0	0	0	0	0	0	0	0	0	0	0	0	0	0	0	0	0	0	0	0	0
Halostella	0	0	0	0	0	0	0	0	0	0	0	0	0	0	0	0	0	0	0	0	0	0	0	0	0	0	0	0	0	0	0	0	0	0	0	0	0	0	0	0	0	0	0	0	0	0	0	0	0
Halodesulfurarchaeum	0	0	0	0	0	0	0	0	0	0	0	0	0	0	0	0	0	0	0	1	0	0	0	0	0	0	0	0	0	0	0	0	0	0	0	0	0	0	0	0	1	0	0	0	0	0	0	0	0
Haloarcula	0	0	2	0	0	0	0	0	0	0	0	0	0	0	0	15	0	0	1	0	0	0	0	0	0	0	0	0	0	0	1	0	0	0	1	0	0	0	4	0	1	3	2	0	0	0	0	0	0
Natronomonas	2	1	1	0	1	4	3	1	27	0	2	1	0	3	2	8	4	4	0	2	0	1	3	5	16	3	1	3	0	1	0	1	4	1	1	1	0	3	3	0	2	1	2	1	0	3	0	2	2
Halorhabdus	0	0	0	0	0	0	0	0	0	0	0	0	1	0	0	1	1	0	0	0	0	0	0	0	0	0	0	2	1	0	0	0	0	0	0	0	0	0	0	0	1	0	0	0	0	0	0	0	0
Halosimplex	0	0	2	0	0	1	0	0	0	0	0	0	0	0	0	6	1	0	0	0	0	0	0	1	1	0	0	1	0	0	0	0	0	0	0	0	0	0	1	0	1	1	0	0	0	0	3	0	0
Halomicrobium	0	0	0	0	0	0	1	0	0	0	0	0	0	0	1	2	0	1	0	0	0	0	1	3	0	0	0	0	2	0	0	0	0	4	0	0	0	0	0	0	1	3	1	0	0	1	3	1	0
Halorientalis	0	0	0	0	0	1	0	0	0	0	0	0	0	0	0	3	0	0	0	0	0	2	0	0	0	0	0	0	0	0	0	0	0	1	0	0	0	0	0	0	0	1	0	0	0	0	0	0	0
Halapricum	0	0	0	0	0	0	0	0	0	0	0	0	0	0	0	0	0	0	0	0	0	0	0	0	0	0	0	0	0	0	0	0	0	0	0	0	0	0	0	0	0	0	0	0	0	0	0	0	0
Salinibaculum	1	0	0	0	0	2	0	0	0	0	0	0	0	0	0	0	0	0	0	1	0	0	0	0	0	0	0	0	0	0	0	0	0	0	0	0	0	0	0	0	0	0	0	0	0	0	0	0	0
Haloferax	5	4	1	5	1	3	3	0	17	2	1	5	3	4	6	19	4	3	3	0	2	1	2	7	9	1	0	2	2	6	3	2	2	3	4	5	2	9	9	1	3	6	0	6	3	5	0	9	3
Halogeometricum	1	4	3	0	0	4	0	3	1	0	0	1	0	3	0	4	0	0	1	5	0	1	0	1	1	0	0	3	0	0	0	0	0	1	1	2	0	1	1	0	2	1	0	1	0	1	1	0	1
Haloquadratum	17	10	1	23	0	8	12	5	31	2	6	12	2	4	7	1	13	18	4	1	1	9	10	5	19	1	9	0	10	6	12	3	5	11	4	6	1	14	4	4	3	7	5	19	3	7	0	8	4
Haloplanus	0	0	0	0	0	1	0	1	0	0	0	0	0	2	0	11	1	0	0	5	0	0	0	0	0	0	0	0	0	0	0	0	0	0	0	0	0	1	0	0	0	0	0	0	0	0	0	0	0
Halobellus	0	0	0	0	0	1	0	0	0	0	0	0	0	0	0	1	0	0	0	2	0	0	0	0	0	0	0	0	0	0	0	0	0	1	1	0	1	2	7	0	1	3	0	0	0	0	1	1	1
Haloprofundus	0	0	0	0	0	0	0	0	0	0	0	0	0	2	0	24	0	0	0	0	0	0	0	0	0	0	0	0	0	0	0	0	0	0	0	0	0	0	0	0	1	2	0	0	0	0	0	0	0
Halorubrum	0	2	0	0	0	6	0	0	0	0	0	0	0	0	0	17	0	0	1	2	0	0	0	0	0	0	0	1	0	0	0	0	0	0	0	0	0	0	1	0	8	6	2	0	0	0	0	0	0
Halolamina	0	0	0	0	0	0	0	0	0	0	0	0	0	1	0	3	0	0	0	0	0	0	0	0	0	0	0	1	0	0	1	0	0	0	0	0	1	0	0	0	0	0	0	0	0	0	0	0	0
Halopenitus	3	1	0	6	0	2	4	2	6	0	2	2	0	2	2	0	1	4	0	0	0	1	0	0	4	2	1	0	1	2	0	0	1	2	1	2	0	1	2	0	2	2	3	4	0	1	0	2	3
Candidatus_Halobonum	0	0	0	0	0	7	0	0	0	0	0	0	0	1	0	7	0	0	1	2	0	0	0	0	0	0	0	0	0	0	0	0	0	0	0	0	0	0	0	0	3	3	0	0	0	0	0	0	0
Salinigranum	0	0	0	0	0	3	0	0	1	0	0	0	0	0	0	0	0	0	0	0	0	0	0	0	0	0	0	0	0	0	0	0	0	0	0	1	0	0	0	0	0	0	0	1	0	0	0	1	0
Halalkaliarchaeum	0	0	0	0	0	1	0	0	0	0	0	0	0	0	0	2	0	0	0	0	0	0	0	0	0	0	0	0	0	0	0	0	0	0	0	0	0	0	3	0	0	0	0	0	0	0	0	0	0
Natronobacterium	0	0	1	0	0	1	0	0	0	0	0	0	0	0	0	1	0	0	0	0	2	0	0	0	0	0	0	0	0	0	0	0	1	0	0	0	0	0	0	0	0	0	1	0	0	1	0	0	0
Natronococcus	34	29	19	87	0	59	78	63	169	8	79	65	13	15	54	23	29	122	18	4	13	39	78	31	119	8	37	21	42	48	26	13	38	40	36	54	13	47	31	24	26	52	30	39	21	37	9	48	36
Natrialba	17	8	5	17	0	11	12	4	25	5	13	23	5	7	8	6	6	17	8	0	4	6	10	8	35	2	13	8	9	7	5	4	4	11	7	12	5	18	12	5	6	9	4	19	9	12	10	21	10
Natrinema	1	0	2	2	0	1	0	0	3	0	0	1	0	1	0	6	0	3	0	5	0	0	1	4	0	0	0	0	0	0	0	0	0	0	0	0	0	1	0	0	0	4	2	1	0	0	0	0	0
Haloterrigena	0	0	0	0	0	0	0	1	0	0	0	0	0	0	0	2	0	0	1	0	0	0	0	0	0	4	0	0	0	0	0	0	0	0	0	0	0	0	0	0	0	0	0	0	0	0	0	0	0
Natronorubrum	0	0	0	0	0	2	1	0	0	0	0	0	0	0	0	2	0	0	0	0	0	0	0	1	0	0	0	1	0	0	0	0	0	0	0	0	0	0	0	0	0	0	0	0	0	0	0	0	0
Halobiforma	0	2	2	1	0	1	1	0	5	0	0	3	1	3	0	0	1	1	0	1	0	0	2	1	2	0	0	2	0	2	1	0	0	0	2	1	0	3	1	0	3	2	0	3	0	1	1	2	0
Halovivax	1406	1017	613	2273	34	1173	1721	922	4221	286	1352	1952	577	861	1654	482	1001	2513	603	193	574	797	1459	685	3689	408	1325	773	1036	1405	611	491	844	1967	1237	1976	492	2672	1305	1050	1006	1384	1263	2131	1096	1762	379	2863	1286
Halostagnicola	0	0	0	0	0	0	0	0	0	0	0	0	0	0	0	3	0	0	0	0	0	0	0	0	0	0	0	0	0	0	0	0	0	0	1	0	0	0	0	0	0	0	0	0	0	0	0	0	0
Halopiger	0	0	0	0	0	0	0	0	0	0	0	0	0	3	0	0	0	0	0	0	0	0	0	0	0	0	0	0	0	0	0	0	0	0	0	0	0	1	0	0	3	1	0	0	0	0	0	0	0
Salinarchaeum	67	37	12	148	0	29	70	27	190	10	40	87	21	31	37	13	21	110	13	4	18	29	58	28	189	11	50	29	37	32	23	19	16	54	38	81	17	107	32	50	36	56	37	67	30	94	11	138	51
Natrarchaeobaculum	60	37	19	75	1	63	67	38	161	9	53	78	14	22	70	35	31	99	27	4	25	26	55	24	109	21	64	26	43	56	30	29	34	76	50	76	22	98	52	36	27	43	50	68	46	70	21	96	34
Methanoplanus	0	0	3	0	0	0	0	0	0	0	1	0	0	0	0	0	0	2	0	0	0	0	0	0	2	0	0	0	0	0	0	0	0	0	0	0	0	0	0	0	0	0	0	0	1	0	0	1	0
Methanoculleus	0	0	0	0	0	0	0	1	0	0	0	0	0	2	0	1	0	0	0	3	0	1	0	0	0	0	0	0	0	0	0	0	0	0	0	0	0	0	0	1	2	0	0	0	0	0	0	0	0
Methanofollis	0	3	0	0	0	0	2	0	0	0	0	0	0	0	0	3	0	0	1	0	0	0	0	0	0	0	0	0	0	0	0	0	0	0	0	0	0	0	0	0	0	0	0	0	0	0	0	0	1
Methanolacinia	0	1	0	0	0	2	0	0	1	0	0	0	0	0	1	0	0	0	0	0	0	0	1	0	2	0	0	0	1	0	0	0	0	1	0	0	0	0	0	0	0	0	0	0	0	0	0	0	1
Methanocorpusculum	13	7	6	19	0	8	18	6	23	0	7	19	2	5	10	0	12	20	5	0	4	4	9	7	30	2	8	6	4	17	10	6	5	12	4	11	2	14	5	2	5	11	11	20	3	7	3	20	7
Methanospirillum	50	43	15	68	1	31	40	29	68	11	42	53	17	27	42	13	52	74	12	7	12	35	30	27	53	7	44	22	22	49	27	10	50	48	46	46	20	27	31	28	20	26	38	37	31	38	14	28	30
Methanoregula	0	0	0	0	0	0	0	0	0	0	0	0	0	1	0	1	0	0	0	0	0	0	0	0	0	0	0	0	0	0	0	0	1	0	0	0	0	0	0	0	1	0	0	0	0	0	0	0	0
Methanosphaerula	1	0	0	0	0	1	1	0	0	0	0	0	2	0	0	0	0	0	0	0	0	0	1	1	0	0	0	1	1	0	0	0	0	2	0	1	0	0	2	0	0	0	2	0	0	0	0	1	0
Methanohalophilus	0	0	0	1	0	0	0	0	0	0	0	0	0	0	0	0	1	0	0	0	0	0	0	0	0	0	0	0	0	1	1	0	0	0	0	0	0	0	0	2	0	0	0	0	0	0	0	0	0
Methanosarcina	613	404	114	810	8	387	635	334	1361	65	593	758	197	301	524	148	439	830	163	66	100	327	418	264	1126	93	498	163	324	448	187	72	275	516	284	450	160	611	334	275	345	352	292	485	182	308	119	596	279
Methanolobus	133	69	20	165	4	85	126	80	340	29	132	172	37	59	132	16	103	191	24	6	28	61	103	41	242	22	120	32	48	81	46	13	70	134	56	104	28	152	81	57	70	84	90	139	56	103	29	143	87
Methanococcoides	2	4	0	7	0	3	4	6	15	0	4	3	2	1	3	0	0	8	1	3	0	2	5	1	11	1	4	0	0	5	0	0	2	3	1	5	0	9	3	0	4	1	5	1	0	4	1	5	1
Methanomethylovorans	6	7	7	20	0	17	20	19	46	0	10	13	3	8	7	2	12	27	5	0	3	6	18	8	39	8	9	3	12	14	9	0	5	8	9	8	5	19	11	4	9	6	9	5	10	12	2	10	5
Methanosalsum	83	61	47	81	0	110	139	102	173	14	98	72	35	47	64	32	70	126	31	10	13	78	117	68	144	24	75	54	68	88	42	8	34	44	37	45	12	62	46	39	55	43	49	46	35	28	8	36	45
Methanothrix	0	0	0	1	0	0	0	0	0	0	0	0	0	3	0	0	0	0	3	0	0	0	0	0	0	1	0	0	0	0	0	0	0	0	0	0	0	0	1	0	0	0	0	0	0	0	0	0	0
Methanocella	11	6	0	22	0	3	5	4	15	0	8	4	4	4	3	10	5	9	0	11	4	4	6	3	17	0	9	2	5	5	2	0	5	8	5	7	1	6	7	2	6	6	7	9	2	3	0	8	3
Thermoproteus	0	0	0	0	0	0	0	0	0	0	0	0	0	0	0	0	0	0	0	0	0	0	0	0	0	0	0	0	0	0	0	0	0	0	0	0	0	0	0	0	0	0	0	0	0	0	0	0	0
Pyrobaculum	0	0	0	0	0	0	0	0	0	0	0	0	0	0	0	0	0	1	0	0	0	0	0	0	0	0	0	0	0	0	0	0	0	0	0	0	0	0	0	0	0	0	0	0	0	0	0	0	0
Vulcanisaeta	0	0	0	0	0	0	0	0	0	0	0	0	0	0	0	0	0	0	0	0	0	0	0	0	0	0	0	0	0	0	0	0	0	0	0	0	0	0	0	0	0	0	0	0	0	0	0	0	0
Thermofilum	0	0	0	0	0	0	0	0	0	0	0	0	0	0	0	0	0	0	0	0	0	0	0	0	0	0	0	0	0	0	0	0	0	0	0	0	0	0	0	0	3	0	0	0	0	0	0	0	0
Sulfolobus	951	762	239	815	12	616	1051	533	1783	164	926	980	425	569	863	275	942	1132	353	99	236	473	836	429	1389	215	997	396	704	963	377	187	405	571	546	447	313	590	540	490	516	354	466	455	353	332	201	489	334
Acidianus	0	0	0	0	0	0	0	0	0	0	0	0	0	0	0	0	0	1	1	0	0	0	0	0	0	0	0	0	0	0	0	0	0	0	0	0	0	0	0	1	0	1	0	0	0	0	0	0	0
Stygiolobus	0	0	0	0	0	0	0	0	1	0	0	0	0	0	0	0	0	0	0	0	0	0	0	0	0	0	0	0	0	0	0	0	0	0	0	0	0	0	0	0	0	0	0	0	0	0	0	0	0
Metallosphaera	73	62	26	71	0	39	70	37	84	8	47	88	29	51	54	19	40	82	17	6	15	35	32	23	85	9	39	29	39	48	22	17	66	71	36	47	32	40	25	38	31	19	75	56	26	47	20	21	21
Sulfurisphaera	0	0	0	0	0	0	0	0	0	0	0	0	0	0	0	0	0	1	0	0	0	0	0	0	0	0	0	0	0	0	0	0	0	0	0	0	0	0	0	0	0	0	0	0	0	0	0	0	0
Sulfodiicoccus	0	0	0	0	0	0	0	0	0	0	0	0	0	0	0	0	0	0	0	0	0	0	0	0	0	0	0	0	0	0	0	0	0	0	0	0	0	0	0	0	0	0	0	0	0	0	0	0	0
Saccharolobus	0	0	0	0	0	0	0	0	0	0	0	2	1	0	3	0	0	0	2	1	5	0	0	1	0	0	0	1	2	0	1	2	0	1	0	0	4	0	0	0	1	4	5	0	3	2	0	0	1
Sulfuracidifex	0	0	0	0	0	0	0	0	2	0	0	0	0	0	0	0	0	1	0	0	0	0	0	0	0	0	0	0	0	0	0	0	0	0	0	0	0	0	0	0	0	0	0	0	0	0	0	0	1
Desulfurococcus	0	0	0	0	0	0	0	0	0	1	0	0	0	0	1	10	1	0	2	0	0	0	0	2	0	1	0	0	0	0	3	0	0	0	0	0	2	0	0	0	2	0	0	0	0	0	0	1	0
Staphylothermus	0	0	0	0	0	0	0	0	0	0	0	1	0	0	0	0	0	0	0	0	0	0	0	0	0	0	0	0	0	0	0	0	0	0	0	0	0	0	0	0	0	0	0	0	0	0	0	0	0
Ignicoccus	0	0	0	0	0	0	0	0	0	0	0	0	0	0	0	1	1	0	0	0	0	0	0	0	0	0	0	0	0	0	0	0	0	0	1	0	0	0	0	0	0	0	0	0	0	0	0	0	0
Aeropyrum	0	0	0	0	0	0	0	0	0	0	0	0	0	0	0	0	0	0	0	0	0	0	0	0	0	0	0	0	0	0	0	0	0	0	0	0	0	0	0	0	0	0	0	0	0	0	0	0	0
Pyrolobus	250	158	53	190	2	112	165	96	376	22	121	276	101	114	220	41	183	285	71	25	60	83	167	61	288	39	181	98	178	237	80	53	144	146	117	129	96	162	112	99	103	60	171	204	139	139	74	124	68
Fervidicoccus	0	0	0	0	0	0	3	0	0	0	0	1	0	0	0	0	0	0	0	0	0	0	1	0	0	0	0	0	0	0	0	0	0	1	0	0	0	0	0	0	0	0	0	0	0	0	0	0	0
Caldisphaera	0	0	0	0	0	0	0	0	0	0	0	0	0	0	0	0	0	0	0	0	0	0	0	0	0	0	0	0	0	0	0	0	0	0	0	1	0	0	0	0	0	0	0	0	0	0	0	0	0
Acidilobus	0	0	0	0	0	0	0	0	0	0	0	0	0	0	0	0	0	0	0	3	0	0	0	0	0	0	0	0	0	0	0	0	0	0	0	0	0	0	0	0	0	0	0	0	0	0	0	0	0
Candidatus_Korarchaeum	0	0	0	0	0	0	0	0	0	0	0	0	0	0	0	0	0	0	0	0	0	0	0	0	0	0	0	0	0	0	0	0	0	0	0	0	0	0	0	1	0	0	0	0	0	0	0	0	0
Nitrosopumilus	1	3	0	6	0	2	5	1	10	1	1	0	1	1	5	0	3	5	0	0	0	1	1	1	8	0	4	0	0	4	0	0	0	2	0	3	0	3	1	1	4	3	0	4	0	1	0	4	3
Candidatus_Nitrosotalea	0	0	0	0	0	0	1	0	0	0	0	0	0	0	0	0	0	0	0	0	0	0	0	0	0	0	0	0	0	0	0	0	0	0	0	0	0	0	0	0	0	1	0	0	0	0	0	0	0
Candidatus_Nitrosopelagicus	0	0	0	0	0	0	0	0	0	0	1	0	0	0	0	0	0	0	0	0	0	0	0	0	1	0	0	1	0	0	0	0	0	0	0	0	0	0	0	0	0	0	0	0	0	0	0	0	0
Candidatus_Nitrosotenuis	0	0	1	0	0	0	0	0	0	0	0	0	0	0	0	0	0	0	0	0	0	0	0	0	0	0	0	0	0	0	0	0	0	0	0	0	0	0	0	0	0	0	0	0	0	0	0	0	0
Nitrososphaera	195	151	107	327	6	210	279	193	674	49	221	301	101	134	261	92	194	390	131	35	99	146	273	115	577	76	213	97	177	222	117	83	157	291	175	332	77	392	207	163	168	225	179	341	173	273	53	461	212
Candidatus_Nitrosocosmicus	66	40	26	128	0	49	80	42	205	3	48	85	23	44	57	14	42	138	14	8	18	41	72	38	176	19	54	33	61	54	27	22	30	83	51	98	12	185	47	49	39	67	39	101	42	91	16	172	62
Candidatus_Nitrosocaldus	1	0	0	0	0	0	1	0	3	0	1	0	0	0	0	0	0	3	0	0	0	2	0	0	1	0	0	0	0	2	1	0	0	3	0	1	0	0	0	1	2	0	1	2	0	0	0	0	0
Conexivisphaera	0	0	0	0	0	0	0	0	0	0	0	0	0	0	0	0	0	0	0	0	0	0	0	0	0	0	0	0	0	0	0	0	0	0	0	0	0	0	0	0	0	0	0	0	0	0	0	0	0
Candidatus_Mancarchaeum	0	0	0	1	0	0	0	0	0	0	0	0	0	0	1	0	0	0	0	0	0	0	0	0	0	0	0	0	0	0	0	0	0	0	0	0	0	0	0	0	0	0	0	0	0	0	0	2	0
Candidatus_Prometheoarchaeum	12	4	3	9	1	6	20	2	15	1	4	7	5	6	7	5	6	10	2	2	1	5	3	3	15	0	5	2	4	5	1	0	3	10	5	9	2	4	6	3	5	3	4	3	2	7	0	4	6
[truncated: 19 more columns]

## Sheet: Kraken_species
#NAME	Mic001	Mic0010	Mic0011	Mic0012	Mic013	Mic014	Mic015	Mic016	Mic017	Mic018	Mic019	Mic02	Mic020	Mic021	Mic022	Mic023	Mic024	Mic025	Mic026	Mic027	Mic028	Mic029	Mic03	Mic030	Mic031	Mic032	Mic033	Mic034	Mic035	Mic04	Mic05	Mic06	Mic07	Mic08	Mic09	Mic11	Mic110	Mic111	Mic112	Mic113	Mic114	Mic115	Mic116	Mic117	Mic118	Mic119	Mic12	Mic120	Mic121
Pyrococcus_yayanosii	0	0	0	0	0	0	0	0	0	0	0	1	0	0	0	0	0	0	0	0	0	0	0	0	0	0	0	0	0	0	0	0	0	0	0	0	0	0	0	0	0	0	0	0	0	0	0	0	0
Pyrococcus_sp._NA2	0	0	0	0	0	0	0	0	0	0	4	0	0	0	0	0	0	0	0	0	1	0	0	0	0	0	0	0	0	0	0	0	0	0	0	0	0	0	0	0	0	0	0	0	0	0	0	0	0
Thermococcus_celer	0	0	0	0	0	0	0	0	0	0	0	0	0	0	0	0	0	0	0	0	0	0	0	2	0	0	0	0	0	0	0	0	0	0	0	0	0	0	0	0	0	0	0	0	0	0	0	0	0
Thermococcus_peptonophilus	0	0	0	0	0	0	0	0	0	0	0	0	0	0	0	0	0	0	0	0	0	0	0	0	0	0	0	0	0	0	0	0	0	0	0	0	0	0	0	0	0	0	0	0	0	0	0	0	0
Thermococcus_barossii	0	0	0	0	0	0	0	0	0	0	0	0	0	0	0	0	0	0	0	0	1	0	0	1	0	1	0	0	0	0	0	0	0	0	0	0	0	0	0	0	0	0	0	0	0	2	0	0	0
Thermococcus_chitonophagus	66	9	34	16	49	53	13	17	33	50	48	36	39	31	39	31	29	31	18	98	62	33	19	9	163	194	69	59	57	56	2	27	42	22	81	75	10	41	22	42	50	24	16	40	39	34	30	32	14
Thermococcus_pacificus	0	0	0	0	0	0	0	0	0	0	0	0	0	0	0	0	0	0	0	0	0	0	0	0	0	0	0	0	0	0	0	0	0	0	0	0	2	0	0	0	0	0	0	0	0	0	0	0	0
Thermococcus_guaymasensis	0	0	0	0	0	0	0	0	0	0	1	0	0	0	0	0	0	0	0	0	0	0	0	0	0	0	0	0	0	0	0	0	0	0	0	0	0	0	0	0	0	0	0	0	0	0	0	0	0
Thermococcus_thioreducens	0	0	0	0	0	0	0	0	0	0	0	0	0	0	0	0	0	0	0	0	0	0	0	0	0	1	0	0	0	0	0	0	0	0	0	0	0	0	0	0	0	0	0	0	0	0	0	0	0
Thermococcus_onnurineus	0	0	0	0	0	0	0	0	0	0	0	0	0	0	0	0	0	0	0	0	0	0	0	0	0	0	0	0	0	0	0	0	1	0	0	0	0	0	0	0	0	0	0	0	0	0	0	0	0
Thermococcus_piezophilus	0	0	0	0	0	1	2	0	0	0	0	1	0	0	0	0	1	0	2	0	0	0	0	0	0	1	0	0	0	0	0	0	0	0	1	0	0	0	0	0	0	0	0	0	0	0	0	0	0
Thermococcus_sp._P6	0	0	0	0	0	0	0	0	0	0	0	0	0	0	0	0	0	0	0	0	0	0	0	0	0	1	0	0	0	0	0	4	0	0	0	0	0	0	0	0	0	0	0	0	0	0	0	0	0
Thermococcus_sp._AM4	0	0	0	0	0	0	0	0	0	0	0	0	0	0	0	0	0	0	0	0	0	0	0	0	0	0	0	0	0	0	0	0	0	0	0	0	0	0	0	0	0	0	0	1	0	0	0	0	0
Thermococcus_sp._SY113	0	0	0	0	0	0	0	0	0	0	0	0	0	0	0	0	0	0	0	0	1	23	0	15	0	7	3	6	0	0	0	0	0	0	0	0	0	0	0	0	0	0	0	0	0	0	0	0	0
Palaeococcus_pacificus	0	0	0	0	0	0	0	0	0	0	0	0	0	0	0	0	0	0	0	0	0	0	0	0	0	0	0	0	0	0	0	0	0	0	0	0	0	0	0	0	0	0	0	0	0	0	0	0	0
Ferroglobus_placidus	0	0	0	0	0	0	0	0	0	0	0	0	0	0	0	1	0	0	0	2	0	0	0	0	0	0	0	0	0	0	0	0	0	0	0	0	0	0	0	0	0	0	0	0	0	0	0	0	0
Methanopyrus_kandleri	0	0	0	0	0	0	0	0	0	0	0	0	0	0	0	0	0	0	0	0	0	2	0	0	1	0	0	0	0	0	0	0	0	0	0	0	0	0	0	0	0	0	0	0	0	0	1	0	0
Methanobacterium_formicicum	3	0	0	1	4	1	0	1	2	4	0	5	9	2	0	1	1	1	0	10	9	1	0	0	10	8	1	4	0	6	0	0	1	0	2	13	0	2	3	2	3	0	2	4	3	7	1	6	2
Methanobacterium_subterraneum	0	2	0	0	0	0	0	0	0	0	0	0	1	0	0	0	0	0	0	1	0	1	0	0	0	0	4	1	0	1	0	1	0	0	0	0	0	3	0	0	0	0	0	3	0	0	0	0	0
Methanobacterium_congolense	0	0	0	0	0	0	0	0	0	1	0	0	0	0	0	0	0	0	0	0	0	0	0	0	0	0	0	0	0	0	0	0	0	0	0	0	0	0	0	0	0	0	0	0	0	0	0	0	0
Methanobacterium_lacus	0	0	2	0	1	0	0	0	0	1	0	1	0	2	1	3	0	2	1	5	4	6	2	1	0	1	3	2	0	1	0	0	0	1	4	1	0	0	0	0	1	1	0	0	2	0	0	1	0
Methanobacterium_sp._MB1	0	0	0	0	0	0	0	0	0	0	0	0	0	0	0	0	0	0	0	0	0	0	0	0	0	0	0	0	0	0	0	0	0	0	0	0	0	0	0	0	0	0	4	0	0	0	0	0	0
Methanobacterium_sp._MZ-A1	249	18	116	86	141	141	46	49	148	191	143	171	178	78	134	95	139	109	64	360	216	114	53	32	1759	1689	744	756	587	175	2	97	128	100	279	238	27	112	82	94	143	72	47	202	208	171	118	143	75
Methanobrevibacter_smithii	0	0	0	0	0	0	0	0	1	0	0	0	0	0	0	0	0	0	1	0	1	0	0	4	0	1	2	0	3	0	0	0	5	0	1	0	0	1	0	0	0	0	0	0	0	0	1	0	0
Methanobrevibacter_ruminantium	2	0	5	2	2	0	0	0	1	5	3	1	0	1	2	0	1	0	2	8	3	4	2	0	3	7	3	2	1	3	1	0	1	3	6	3	0	0	0	2	3	1	0	5	2	0	1	1	0
Methanobrevibacter_millerae	0	0	0	0	0	0	0	0	0	0	0	1	0	0	1	0	0	0	0	1	0	0	0	0	0	0	1	0	0	0	0	0	0	0	0	0	0	0	0	0	0	0	0	0	0	0	0	0	0
Methanobrevibacter_olleyae	283	14	83	78	117	113	50	48	184	272	152	200	217	118	105	90	75	75	54	435	250	135	72	49	667	702	259	289	163	197	8	72	75	61	188	306	27	80	80	85	174	67	36	291	264	220	121	197	94
Methanobrevibacter_sp._AbM4	6	0	7	3	3	6	3	1	2	4	6	7	0	4	7	3	1	3	3	25	5	4	0	1	14	11	3	9	4	10	0	7	10	9	17	6	0	8	1	3	3	3	1	1	4	4	4	0	3
Methanobrevibacter_sp._YE315	1	0	0	0	0	0	0	0	0	0	0	0	0	0	0	0	0	0	1	1	0	0	0	0	0	2	0	0	0	0	0	0	0	0	0	1	0	0	0	0	0	0	0	0	0	0	0	0	1
Methanosphaera_stadtmanae	0	0	0	0	0	0	0	0	0	0	0	0	0	0	0	0	0	0	1	0	0	1	0	3	0	0	0	1	0	0	0	0	0	0	0	0	0	1	0	0	1	0	0	0	0	0	0	0	0
Methanosphaera_sp._BMS	1	0	0	0	0	0	0	0	0	0	0	0	0	0	0	0	0	0	0	1	1	0	0	0	0	0	0	0	0	0	0	0	0	0	0	0	0	0	0	0	0	0	0	1	0	0	0	0	0
Methanothermobacter_wolfeii	2464	1058	2208	452	732	744	354	515	770	900	1089	1426	1056	396	857	961	1035	1197	2402	3297	2125	1717	1409	558	2240	2902	1835	1663	1153	1894	462	1915	2550	1492	2372	1789	635	2098	733	634	840	419	667	928	1102	876	1731	1055	251
Methanothermobacter_thermautotrophicus	0	0	0	0	0	0	0	0	0	0	0	0	0	0	0	0	0	0	0	0	0	0	0	0	0	1	0	0	0	0	0	0	0	0	1	0	0	0	0	0	0	0	0	0	0	0	0	0	0
Methanothermus_fervidus	0	0	0	0	0	0	0	0	0	0	0	0	0	0	0	0	0	0	0	0	1	2	0	0	1	1	0	0	0	0	0	0	0	0	1	0	0	0	0	0	0	0	0	0	1	0	1	0	0
Methanococcus_vannielii	7	1	7	7	4	9	3	1	5	9	3	9	6	1	10	4	3	1	4	41	15	6	7	2	15	11	15	6	8	13	0	6	9	11	34	6	2	13	2	4	10	6	1	2	6	1	5	3	3
Methanococcus_voltae	17	4	22	7	15	21	11	2	10	6	15	20	8	5	18	9	6	9	3	87	20	14	8	2	26	37	10	12	9	31	1	16	24	19	34	18	4	14	5	12	17	8	0	4	11	15	9	5	4
Methanococcus_maripaludis	10	1	6	3	10	13	6	1	0	7	2	6	8	0	16	6	4	3	1	27	14	9	0	3	8	14	8	8	4	12	0	8	11	4	29	10	2	5	2	3	8	1	0	2	8	1	7	2	1
Methanococcus_aeolicus	5	0	4	2	2	8	2	1	1	4	4	3	4	3	4	2	0	2	1	18	7	3	2	2	6	10	5	0	3	5	0	2	8	3	7	2	1	5	1	0	7	7	0	0	5	2	1	0	0
Methanothermococcus_okinawensis	0	0	1	0	1	0	0	0	1	1	0	1	1	0	1	0	0	1	0	3	6	1	0	0	5	1	0	4	0	2	0	1	1	0	2	1	0	0	0	1	0	0	0	1	2	0	3	3	0
Methanofervidicoccus_sp._A16	1	0	0	0	0	0	0	0	0	0	0	0	0	0	0	0	0	0	0	1	0	2	0	8	0	4	3	3	0	0	0	0	0	0	2	0	0	0	0	0	0	0	0	0	0	1	0	0	0
Methanocaldococcus_jannaschii	0	0	0	0	0	0	0	0	0	0	0	0	1	0	0	0	0	0	0	0	0	0	0	0	0	0	0	0	0	0	0	0	0	0	0	0	0	0	0	0	0	0	0	0	0	0	0	0	0
Methanocaldococcus_infernus	0	0	0	0	0	0	0	0	0	0	0	0	0	0	0	0	0	0	0	0	0	0	0	0	0	0	0	0	0	0	0	0	0	0	1	0	0	0	0	0	0	0	0	0	0	0	0	0	0
Methanocaldococcus_vulcanius	3	1	2	0	3	3	0	0	1	2	1	1	1	1	4	1	1	3	0	1	2	1	0	0	3	8	1	3	1	6	0	0	0	0	7	2	0	0	1	0	1	1	0	2	1	0	0	3	0
Methanocaldococcus_fervens	0	0	0	0	0	0	0	0	0	0	0	0	0	0	0	0	0	0	0	0	0	0	0	0	1	0	1	0	0	0	0	0	0	0	0	0	0	0	0	0	0	0	0	0	0	0	0	0	0
Methanocaldococcus_bathoardescens	0	0	0	0	0	0	0	0	0	0	0	0	0	0	0	0	0	0	0	0	0	0	0	0	0	0	0	0	0	0	0	0	0	0	0	0	0	0	0	0	0	0	0	0	0	0	0	0	0
Methanotorris_igneus	0	0	0	0	0	0	0	0	0	0	0	0	0	0	0	0	0	0	0	0	0	1	0	0	0	0	0	0	0	0	0	0	0	0	0	0	0	0	0	0	0	0	0	0	0	0	0	0	0
Picrophilus_torridus	0	0	0	0	0	0	0	0	0	0	0	0	0	0	0	0	0	0	0	1	0	0	0	0	0	0	0	0	0	0	0	0	0	0	0	0	0	0	0	0	0	0	0	0	0	0	0	0	0
Thermoplasma_acidophilum	0	0	0	0	0	0	0	0	0	0	0	0	0	0	1	0	0	1	1	0	0	2	0	0	0	0	0	1	1	0	0	0	0	0	0	0	0	0	0	0	0	0	0	0	0	0	0	0	0
Ferroplasma_acidarmanus	0	0	0	0	0	0	0	0	0	0	0	0	0	0	0	0	0	0	0	1	0	0	0	0	0	0	0	0	0	0	0	0	0	0	0	0	0	0	0	0	0	0	0	0	0	0	0	0	0
Cuniculiplasma_divulgatum	2	0	0	0	0	0	1	0	0	0	0	0	0	0	0	0	0	2	0	5	1	6	1	9	0	0	6	0	1	0	0	2	0	0	0	0	0	1	0	0	0	0	1	0	0	0	0	0	0
Thermoplasmatales_archaeon_BRNA1	0	0	0	0	0	0	0	0	0	0	0	0	0	0	0	0	0	0	0	0	0	0	0	3	0	0	1	0	0	0	0	0	0	0	0	0	0	0	0	0	0	0	0	0	0	0	0	0	0
methanogenic_archaeon_ISO4-H5	0	0	0	0	0	0	0	0	0	0	0	0	0	0	0	0	0	0	0	0	0	0	0	0	0	0	0	0	0	0	0	0	0	0	0	0	0	0	0	0	0	0	0	0	0	0	0	0	0
Candidatus_Methanomassiliicoccus_intestinalis	0	0	0	0	0	0	0	0	0	0	0	0	0	0	0	0	0	0	0	1	0	3	0	3	0	3	0	0	0	0	0	0	0	0	0	0	0	0	0	0	0	0	0	0	0	0	0	0	0
Candidatus_Methanoplasma_termitum	0	0	0	0	1	0	0	0	0	0	0	0	0	0	0	0	0	0	0	0	0	1	0	0	1	0	4	0	1	0	0	0	0	0	2	0	0	1	0	0	1	0	0	0	0	0	0	0	0
Methanomassiliicoccaceae_archaeon_DOK	0	0	0	0	0	0	0	0	0	0	1	0	0	0	0	0	0	0	0	0	0	0	0	0	0	0	0	0	0	0	0	0	0	0	0	0	0	1	0	0	0	0	0	0	0	0	0	0	0
Candidatus_Methanomethylophilus_alvus	0	0	0	0	0	0	0	0	0	0	2	0	0	0	0	1	0	0	2	0	0	4	0	0	0	0	0	3	1	0	0	1	0	0	0	0	0	0	0	0	0	0	0	0	0	0	0	0	0
Aciduliprofundum_boonei	0	0	0	0	0	0	0	0	0	0	0	0	0	0	0	0	0	0	0	0	0	0	0	0	0	0	0	0	0	0	0	0	0	0	0	0	0	0	0	0	0	0	0	0	0	0	0	0	0
Aciduliprofundum_sp._MAR08-339	0	0	0	0	0	0	0	0	0	0	0	0	0	0	0	0	0	0	0	0	0	0	0	0	0	0	0	0	0	0	0	1	0	0	0	0	0	0	0	0	0	0	0	0	1	0	0	0	0
Halobacterium_salinarum	0	0	0	0	0	0	1	0	0	0	0	0	0	0	0	0	0	4	0	0	1	7	0	9	0	3	0	0	2	0	0	0	0	0	0	0	0	0	0	0	0	0	0	0	0	0	0	0	0
Halobacterium_hubeiense	0	0	0	0	0	0	0	0	0	0	0	0	0	0	0	3	0	2	0	0	7	6	0	6	0	1	2	0	0	0	0	1	0	0	0	0	0	0	0	0	0	0	0	0	0	0	1	0	0
Halobacterium_sp._DL1	0	0	0	0	0	0	1	0	0	0	0	0	0	0	0	0	0	1	0	0	1	4	0	8	1	3	0	5	2	0	0	0	0	0	0	0	0	0	0	0	0	0	0	0	0	0	0	0	0
Halalkalicoccus_jeotgali	0	0	0	0	0	0	0	0	0	0	0	0	1	0	0	0	1	0	0	1	2	8	0	4	0	0	4	6	0	0	0	0	0	0	0	1	0	0	0	0	0	0	0	0	0	0	0	1	0
Halarchaeum_sp._CBA1220	0	0	0	0	0	0	0	1	0	0	0	0	0	0	0	0	1	0	0	0	0	0	0	0	0	0	0	0	0	0	0	0	0	0	0	0	0	0	0	0	0	0	0	0	0	0	1	0	0
Halorussus_sp._RC-68	0	0	0	0	0	0	0	0	0	0	0	0	0	0	0	0	0	0	0	0	0	1	0	2	0	0	1	0	0	0	0	1	0	0	0	0	0	0	0	0	0	0	0	0	0	0	0	0	0
Halorussus_sp._ZS-3	0	0	0	0	1	0	0	1	0	1	0	5	0	0	2	2	1	0	0	2	0	17	0	6	4	12	3	6	13	0	0	2	1	0	4	1	0	2	0	0	0	1	1	1	2	0	1	0	0
Salarchaeum_sp._JOR-1	0	0	0	0	0	0	0	0	0	1	0	0	0	0	0	0	0	0	0	0	0	0	0	2	0	0	0	3	0	0	0	0	0	0	0	0	0	0	0	1	0	0	0	0	0	0	0	0	0
Halanaeroarchaeum_sulfurireducens	0	0	0	0	0	0	0	2	0	0	0	0	0	0	0	0	0	0	0	0	0	0	0	1	0	2	8	0	0	0	0	0	0	0	0	0	0	0	0	0	0	0	0	0	0	0	0	0	0
Halostella_pelagica	0	0	0	0	0	0	0	0	0	0	0	0	0	0	0	0	0	0	0	0	0	9	0	19	0	1	6	0	0	0	0	0	0	0	0	0	0	0	0	0	0	0	0	0	0	0	0	0	0
Halodesulfurarchaeum_formicicum	0	0	0	0	0	0	0	0	0	0	0	0	0	0	0	0	0	1	0	0	0	3	0	0	0	0	0	0	0	0	0	0	0	0	0	0	0	0	0	0	0	0	0	0	0	0	0	0	0
haloarchaeon_3A1-DGR	0	0	0	0	0	0	0	0	0	0	0	1	0	0	0	0	0	0	0	0	2	0	0	5	1	0	0	0	0	0	0	2	0	0	0	0	0	0	0	0	0	1	0	0	0	0	0	0	1
Haloarcula_marismortui	0	0	0	0	0	0	0	0	0	0	0	0	0	0	0	0	0	0	1	0	0	1	0	1	0	0	0	1	1	0	0	0	0	0	0	0	0	0	0	0	0	0	0	0	0	0	0	0	0
Haloarcula_taiwanensis	0	0	0	0	0	0	0	0	0	0	1	0	0	0	0	3	0	0	1	0	0	6	0	7	2	3	5	1	2	0	0	0	0	0	0	0	0	0	0	0	0	0	0	2	0	0	0	0	0
Haloarcula_sp._JP-L23	0	0	0	0	0	0	0	0	0	0	0	0	0	0	0	1	0	1	1	0	2	2	0	2	0	0	2	1	0	0	0	0	0	0	0	0	0	0	0	0	0	0	0	0	0	0	0	0	0
Natronomonas_pharaonis	0	0	0	0	0	0	0	0	0	0	0	0	0	0	0	0	0	0	0	0	0	0	0	0	0	0	0	0	0	0	0	0	0	0	0	0	0	0	0	0	0	0	0	0	0	0	0	0	0
Natronomonas_moolapensis	2	0	0	0	0	3	0	0	4	1	1	1	0	0	3	3	0	0	1	1	10	10	1	16	5	5	11	2	9	0	1	2	3	1	27	1	1	1	3	0	1	0	1	2	0	0	3	3	0
Natronomonas_sp._YPL13	0	0	2	0	1	1	0	0	0	0	0	0	1	0	0	0	0	1	0	2	1	10	0	6	0	0	0	1	0	0	0	2	0	0	0	0	2	0	0	0	0	0	0	0	1	0	0	0	0
Natronomonas_sp._C90	0	0	0	0	1	0	0	0	0	0	0	0	0	0	0	0	0	1	0	0	2	8	0	5	1	0	1	2	2	0	0	0	0	0	0	0	0	0	0	0	0	0	0	0	0	0	0	0	0
Halorhabdus_utahensis	0	0	0	0	0	0	0	0	0	0	0	0	0	0	0	0	0	0	0	0	0	0	0	0	0	0	0	0	0	0	0	0	0	0	0	0	0	0	0	0	0	0	0	0	0	0	0	0	0
Halorhabdus_tiamatea	0	0	0	1	0	1	0	0	0	0	0	0	0	0	0	0	0	0	0	0	0	0	0	0	0	0	0	0	0	0	0	0	0	0	0	0	0	0	2	1	0	0	0	0	0	0	0	0	0
Halorhabdus_sp._CBA1104	0	0	0	0	0	0	0	0	0	0	0	0	0	0	0	0	0	1	0	0	0	1	0	3	0	0	0	8	0	0	0	0	0	0	0	0	0	0	0	0	0	0	0	0	0	0	0	0	0
Halosimplex_pelagicum	0	0	0	0	0	0	0	0	0	0	0	0	0	0	0	0	0	0	1	0	0	10	2	3	0	0	0	0	0	0	0	0	0	0	0	0	0	0	0	0	0	0	0	0	0	0	0	0	3
Halosimplex_rubrum	0	0	0	0	0	1	0	0	0	0	0	0	0	0	0	1	0	1	0	0	2	2	0	0	0	0	1	4	2	0	0	1	0	0	0	0	0	0	0	0	0	0	0	0	0	0	0	0	0
Halomicrobium_mukohataei	0	0	0	0	1	0	0	0	0	3	0	0	0	0	0	0	0	1	3	0	2	10	0	3	2	1	1	7	2	0	0	0	1	0	0	0	0	0	0	2	0	0	0	1	0	0	0	1	0
Halomicrobium_sp._LC1Hm	0	0	0	0	0	0	0	0	0	0	0	0	0	0	0	0	0	0	0	0	0	0	0	0	0	2	0	1	1	0	0	0	0	0	0	0	0	0	0	0	0	0	0	0	0	0	0	0	3
Halorientalis_sp._IM1011	0	0	0	0	0	0	0	0	0	1	0	0	0	0	0	0	0	0	1	0	0	1	0	0	0	0	0	0	0	0	0	1	0	0	0	0	0	0	0	0	0	0	0	0	0	0	0	0	0
Halapricum_salinum	0	0	0	0	0	0	0	0	0	0	0	0	0	0	0	0	0	0	0	0	1	5	0	7	0	1	0	0	0	0	0	0	0	0	0	0	0	0	0	0	0	0	0	0	0	0	0	0	0
Haloarculaceae_archaeon_HArcel1	0	0	0	0	0	0	0	0	0	1	0	0	0	0	1	0	0	0	0	1	0	1	1	2	0	0	0	0	0	0	0	0	0	0	1	0	0	0	0	0	0	0	0	0	0	0	0	0	0
Salinibaculum_litoreum	1	0	0	0	0	0	0	0	0	0	0	0	0	0	0	0	0	0	0	0	2	9	0	6	0	0	6	0	5	0	0	2	0	0	0	0	0	0	0	0	0	0	0	0	0	0	0	0	0
Haloferax_volcanii	1	0	0	1	1	0	0	0	0	0	0	0	0	0	1	1	0	0	1	2	0	0	1	0	0	0	0	0	0	0	0	0	0	0	2	0	0	0	0	0	0	1	0	0	2	0	0	0	0
Haloferax_mediterranei	0	0	0	1	2	2	0	0	0	0	1	2	1	0	4	1	0	2	1	9	1	3	0	3	2	1	0	0	2	2	0	0	1	0	4	2	0	0	1	0	4	0	0	0	0	0	1	0	0
Haloferax_gibbonsii	3	0	1	1	3	2	2	2	1	1	3	2	2	2	3	4	1	0	1	4	2	1	0	0	5	2	1	10	2	3	1	2	2	0	8	3	0	0	1	2	1	2	0	0	2	2	1	3	0
Haloferax_alexandrinus	1	0	0	0	0	0	1	0	1	1	0	0	2	0	1	3	0	0	0	0	5	7	0	6	0	1	1	5	0	0	0	0	0	0	3	0	1	0	0	0	1	0	0	0	1	1	0	2	0
Halogeometricum_borinquense	1	0	0	0	0	0	1	0	0	1	1	4	2	0	1	1	0	2	1	3	1	0	3	5	2	0	1	0	3	0	0	4	0	3	1	1	0	0	3	0	0	0	0	0	1	0	3	1	1
Haloquadratum_walsbyi	17	2	6	2	7	13	4	1	5	11	4	10	6	1	14	4	4	3	7	34	9	8	1	0	13	8	7	14	6	23	0	8	12	5	31	12	1	9	0	10	6	12	3	5	19	3	4	7	0
Haloplanus_aerogenes	0	0	0	0	0	0	0	0	0	0	0	0	0	0	0	0	0	0	0	0	0	4	0	4	0	0	1	0	0	0	0	0	0	0	0	0	0	0	0	0	0	0	0	0	0	0	2	0	0
Haloplanus_rallus	0	0	0	0	0	0	0	0	0	0	0	0	0	0	0	0	0	0	0	0	0	6	0	0	0	1	0	0	6	0	0	0	0	0	0	0	0	0	0	0	0	0	0	0	0	0	0	0	0
Haloplanus_sp._CBA1113	0	0	0	0	0	0	0	0	0	0	0	0	0	0	0	0	0	0	0	0	0	0	0	5	2	1	0	2	0	0	0	0	0	0	0	0	0	0	0	0	0	0	0	0	0	0	0	0	0
Halobellus_limi	0	0	0	0	0	0	0	0	0	1	1	0	0	1	2	7	0	1	3	0	3	12	0	5	7	6	2	2	3	0	0	1	0	0	0	0	0	0	0	0	0	0	0	0	0	0	0	0	1
Haloprofundus_sp._MHR1	0	0	0	0	0	0	0	0	0	0	0	0	0	0	0	0	0	1	2	0	0	0	0	2	0	0	0	0	0	0	0	0	0	0	0	0	0	0	0	0	0	0	0	0	0	0	2	0	0
Halorubrum_lacusprofundi	0	0	0	0	0	0	0	0	0	0	0	0	0	0	0	1	0	2	0	0	0	7	0	6	0	1	0	0	1	0	0	0	0	0	0	0	0	0	0	0	0	0	0	0	0	0	0	0	0
Halorubrum_trapanicum	0	0	0	0	0	0	0	0	0	0	0	0	0	0	0	0	0	0	0	0	0	1	0	7	0	2	1	3	0	0	0	2	0	0	0	0	0	0	0	0	0	0	0	0	0	0	0	0	0
Halorubrum_ezzemoulense	0	0	0	0	0	0	0	0	0	0	0	0	0	0	0	0	0	0	0	0	0	4	0	4	3	1	0	0	0	0	0	0	0	0	0	0	0	0	0	0	0	0	0	0	0	0	0	0	0
Halorubrum_sp._PV6	0	0	0	0	0	0	0	0	0	0	0	0	0	0	0	0	0	1	0	0	0	9	0	0	0	2	0	0	0	0	0	0	0	0	0	0	0	0	1	0	0	0	0	0	0	0	0	0	0
Halorubrum_sp._CBA1229	0	0	0	0	0	0	0	0	0	0	0	0	0	0	0	0	0	0	3	0	4	6	0	13	0	1	2	2	6	0	0	2	0	0	0	0	0	0	0	0	0	0	0	0	0	0	0	0	0
Halorubrum_sp._BOL3-1	0	0	0	0	0	0	0	0	0	0	0	0	0	0	0	0	0	0	0	1	0	9	0	9	2	2	0	3	1	0	0	1	0	0	0	0	0	0	0	0	0	0	0	0	0	0	0	0	0
Halorubrum_sp._RHB-C	0	0	0	0	0	0	1	0	0	0	0	2	0	0	0	0	0	1	0	1	1	6	0	4	0	0	0	0	2	0	0	0	0	0	0	0	0	0	0	0	0	0	0	2	0	0	0	0	0
Halolamina_sp._CBA1230	0	0	0	0	0	0	0	0	0	0	0	0	0	1	0	0	0	0	0	0	0	0	0	2	0	3	1	4	0	0	0	0	0	0	0	0	0	0	1	0	0	1	0	0	0	0	1	0	0
Halopenitus_persicus	3	0	2	0	2	1	0	0	1	2	1	1	2	0	1	2	0	2	2	9	1	11	0	0	0	2	9	6	2	6	0	2	4	2	6	2	2	1	0	1	2	0	0	3	4	0	2	1	0
Halobonum_sp._NJ-3-1	0	0	0	0	0	0	0	0	0	0	0	0	0	0	0	0	0	3	3	0	5	1	0	2	0	0	2	2	0	0	0	3	0	0	0	0	0	0	0	0	0	0	0	0	0	0	1	0	0
Halobonum_sp._Gai3-2	0	0	0	0	0	0	1	0	0	0	0	0	0	0	0	0	0	0	0	0	0	8	0	19	1	2	4	2	4	0	0	4	0	0	0	0	0	0	0	0	0	0	0	0	0	0	0	0	0
Salinigranum_rubrum	0	0	0	0	0	0	0	0	0	0	0	0	1	0	0	0	0	0	0	0	0	7	0	2	0	3	0	1	2	0	0	3	0	0	1	0	0	0	0	0	0	0	0	0	1	0	0	0	0
Halalkaliarchaeum_desulfuricum	0	0	0	0	0	0	0	0	0	0	0	0	0	0	0	3	0	0	0	0	0	3	0	2	0	0	0	0	1	0	0	1	0	0	0	0	0	0	0	0	0	0	0	0	0	0	0	0	0
halophilic_archaeon_DL31	0	0	0	0	0	0	1	0	0	0	0	0	0	0	0	0	0	0	0	0	0	0	0	1	0	0	0	0	2	0	0	1	0	0	0	0	0	0	0	0	0	0	0	0	0	0	0	0	0
Natronobacterium_gregoryi	0	0	0	0	0	0	0	2	1	0	0	0	0	0	0	0	0	0	0	1	1	9	1	7	1	0	1	8	1	0	0	1	0	0	0	0	0	0	0	0	0	0	0	1	0	0	0	1	0
Natronococcus_occultus	34	8	79	13	54	29	18	13	38	40	36	29	54	13	47	31	24	26	52	197	100	40	19	10	84	125	59	53	39	87	0	59	78	63	169	65	8	37	21	42	48	26	13	30	39	21	15	37	9
Natrialba_magadii	17	5	13	5	8	6	8	4	4	11	7	8	12	5	18	12	5	6	9	28	16	13	5	7	19	29	23	18	10	17	0	11	12	4	25	23	2	13	8	9	7	5	4	4	19	9	7	12	10
Natrinema_pellirubrum	0	0	0	0	0	0	0	0	0	0	0	0	0	0	0	0	0	0	3	0	0	1	0	4	0	1	0	2	4	0	0	0	0	0	0	0	0	0	0	0	0	0	0	0	0	0	0	0	0
Natrinema_pallidum	0	0	0	0	0	0	0	0	0	0	0	0	0	0	0	0	0	0	0	0	0	2	0	1	0	0	0	0	0	0	0	0	0	0	0	0	0	0	0	0	0	0	0	0	0	0	0	0	0
Natrinema_versiforme	0	0	0	0	0	0	0	0	0	0	0	0	0	0	0	0	0	0	1	0	0	4	2	2	0	0	0	0	0	0	0	1	0	0	0	0	0	0	0	0	0	0	0	0	0	0	0	0	0
Natrinema_sp._J7-2	0	0	0	0	0	0	0	0	0	0	0	0	0	0	0	0	0	0	0	0	0	0	0	0	0	0	0	0	0	0	0	0	0	0	0	0	0	0	0	0	0	0	0	0	0	0	0	0	0
Natrinema_sp._YPL30	1	0	0	0	0	0	0	0	0	0	0	0	0	0	1	0	0	0	0	1	3	0	0	14	1	3	1	0	12	2	0	0	0	0	3	1	0	0	0	0	0	0	0	2	1	0	1	0	0
Haloterrigena_turkmenica	0	0	0	0	0	0	0	0	0	0	0	0	0	0	0	0	0	0	0	0	0	0	0	0	0	0	0	0	0	0	0	0	0	0	0	0	0	0	0	0	0	0	0	0	0	0	0	0	0
Haloterrigena_daqingensis	0	0	0	0	0	0	1	0	0	0	0	0	0	0	0	0	0	0	0	0	0	2	0	1	0	0	0	0	0	0	0	0	0	0	0	0	4	0	0	0	0	0	0	0	0	0	0	0	0
Haloterrigena_sp._YPL8	0	0	0	0	0	0	0	0	0	0	0	0	0	0	0	0	0	0	0	0	1	0	0	0	0	0	1	0	0	0	0	0	0	1	0	0	0	0	0	0	0	0	0	0	0	0	0	0	0
Natronorubrum_bangense	0	0	0	0	0	0	0	0	0	0	0	0	0	0	0	0	0	0	0	0	0	5	0	5	0	1	0	0	0	0	0	0	1	0	0	0	0	0	0	0	0	0	0	0	0	0	0	0	0
Natronorubrum_aibiense	0	0	0	0	0	0	0	0	0	0	0	0	0	0	0	0	0	0	0	0	0	3	0	1	0	1	0	2	0	0	0	2	0	0	0	0	0	0	0	0	0	0	0	0	0	0	0	0	0
Halobiforma_lacisalsi	0	0	0	1	0	1	0	0	0	0	2	2	1	0	3	1	0	3	2	1	2	8	2	2	2	5	0	4	1	1	0	1	1	0	5	3	0	0	2	0	2	1	0	0	3	0	3	1	1
Halovivax_ruber	1406	286	1352	577	1654	1001	603	574	844	1967	1237	1017	1976	492	2672	1305	1050	1006	1384	4053	2313	874	613	157	2599	3617	1627	1647	1114	2273	34	1173	1721	922	4221	1952	408	1325	773	1036	1405	611	491	1263	2131	1096	861	1762	379
Halostagnicola_larsenii	0	0	0	0	0	0	0	0	0	0	1	0	0	0	0	0	0	0	0	0	0	4	0	0	0	0	0	1	0	0	0	0	0	0	0	0	0	0	0	0	0	0	0	0	0	0	0	0	0
Halopiger_xanaduensis	0	0	0	0	0	0	0	0	0	0	0	0	0	0	1	0	0	3	1	0	1	6	0	15	1	0	3	3	4	0	0	0	0	0	0	0	0	0	0	0	0	0	0	0	0	0	3	0	0
Salinarchaeum_sp._Harcht-Bsk1	67	10	40	21	37	21	13	18	16	54	38	37	81	17	107	32	50	36	56	145	74	27	12	12	134	107	59	65	40	148	0	29	70	27	190	87	11	50	29	37	32	23	19	37	67	30	31	94	11
Natrialbaceae_archaeon_XQ-INN_246	1	3	7	6	1	14	7	2	7	3	1	7	0	2	1	6	4	30	10	8	123	878	12	929	134	268	294	491	283	1	1	36	4	11	2	5	17	6	17	5	2	10	5	4	2	2	28	3	3
Natrarchaeobaculum_aegyptiacum	0	0	0	0	0	0	1	0	0	0	0	0	0	0	0	1	0	0	0	0	0	0	0	1	0	1	0	1	0	0	0	0	1	0	0	0	0	0	0	0	0	0	0	0	0	0	0	0	0
Natrarchaeobaculum_sulfurireducens	60	9	53	14	70	31	26	25	34	76	50	37	76	22	98	51	36	27	43	170	97	39	19	6	90	151	65	59	44	75	1	63	66	38	161	78	21	64	26	43	56	30	29	50	68	46	22	70	21
Methanoplanus_limicola	0	0	1	0	0	0	0	0	0	0	0	0	0	0	0	0	0	0	0	2	0	0	3	0	0	1	0	0	5	0	0	0	0	0	0	0	0	0	0	0	0	0	0	0	0	1	0	0	0
Methanoculleus_marisnigri	0	0	0	0	0	0	0	0	0	0	0	0	0	0	0	0	0	0	0	0	0	0	0	0	0	0	1	1	0	0	0	0	0	0	0	0	0	0	0	0	0	0	0	0	0	0	2	0	0
Methanoculleus_bourgensis	0	0	0	0	0	0	0	0	0	0	0	0	0	0	0	0	1	2	0	0	0	1	0	2	0	1	2	0	1	0	0	0	0	1	0	0	0	0	0	0	0	0	0	0	0	0	0	0	0
Methanofollis_liminatans	0	0	0	0	0	0	1	0	0	0	0	3	0	0	0	0	0	0	0	0	2	2	0	1	0	3	0	1	2	0	0	0	2	0	0	0	0	0	0	0	0	0	0	0	0	0	0	0	0
Methanolacinia_petrolearia	0	0	0	0	1	0	0	0	0	1	0	1	0	0	0	0	0	0	0	4	2	1	0	0	0	0	0	1	1	0	0	2	0	0	1	0	0	0	0	1	0	0	0	0	0	0	0	0	0
Methanocorpusculum_labreanum	13	0	7	2	10	12	5	4	5	12	4	7	11	2	14	5	2	5	11	37	23	6	6	1	23	25	14	14	5	19	0	8	18	6	23	19	2	8	6	4	17	10	6	11	20	3	5	7	3
Methanospirillum_hungatei	50	11	42	17	42	52	12	12	50	48	46	43	46	20	27	31	28	20	26	139	86	40	15	14	128	156	77	71	36	68	1	31	40	29	68	53	7	44	22	22	49	27	10	38	37	31	27	38	14
Methanoregula_boonei	0	0	0	0	0	0	0	0	1	0	0	0	0	0	0	0	0	1	0	0	0	0	0	2	0	0	1	1	0	0	0	0	0	0	0	0	0	0	0	0	0	0	0	0	0	0	0	0	0
Methanoregula_formicica	0	0	0	0	0	0	0	0	0	0	0	0	0	0	0	0	0	0	0	0	0	0	0	0	0	0	0	0	0	0	0	0	0	0	0	0	0	0	0	0	0	0	0	0	0	0	1	0	0
Methanosphaerula_palustris	1	0	0	2	0	0	0	0	0	2	0	0	1	0	0	2	0	0	0	2	1	3	0	2	1	2	0	1	0	0	0	1	1	0	0	0	0	0	1	1	0	0	0	2	0	0	0	0	0
Methanohalophilus_mahii	0	0	0	0	0	1	0	0	0	0	0	0	0	0	0	0	0	0	0	0	0	0	0	0	0	0	0	0	0	0	0	0	0	0	0	0	0	0	0	0	1	0	0	0	0	0	0	0	0
Methanohalophilus_halophilus	0	0	0	0	0	0	0	0	0	0	0	0	0	0	0	0	2	0	0	0	0	0	0	0	0	0	0	2	0	1	0	0	0	0	0	0	0	0	0	0	0	1	0	0	0	0	0	0	0
Methanosarcina_barkeri	102	8	92	31	78	70	22	20	39	87	55	95	80	32	111	50	34	57	50	306	173	69	26	9	156	210	134	112	120	140	0	63	79	64	222	137	17	76	28	54	88	26	13	47	75	31	67	54	24
Methanosarcina_mazei	31	4	21	16	20	24	19	4	14	18	22	24	16	6	28	21	8	20	14	115	44	24	2	1	52	63	37	31	20	40	0	32	41	29	65	43	6	36	9	30	31	15	5	8	23	8	15	10	7
Methanosarcina_thermophila	0	0	0	0	1	0	0	0	0	0	0	0	0	0	0	0	0	0	0	0	0	0	1	0	0	1	0	0	0	0	0	3	0	0	0	0	0	0	0	0	1	0	0	0	0	0	2	0	0
Methanosarcina_acetivorans	3	0	0	2	1	0	1	0	1	0	0	0	0	0	1	0	1	1	0	10	2	2	0	1	1	2	1	0	0	1	1	0	3	3	5	0	0	0	1	0	0	1	0	0	0	1	2	1	0
Methanosarcina_vacuolata	1	0	0	0	2	0	0	0	2	0	0	1	0	0	1	1	0	1	2	3	0	1	0	0	1	1	0	0	1	4	0	2	1	0	1	1	0	0	1	1	0	0	0	2	1	0	0	1	0
Methanosarcina_siciliae	19	2	24	2	10	15	4	4	8	12	7	14	12	8	9	5	9	10	9	37	22	15	4	2	23	28	25	20	7	14	0	7	16	10	31	26	0	12	10	10	10	7	3	10	7	3	14	4	2
Methanosarcina_lacustris	239	26	251	72	233	177	65	38	111	222	88	146	203	64	243	136	117	139	159	591	406	135	39	41	460	525	246	168	133	350	7	145	281	131	596	318	38	186	63	128	173	64	28	121	197	70	102	123	40
Methanosarcina_horonobensis	1	0	1	0	0	0	0	1	0	1	3	1	0	0	1	4	0	0	1	2	3	0	0	1	1	0	0	1	0	1	0	1	1	3	4	1	0	0	1	1	0	0	0	0	0	1	0	0	0
Methanosarcina_flavescens	0	0	0	0	0	1	0	0	0	0	0	0	0	0	1	0	1	0	0	2	1	0	0	0	1	0	2	0	0	1	0	2	0	0	4	0	0	0	1	0	0	0	0	0	0	0	0	0	0
Methanosarcina_sp._Kolksee	6	0	1	0	1	0	0	0	0	1	0	1	0	0	1	0	3	2	0	3	0	1	0	0	3	1	0	0	0	2	0	0	1	0	3	0	0	4	1	0	1	0	0	0	1	1	0	1	1
Methanosarcina_sp._MTP4	56	10	54	21	59	44	14	7	39	59	28	24	49	18	79	46	41	39	39	178	85	35	16	4	87	136	56	44	26	97	0	34	58	19	127	80	14	58	13	32	49	21	2	31	54	25	26	45	12
Methanosarcina_sp._WH1	5	0	2	0	5	2	1	0	4	3	2	1	1	0	2	3	0	0	1	1	2	3	0	0	5	7	3	0	1	5	0	2	2	0	4	9	1	2	0	0	0	0	0	1	2	0	1	3	1
Methanosarcina_sp._WWM596	41	1	40	13	37	26	5	10	18	22	13	33	13	9	19	15	21	23	26	68	57	23	7	9	57	84	42	32	21	46	0	30	38	17	69	43	3	27	8	24	22	16	5	29	29	12	20	12	4
Methanolobus_zinderi	133	29	132	37	132	103	24	28	70	134	56	69	104	28	152	81	57	70	84	306	226	95	20	11	215	289	118	68	49	165	4	85	126	80	340	172	22	120	32	48	81	46	13	90	139	56	59	103	29
Methanococcoides_methylutens	1	0	4	1	3	0	0	0	0	2	1	1	3	0	8	3	0	1	0	7	8	0	0	0	1	11	3	2	2	7	0	2	2	2	10	1	0	4	0	0	3	0	0	2	1	0	1	4	0
Methanococcoides_burtonii	1	0	0	1	0	0	1	0	2	1	0	3	2	0	1	0	0	3	1	4	5	3	0	0	6	6	3	4	0	0	0	1	2	4	5	2	1	0	0	0	2	0	0	3	0	0	0	0	1
Methanomethylovorans_hollandica	6	0	10	3	7	12	5	3	5	8	9	7	8	5	19	11	4	9	6	64	29	9	7	1	18	55	14	14	9	20	0	17	20	19	46	13	8	9	3	12	14	9	0	9	5	10	8	12	2
Methanosalsum_zhilinae	83	14	98	35	64	70	31	13	34	44	37	61	45	12	62	46	39	55	43	286	130	55	47	13	107	170	104	78	47	81	0	110	139	102	173	72	24	75	54	68	88	42	8	49	46	35	47	28	8
Methanothrix_soehngenii	0	0	0	0	0	0	0	0	0	0	0	0	0	0	0	0	0	0	0	0	0	0	0	0	0	0	0	0	0	0	0	0	0	0	0	0	1	0	0	0	0	0	0	0	0	0	0	0	0
Methanothrix_thermoacetophila	0	0	0	0	0	0	0	0	0	0	0	0	0	0	0	1	0	0	0	0	0	0	0	0	0	0	0	0	0	0	0	0	0	0	0	0	0	0	0	0	0	0	0	0	0	0	0	0	0
Methanosaeta_harundinacea	0	0	0	0	0	0	3	0	0	0	0	0	0	0	0	0	0	0	0	0	0	9	0	0	0	1	0	2	0	1	0	0	0	0	0	0	0	0	0	0	0	0	0	0	0	0	3	0	0
Methanocella_paludicola	0	0	0	0	0	1	0	0	0	1	0	2	1	0	1	1	0	0	0	0	1	23	0	12	1	5	7	18	11	1	0	1	0	0	0	0	0	1	0	0	0	0	0	0	0	0	0	0	0
Methanocella_conradii	11	0	8	4	3	4	0	0	5	7	5	4	6	1	5	6	2	6	6	19	11	18	0	2	11	16	11	8	3	21	0	2	5	4	15	4	0	8	2	5	5	2	0	7	9	2	4	3	0
Methanocella_arvoryzae	0	0	0	0	0	0	0	4	0	0	0	0	0	0	0	0	0	0	0	0	2	10	0	8	0	1	2	0	3	0	0	0	0	0	0	0	0	0	0	0	0	0	0	0	0	0	0	0	0
Thermoproteus_tenax	0	0	0	0	0	0	0	0	0	0	0	0	0	0	0	0	0	0	0	0	0	7	0	7	1	0	0	2	0	0	0	0	0	0	0	0	0	0	0	0	0	0	0	0	0	0	0	0	0
Pyrobaculum_neutrophilum	0	0	0	0	0	0	0	0	0	0	0	0	0	0	0	0	0	0	0	0	0	0	0	0	0	0	0	0	0	0	0	0	0	0	0	0	0	0	0	0	0	0	0	0	0	0	0	0	0
Pyrobaculum_ferrireducens	0	0	0	0	0	0	0	0	0	0	0	0	0	0	0	0	0	0	0	0	0	0	0	5	0	0	0	0	0	0	0	0	0	0	0	0	0	0	0	0	0	0	0	0	0	0	0	0	0
Vulcanisaeta_distributa	0	0	0	0	0	0	0	0	0	0	0	0	0	0	0	0	0	0	0	0	0	0	0	0	0	0	0	0	0	0	0	0	0	0	0	0	0	0	0	0	0	0	0	0	0	0	0	0	0
Thermofilum_pendens	0	0	0	0	0	0	0	0	0	0	0	0	0	0	0	0	0	0	0	0	0	0	0	6	0	1	1	0	0	0	0	0	0	0	0	0	0	0	0	0	0	0	0	0	0	0	0	0	0
Thermofilum_adornatum	0	0	0	0	0	0	0	0	0	0	0	0	0	0	0	0	0	3	0	0	0	3	0	0	0	0	2	0	0	0	0	0	0	0	0	0	0	0	0	0	0	0	0	0	0	0	0	0	0
Sulfolobus_acidocaldarius	43	5	7	1	10	6	3	2	2	19	5	59	7	4	14	16	3	7	7	45	72	20	16	2	37	101	9	21	14	38	0	32	11	5	27	33	2	33	4	4	11	6	2	4	9	19	35	8	2
Sulfolobus_islandicus	15	2	8	6	8	10	3	7	6	5	13	12	5	4	5	6	6	2	6	26	12	6	5	1	46	28	16	20	9	14	0	4	19	4	13	18	0	7	6	11	9	4	3	10	17	9	12	3	4
Sulfolobus_sp._S-194	0	0	0	0	0	0	0	0	0	0	0	0	0	0	0	0	1	0	0	0	0	0	0	0	0	0	0	0	0	0	0	0	0	0	0	0	0	0	0	0	0	0	0	0	0	0	0	0	0
Sulfolobus_sp._E5-1-F	892	156	911	418	844	924	347	226	396	547	528	690	435	304	569	518	480	506	341	1613	1161	624	218	77	1741	1930	1220	1011	572	762	12	580	1020	523	1738	928	213	956	386	689	940	367	182	452	428	324	521	320	195
Acidianus_ambivalens	0	0	0	0	0	0	0	0	0	0	0	0	0	0	0	0	0	0	0	0	0	0	0	0	0	0	0	0	0	0	0	0	0	0	0	0	0	0	0	0	0	0	0	0	0	0	0	0	0
Acidianus_brierleyi	0	0	0	0	0	0	0	0	0	0	0	0	0	0	0	0	1	0	0	0	0	0	0	0	0	0	0	0	0	0	0	0	0	0	0	0	0	0	0	0	0	0	0	0	0	0	0	0	0
Acidianus_manzaensis	0	0	0	0	0	0	0	0	0	0	0	0	0	0	0	0	0	0	0	0	0	0	0	0	0	0	0	0	1	0	0	0	0	0	0	0	0	0	0	0	0	0	0	0	0	0	0	0	0
Acidianus_sulfidivorans	0	0	0	0	0	0	1	0	0	0	0	0	0	0	0	0	0	0	1	0	0	0	0	0	0	0	0	0	0	0	0	0	0	0	0	0	0	0	0	0	0	0	0	0	0	0	0	0	0
Stygiolobus_azoricus	0	0	0	0	0	0	0	0	0	0	0	0	0	0	0	0	0	0	0	0	0	0	0	0	0	0	0	0	0	0	0	0	0	0	1	0	0	0	0	0	0	0	0	0	0	0	0	0	0
Metallosphaera_sedula	73	8	47	29	54	40	17	15	66	71	36	62	47	32	40	25	38	31	19	114	69	34	26	10	181	188	85	67	52	71	0	39	70	37	84	88	9	39	29	39	48	22	17	75	56	26	51	47	20
Sulfurisphaera_tokodaii	0	0	0	0	0	0	0	0	0	0	0	0	0	0	0	0	0	0	0	0	0	0	0	0	0	0	0	0	0	0	0	0	0	0	0	0	0	0	0	0	0	0	0	0	0	0	0	0	0
Sulfodiicoccus_acidiphilus	0	0	0	0	0	0	0	0	0	0	0	0	0	0	0	0	0	0	0	0	0	0	0	0	0	0	0	1	0	0	0	0	0	0	0	0	0	0	0	0	0	0	0	0	0	0	0	0	0
Saccharolobus_solfataricus	0	0	0	1	3	0	2	5	0	1	0	0	0	4	0	0	0	1	4	0	2	0	0	1	0	3	2	2	5	0	0	0	0	0	0	2	0	0	1	2	0	1	2	5	0	3	0	2	0
Sulfuracidifex_tepidarius	0	0	0	0	0	0	0	0	0	0	0	0	0	0	0	0	0	0	0	0	0	0	0	0	0	0	0	0	0	0	0	0	0	0	2	0	0	0	0	0	0	0	0	0	0	0	0	0	0
Desulfurococcus_amylolyticus	0	0	0	0	0	0	0	0	0	0	0	0	0	0	0	0	0	0	0	0	0	0	0	0	0	0	0	0	0	0	0	0	0	0	0	0	0	0	0	0	0	1	0	0	0	0	0	0	0
Staphylothermus_marinus	0	0	0	0	0	0	0	0	0	0	0	0	0	0	0	0	0	0	0	0	1	0	0	0	0	0	0	0	0	0	0	0	0	0	0	1	0	0	0	0	0	0	0	0	0	0	0	0	0
Ignicoccus_hospitalis	0	0	0	0	0	1	0	0	0	0	1	0	0	0	0	0	0	0	0	0	0	0	0	0	0	0	0	0	0	0	0	0	0	0	0	0	0	0	0	0	0	0	0	0	0	0	0	0	0
Aeropyrum_pernix	0	0	0	0	0	0	0	0	0	0	0	0	0	0	0	0	0	0	0	0	0	0	0	0	0	0	2	0	0	0	0	0	0	0	0	0	0	0	0	0	0	0	0	0	0	0	0	0	0
Pyrolobus_fumarii	250	22	121	101	220	183	71	60	144	146	117	158	129	96	162	112	99	103	60	383	217	94	53	25	670	530	224	203	122	190	2	112	165	96	376	276	39	181	98	178	237	80	53	171	204	139	114	139	74
Fervidicoccus_fontis	0	0	0	0	0	0	0	0	0	1	0	0	0	0	0	0	0	0	0	1	0	0	0	0	0	0	1	0	0	0	0	0	3	0	0	1	0	0	0	0	0	0	0	0	0	0	0	0	0
Caldisphaera_lagunensis	0	0	0	0	0	0	0	0	0	0	0	0	1	0	0	0	0	0	0	0	0	1	0	0	0	0	0	0	0	0	0	0	0	0	0	0	0	0	0	0	0	0	0	0	0	0	0	0	0
Acidilobus_sp._7A	0	0	0	0	0	0	0	0	0	0	0	0	0	0	0	0	0	0	0	0	0	8	0	1	0	1	3	0	0	0	0	0	0	0	0	0	0	0	0	0	0	0	0	0	0	0	0	0	0
Candidatus_Korarchaeum_cryptofilum	0	0	0	0	0	0	0	0	0	0	0	0	0	0	0	0	1	0	0	0	0	0	0	0	0	0	0	0	0	0	0	0	0	0	0	0	0	0	0	0	0	0	0	0	0	0	0	0	0
Nitrosopumilus_maritimus	0	0	0	0	0	0	0	0	0	0	0	0	0	0	0	0	0	0	0	0	0	0	0	0	0	0	0	0	0	0	0	0	0	0	0	0	0	0	0	0	0	0	0	0	0	0	0	0	0
Nitrosopumilus_cobalaminigenes	0	0	0	0	0	0	0	0	0	0	0	0	0	0	0	0	0	0	0	0	0	0	0	0	0	0	0	0	0	0	0	0	0	0	0	0	0	0	0	0	0	0	0	0	0	0	0	0	0
Nitrosopumilus_piranensis	0	0	0	0	0	0	0	0	0	0	0	0	0	0	0	0	0	0	0	0	0	0	0	0	0	0	0	0	0	0	0	0	0	0	0	0	0	0	0	0	0	0	0	0	0	0	0	0	0
Nitrosopumilus_oxyclinae	1	1	1	1	5	3	0	0	0	2	0	3	3	0	3	1	1	4	3	11	5	4	0	0	2	11	1	3	2	6	0	2	5	1	10	0	0	4	0	0	4	0	0	0	4	0	1	1	0
Candidatus_Nitrosopumilus_sp._SW	0	0	0	0	0	0	0	0	0	0	0	0	0	0	0	0	0	0	0	0	0	0	0	0	0	0	0	0	0	0	0	0	0	0	0	0	0	0	0	0	0	0	0	0	0	0	0	0	0
Candidatus_Nitrosotalea_okcheonensis	0	0	0	0	0	0	0	0	0	0	0	0	0	0	0	0	0	0	1	0	0	0	0	0	0	2	0	0	0	0	0	0	1	0	0	0	0	0	0	0	0	0	0	0	0	0	0	0	0
Candidatus_Nitrosopelagicus_brevis	0	0	1	0	0	0	0	0	0	0	0	0	0	0	0	0	0	0	0	0	1	0	0	4	0	5	4	0	2	0	0	0	0	0	0	0	0	0	1	0	0	0	0	0	0	0	0	0	0
Candidatus_Nitrosotenuis_cloacae	0	0	0	0	0	0	0	0	0	0	0	0	0	0	0	0	0	0	0	1	0	0	0	0	0	0	0	0	5	0	0	0	0	0	0	0	0	0	0	0	0	0	0	0	0	0	0	0	0
Candidatus_Nitrosotenuis_aquarius	0	0	0	0	0	0	0	0	0	0	0	0	0	0	0	0	0	0	0	0	0	0	1	0	0	0	0	0	0	0	0	0	0	0	0	0	0	0	0	0	0	0	0	0	0	0	0	0	0
Candidatus_Nitrosotenuis_sp._DW1	0	0	0	0	0	0	0	0	0	0	0	0	0	0	0	0	0	0	0	0	0	0	0	0	0	0	0	0	0	0	0	0	0	0	0	0	0	0	0	0	0	0	0	0	0	0	0	0	0
Candidatus_Nitrososphaera_gargensis	1	0	0	0	1	0	0	0	0	0	0	0	0	0	1	0	0	0	0	0	0	7	0	0	1	2	0	0	1	0	0	0	0	1	0	1	0	0	0	0	0	0	0	0	0	0	0	0	0
Nitrososphaera_viennensis	0	0	0	0	0	0	0	0	0	1	0	0	0	0	0	0	1	0	0	1	0	0	0	0	0	1	0	2	0	0	0	0	0	1	2	0	0	0	0	0	1	0	0	0	0	0	0	0	0
Candidatus_Nitrososphaera_evergladensis	194	49	221	101	260	194	131	99	157	290	175	151	332	77	391	207	162	168	225	699	398	172	107	24	413	668	253	218	169	327	6	209	279	191	672	300	76	213	97	177	221	117	83	179	341	173	134	273	53
Candidatus_Nitrosocosmicus_franklandus	66	3	46	23	57	40	14	18	30	82	49	40	96	12	184	47	49	39	67	168	99	28	26	7	137	127	76	53	39	127	0	49	80	40	203	85	19	53	33	61	53	27	22	39	100	42	44	91	16
Candidatus_Nitrosocosmicus_exaquare	0	0	2	0	0	2	0	0	0	1	2	0	2	0	1	0	0	0	0	5	2	0	0	0	3	1	0	0	0	1	0	0	0	2	2	0	0	1	0	0	1	0	0	0	1	0	0	0	0
Candidatus_Nitrosocaldus_islandicus	0	0	0	0	0	0	0	0	0	0	0	0	0	0	0	0	0	0	0	0	0	0	0	0	0	0	0	0	0	0	0	0	0	0	0	0	0	0	0	0	1	0	0	1	0	0	0	0	0
Conexivisphaera_calidus	0	0	0	0	0	0	0	0	0	0	0	0	0	0	0	0	0	0	0	0	0	2	0	0	0	0	0	0	0	0	0	0	0	0	0	0	0	0	0	0	0	0	0	0	0	0	0	0	0
Candidatus_Mancarchaeum_acidiphilum	0	0	0	0	1	0	0	0	0	0	0	0	0	0	0	0	0	0	0	0	0	0	0	0	0	0	0	0	0	1	0	0	0	0	0	0	0	0	0	0	0	0	0	0	0	0	0	0	0
Candidatus_Prometheoarchaeum_syntrophicum	12	1	4	5	7	6	2	1	3	10	5	4	9	2	4	6	3	5	3	13	7	8	3	1	13	20	11	7	7	9	1	6	20	2	15	7	0	5	2	4	5	1	0	4	3	2	6	7	0
[truncated: 19 more columns]
