# Supplementary material for: Colorectal Cancer Archaeome: A Metagenomic Exploration, Tunisia
Source: Curr Issues Mol Biol. 2023 Sep 19;45(9):7572–81. doi: 10.3390/cimb45090477 (PMC10527824; doi:10.3390/cimb45090477)
Supplement: Supplementary file 1 [file cimb-45-00477-s001.zip › supplementary data S4.xlsx]

## Sheet: phylum
	Mic001	Mic0010	Mic0011	Mic0012	Mic013	Mic014	Mic015	Mic016	Mic017	Mic018	Mic019	Mic02	Mic020	Mic021	Mic022	Mic023	Mic024	Mic025	Mic026	Mic027	Mic028	Mic029	Mic03	Mic030	Mic031	Mic032	Mic033	Mic034	Mic035	Mic04	Mic05	Mic06	Mic07	Mic08	Mic09	Mic11	Mic110	Mic111	Mic112	Mic113	Mic114	Mic116	Mic117	Mic118	Mic119	Mic12	Mic120	Mic121	Mic122
Euryarchaeota	3756.05	6311.02	3726.49	2427.35	2656.19	2173.4	2591.97	3452.05	3306.85	3951.78	3662.09	3217.32	4380.02	2774.31	3902.72	3580.34	3550.35	3700.67	6559.89	3940.42	3559.62	5121.24	5543.1	13666.7	3043.57	3471.15	3395.98	3974.22	4382.64	4186.9	26550	4241.87	3600.12	3905.13	3328.95	3463.11	3817.93	3256.14	3370.65	2298.65	2438.3	4077.33	3781.97	4296.61	4037.48	3892.32	4653.29	3002.67	4351.89
Crenarchaeota	832.484	783.465	804.02	821.937	781.271	833.565	757.525	732.877	770.171	679.357	761.352	837.635	592.904	836.697	582.976	729.387	748.244	758.969	598.923	714.926	755.769	793.404	711.207	811.828	830.56	775.772	825.438	827.502	784.024	701.208	700	750.478	782.044	742.639	717.371	779.796	741.848	819.509	801.815	796.108	818.123	717.333	770.44	619.492	712.182	809.168	588.629	816	501.16
Thaumarchaeota	167.516	216.535	195.98	178.063	218.729	166.435	242.475	267.123	229.829	320.643	238.648	162.365	407.096	163.303	417.024	270.613	251.756	241.031	401.077	285.074	244.231	206.596	288.793	188.172	169.44	224.228	174.562	172.498	215.976	298.792	300	249.522	217.956	257.361	282.629	220.204	258.152	180.491	198.185	203.892	181.877	282.667	229.56	380.508	287.818	190.832	411.371	184	498.84
	Mic01	Mic010	Mic011	Mic012	Mic013	Mic014	Mic015	Mic016	Mic017	Mic018	Mic019	Mic02	Mic020	Mic021	Mic022	Mic023	Mic024	Mic025	Mic026	Mic027	Mic028	Mic029	Mic03	Mic030	Mic031	Mic032	Mic033	Mic034	Mic035	Mic04	Mic05	Mic06	Mic07	Mic08	Mic09	Mic11	Mic110	Mic111	Mic112	Mic113	Mic114	Mic116	Mic117	Mic118	Mic119	Mic12	Mic120	Mic121	Mic122
Euryarchaeota	3756.05	6311.02	3726.49	2427.35	2656.19	2173.4	2591.97	3452.05	3306.85	3951.78	3662.09	3217.32	4380.02	2774.31	3902.72	3580.34	3550.35	3700.67	6559.89	3940.42	3559.62	5121.24	5543.1	13666.7	3043.57	3471.15	3395.98	3974.22	4382.64	4186.9	26550	4241.87	3600.12	3905.13	3328.95	3463.11	3817.93	3256.14	3370.65	2298.65	2438.3	4077.33	3781.97	4296.61	4037.48	3892.32	4653.29	3002.67	4351.89
Crenarchaeota	832.484	783.465	804.02	821.937	781.271	833.565	757.525	732.877	770.171	679.357	761.352	837.635	592.904	836.697	582.976	729.387	748.244	758.969	598.923	714.926	755.769	793.404	711.207	811.828	830.56	775.772	825.438	827.502	784.024	701.208	700	750.478	782.044	742.639	717.371	779.796	741.848	819.509	801.815	796.108	818.123	717.333	770.44	619.492	712.182	809.168	588.629	816	501.16
Thaumarchaeota	167.516	216.535	195.98	178.063	218.729	166.435	242.475	267.123	229.829	320.643	238.648	162.365	407.096	163.303	417.024	270.613	251.756	241.031	401.077	285.074	244.231	206.596	288.793	188.172	169.44	224.228	174.562	172.498	215.976	298.792	300	249.522	217.956	257.361	282.629	220.204	258.152	180.491	198.185	203.892	181.877	282.667	229.56	380.508	287.818	190.832	411.371	184	498.84
	Mic01	Mic010	Mic011	Mic012	Mic013	Mic014	Mic015	Mic016	Mic017	Mic018	Mic019	Mic02	Mic020	Mic021	Mic022	Mic023	Mic024	Mic025	Mic026	Mic027	Mic028	Mic029	Mic03	Mic030	Mic031	Mic032	Mic033	Mic034	Mic035	Mic04	Mic05	Mic06	Mic07	Mic08	Mic09	Mic11	Mic110	Mic111	Mic112	Mic113	Mic114	Mic116	Mic117	Mic118	Mic119	Mic12	Mic120	Mic121	Mic122
Euryarchaeota	3756.05	6311.02	3726.49	2427.35	2656.19	2173.4	2591.97	3452.05	3306.85	3951.78	3662.09	3217.32	4380.02	2774.31	3902.72	3580.34	3550.35	3700.67	6559.89	3940.42	3559.62	5121.24	5543.1	13666.7	3043.57	3471.15	3395.98	3974.22	4382.64	4186.9	26550	4241.87	3600.12	3905.13	3328.95	3463.11	3817.93	3256.14	3370.65	2298.65	2438.3	4077.33	3781.97	4296.61	4037.48	3892.32	4653.29	3002.67	4351.89
Crenarchaeota	832.484	783.465	804.02	821.937	781.271	833.565	757.525	732.877	770.171	679.357	761.352	837.635	592.904	836.697	582.976	729.387	748.244	758.969	598.923	714.926	755.769	793.404	711.207	811.828	830.56	775.772	825.438	827.502	784.024	701.208	700	750.478	782.044	742.639	717.371	779.796	741.848	819.509	801.815	796.108	818.123	717.333	770.44	619.492	712.182	809.168	588.629	816	501.16
Thaumarchaeota	167.516	216.535	195.98	178.063	218.729	166.435	242.475	267.123	229.829	320.643	238.648	162.365	407.096	163.303	417.024	270.613	251.756	241.031	401.077	285.074	244.231	206.596	288.793	188.172	169.44	224.228	174.562	172.498	215.976	298.792	300	249.522	217.956	257.361	282.629	220.204	258.152	180.491	198.185	203.892	181.877	282.667	229.56	380.508	287.818	190.832	411.371	184	498.84
	Mic01	Mic010	Mic011	Mic012	Mic013	Mic014	Mic015	Mic016	Mic017	Mic018	Mic019	Mic02	Mic020	Mic021	Mic022	Mic023	Mic024	Mic025	Mic026	Mic027	Mic028	Mic029	Mic03	Mic030	Mic031	Mic032	Mic033	Mic034	Mic035	Mic04	Mic05	Mic06	Mic07	Mic08	Mic09	Mic11	Mic110	Mic111	Mic112	Mic113	Mic114	Mic116	Mic117	Mic118	Mic119	Mic12	Mic120	Mic121	Mic122
Euryarchaeota	3756.05	6311.02	3726.49	2427.35	2656.19	2173.4	2591.97	3452.05	3306.85	3951.78	3662.09	3217.32	4380.02	2774.31	3902.72	3580.34	3550.35	3700.67	6559.89	3940.42	3559.62	5121.24	5543.1	13666.7	3043.57	3471.15	3395.98	3974.22	4382.64	4186.9	26550	4241.87	3600.12	3905.13	3328.95	3463.11	3817.93	3256.14	3370.65	2298.65	2438.3	4077.33	3781.97	4296.61	4037.48	3892.32	4653.29	3002.67	4351.89
Crenarchaeota	832.484	783.465	804.02	821.937	781.271	833.565	757.525	732.877	770.171	679.357	761.352	837.635	592.904	836.697	582.976	729.387	748.244	758.969	598.923	714.926	755.769	793.404	711.207	811.828	830.56	775.772	825.438	827.502	784.024	701.208	700	750.478	782.044	742.639	717.371	779.796	741.848	819.509	801.815	796.108	818.123	717.333	770.44	619.492	712.182	809.168	588.629	816	501.16
Thaumarchaeota	167.516	216.535	195.98	178.063	218.729	166.435	242.475	267.123	229.829	320.643	238.648	162.365	407.096	163.303	417.024	270.613	251.756	241.031	401.077	285.074	244.231	206.596	288.793	188.172	169.44	224.228	174.562	172.498	215.976	298.792	300	249.522	217.956	257.361	282.629	220.204	258.152	180.491	198.185	203.892	181.877	282.667	229.56	380.508	287.818	190.832	411.371	184	498.84
	Mic01	Mic010	Mic011	Mic012	Mic013	Mic014	Mic015	Mic016	Mic017	Mic018	Mic019	Mic02	Mic020	Mic021	Mic022	Mic023	Mic024	Mic025	Mic026	Mic027	Mic028	Mic029	Mic03	Mic030	Mic031	Mic032	Mic033	Mic034	Mic035	Mic04	Mic05	Mic06	Mic07	Mic08	Mic09	Mic11	Mic110	Mic111	Mic112	Mic113	Mic114	Mic116	Mic117	Mic118	Mic119	Mic12	Mic120	Mic121	Mic122
Euryarchaeota	3756.05	6311.02	3726.49	2427.35	2656.19	2173.4	2591.97	3452.05	3306.85	3951.78	3662.09	3217.32	4380.02	2774.31	3902.72	3580.34	3550.35	3700.67	6559.89	3940.42	3559.62	5121.24	5543.1	13666.7	3043.57	3471.15	3395.98	3974.22	4382.64	4186.9	26550	4241.87	3600.12	3905.13	3328.95	3463.11	3817.93	3256.14	3370.65	2298.65	2438.3	4077.33	3781.97	4296.61	4037.48	3892.32	4653.29	3002.67	4351.89
Crenarchaeota	832.484	783.465	804.02	821.937	781.271	833.565	757.525	732.877	770.171	679.357	761.352	837.635	592.904	836.697	582.976	729.387	748.244	758.969	598.923	714.926	755.769	793.404	711.207	811.828	830.56	775.772	825.438	827.502	784.024	701.208	700	750.478	782.044	742.639	717.371	779.796	741.848	819.509	801.815	796.108	818.123	717.333	770.44	619.492	712.182	809.168	588.629	816	501.16
Thaumarchaeota	167.516	216.535	195.98	178.063	218.729	166.435	242.475	267.123	229.829	320.643	238.648	162.365	407.096	163.303	417.024	270.613	251.756	241.031	401.077	285.074	244.231	206.596	288.793	188.172	169.44	224.228	174.562	172.498	215.976	298.792	300	249.522	217.956	257.361	282.629	220.204	258.152	180.491	198.185	203.892	181.877	282.667	229.56	380.508	287.818	190.832	411.371	184	498.84
	Mic01	Mic010	Mic011	Mic012	Mic013	Mic014	Mic015	Mic016	Mic017	Mic018	Mic019	Mic02	Mic020	Mic021	Mic022	Mic023	Mic024	Mic025	Mic026	Mic027	Mic028	Mic029	Mic03	Mic030	Mic031	Mic032	Mic033	Mic034	Mic035	Mic04	Mic05	Mic06	Mic07	Mic08	Mic09	Mic11	Mic110	Mic111	Mic112	Mic113	Mic114	Mic116	Mic117	Mic118	Mic119	Mic12	Mic120	Mic121	Mic122
Euryarchaeota	3756.05	6311.02	3726.49	2427.35	2656.19	2173.4	2591.97	3452.05	3306.85	3951.78	3662.09	3217.32	4380.02	2774.31	3902.72	3580.34	3550.35	3700.67	6559.89	3940.42	3559.62	5121.24	5543.1	13666.7	3043.57	3471.15	3395.98	3974.22	4382.64	4186.9	26550	4241.87	3600.12	3905.13	3328.95	3463.11	3817.93	3256.14	3370.65	2298.65	2438.3	4077.33	3781.97	4296.61	4037.48	3892.32	4653.29	3002.67	4351.89
Crenarchaeota	832.484	783.465	804.02	821.937	781.271	833.565	757.525	732.877	770.171	679.357	761.352	837.635	592.904	836.697	582.976	729.387	748.244	758.969	598.923	714.926	755.769	793.404	711.207	811.828	830.56	775.772	825.438	827.502	784.024	701.208	700	750.478	782.044	742.639	717.371	779.796	741.848	819.509	801.815	796.108	818.123	717.333	770.44	619.492	712.182	809.168	588.629	816	501.16
Thaumarchaeota	167.516	216.535	195.98	178.063	218.729	166.435	242.475	267.123	229.829	320.643	238.648	162.365	407.096	163.303	417.024	270.613	251.756	241.031	401.077	285.074	244.231	206.596	288.793	188.172	169.44	224.228	174.562	172.498	215.976	298.792	300	249.522	217.956	257.361	282.629	220.204	258.152	180.491	198.185	203.892	181.877	282.667	229.56	380.508	287.818	190.832	411.371	184	498.84
	Mic01	Mic010	Mic011	Mic012	Mic013	Mic014	Mic015	Mic016	Mic017	Mic018	Mic019	Mic02	Mic020	Mic021	Mic022	Mic023	Mic024	Mic025	Mic026	Mic027	Mic028	Mic029	Mic03	Mic030	Mic031	Mic032	Mic033	Mic034	Mic035	Mic04	Mic05	Mic06	Mic07	Mic08	Mic09	Mic11	Mic110	Mic111	Mic112	Mic113	Mic114	Mic116	Mic117	Mic118	Mic119	Mic12	Mic120	Mic121	Mic122
Euryarchaeota	3756.05	6311.02	3726.49	2427.35	2656.19	2173.4	2591.97	3452.05	3306.85	3951.78	3662.09	3217.32	4380.02	2774.31	3902.72	3580.34	3550.35	3700.67	6559.89	3940.42	3559.62	5121.24	5543.1	13666.7	3043.57	3471.15	3395.98	3974.22	4382.64	4186.9	26550	4241.87	3600.12	3905.13	3328.95	3463.11	3817.93	3256.14	3370.65	2298.65	2438.3	4077.33	3781.97	4296.61	4037.48	3892.32	4653.29	3002.67	4351.89
Crenarchaeota	832.484	783.465	804.02	821.937	781.271	833.565	757.525	732.877	770.171	679.357	761.352	837.635	592.904	836.697	582.976	729.387	748.244	758.969	598.923	714.926	755.769	793.404	711.207	811.828	830.56	775.772	825.438	827.502	784.024	701.208	700	750.478	782.044	742.639	717.371	779.796	741.848	819.509	801.815	796.108	818.123	717.333	770.44	619.492	712.182	809.168	588.629	816	501.16
Thaumarchaeota	167.516	216.535	195.98	178.063	218.729	166.435	242.475	267.123	229.829	320.643	238.648	162.365	407.096	163.303	417.024	270.613	251.756	241.031	401.077	285.074	244.231	206.596	288.793	188.172	169.44	224.228	174.562	172.498	215.976	298.792	300	249.522	217.956	257.361	282.629	220.204	258.152	180.491	198.185	203.892	181.877	282.667	229.56	380.508	287.818	190.832	411.371	184	498.84
	Mic01	Mic010	Mic011	Mic012	Mic013	Mic014	Mic015	Mic016	Mic017	Mic018	Mic019	Mic02	Mic020	Mic021	Mic022	Mic023	Mic024	Mic025	Mic026	Mic027	Mic028	Mic029	Mic03	Mic030	Mic031	Mic032	Mic033	Mic034	Mic035	Mic04	Mic05	Mic06	Mic07	Mic08	Mic09	Mic11	Mic110	Mic111	Mic112	Mic113	Mic114	Mic116	Mic117	Mic118	Mic119	Mic12	Mic120	Mic121	Mic122
Euryarchaeota	3756.05	6311.02	3726.49	2427.35	2656.19	2173.4	2591.97	3452.05	3306.85	3951.78	3662.09	3217.32	4380.02	2774.31	3902.72	3580.34	3550.35	3700.67	6559.89	3940.42	3559.62	5121.24	5543.1	13666.7	3043.57	3471.15	3395.98	3974.22	4382.64	4186.9	26550	4241.87	3600.12	3905.13	3328.95	3463.11	3817.93	3256.14	3370.65	2298.65	2438.3	4077.33	3781.97	4296.61	4037.48	3892.32	4653.29	3002.67	4351.89
Crenarchaeota	832.484	783.465	804.02	821.937	781.271	833.565	757.525	732.877	770.171	679.357	761.352	837.635	592.904	836.697	582.976	729.387	748.244	758.969	598.923	714.926	755.769	793.404	711.207	811.828	830.56	775.772	825.438	827.502	784.024	701.208	700	750.478	782.044	742.639	717.371	779.796	741.848	819.509	801.815	796.108	818.123	717.333	770.44	619.492	712.182	809.168	588.629	816	501.16
Thaumarchaeota	167.516	216.535	195.98	178.063	218.729	166.435	242.475	267.123	229.829	320.643	238.648	162.365	407.096	163.303	417.024	270.613	251.756	241.031	401.077	285.074	244.231	206.596	288.793	188.172	169.44	224.228	174.562	172.498	215.976	298.792	300	249.522	217.956	257.361	282.629	220.204	258.152	180.491	198.185	203.892	181.877	282.667	229.56	380.508	287.818	190.832	411.371	184	498.84
	Mic01	Mic010	Mic011	Mic012	Mic013	Mic014	Mic015	Mic016	Mic017	Mic018	Mic019	Mic02	Mic020	Mic021	Mic022	Mic023	Mic024	Mic025	Mic026	Mic027	Mic028	Mic029	Mic03	Mic030	Mic031	Mic032	Mic033	Mic034	Mic035	Mic04	Mic05	Mic06	Mic07	Mic08	Mic09	Mic11	Mic110	Mic111	Mic112	Mic113	Mic114	Mic116	Mic117	Mic118	Mic119	Mic12	Mic120	Mic121	Mic122
Euryarchaeota	3756.05	6311.02	3726.49	2427.35	2656.19	2173.4	2591.97	3452.05	3306.85	3951.78	3662.09	3217.32	4380.02	2774.31	3902.72	3580.34	3550.35	3700.67	6559.89	3940.42	3559.62	5121.24	5543.1	13666.7	3043.57	3471.15	3395.98	3974.22	4382.64	4186.9	26550	4241.87	3600.12	3905.13	3328.95	3463.11	3817.93	3256.14	3370.65	2298.65	2438.3	4077.33	3781.97	4296.61	4037.48	3892.32	4653.29	3002.67	4351.89
Crenarchaeota	832.484	783.465	804.02	821.937	781.271	833.565	757.525	732.877	770.171	679.357	761.352	837.635	592.904	836.697	582.976	729.387	748.244	758.969	598.923	714.926	755.769	793.404	711.207	811.828	830.56	775.772	825.438	827.502	784.024	701.208	700	750.478	782.044	742.639	717.371	779.796	741.848	819.509	801.815	796.108	818.123	717.333	770.44	619.492	712.182	809.168	588.629	816	501.16
Thaumarchaeota	167.516	216.535	195.98	178.063	218.729	166.435	242.475	267.123	229.829	320.643	238.648	162.365	407.096	163.303	417.024	270.613	251.756	241.031	401.077	285.074	244.231	206.596	288.793	188.172	169.44	224.228	174.562	172.498	215.976	298.792	300	249.522	217.956	257.361	282.629	220.204	258.152	180.491	198.185	203.892	181.877	282.667	229.56	380.508	287.818	190.832	411.371	184	498.84
	Mic01	Mic010	Mic011	Mic012	Mic013	Mic014	Mic015	Mic016	Mic017	Mic018	Mic019	Mic02	Mic020	Mic021	Mic022	Mic023	Mic024	Mic025	Mic026	Mic027	Mic028	Mic029	Mic03	Mic030	Mic031	Mic032	Mic033	Mic034	Mic035	Mic04	Mic05	Mic06	Mic07	Mic08	Mic09	Mic11	Mic110	Mic111	Mic112	Mic113	Mic114	Mic116	Mic117	Mic118	Mic119	Mic12	Mic120	Mic121	Mic122
Euryarchaeota	3756.05	6311.02	3726.49	2427.35	2656.19	2173.4	2591.97	3452.05	3306.85	3951.78	3662.09	3217.32	4380.02	2774.31	3902.72	3580.34	3550.35	3700.67	6559.89	3940.42	3559.62	5121.24	5543.1	13666.7	3043.57	3471.15	3395.98	3974.22	4382.64	4186.9	26550	4241.87	3600.12	3905.13	3328.95	3463.11	3817.93	3256.14	3370.65	2298.65	2438.3	4077.33	3781.97	4296.61	4037.48	3892.32	4653.29	3002.67	4351.89
Crenarchaeota	832.484	783.465	804.02	821.937	781.271	833.565	757.525	732.877	770.171	679.357	761.352	837.635	592.904	836.697	582.976	729.387	748.244	758.969	598.923	714.926	755.769	793.404	711.207	811.828	830.56	775.772	825.438	827.502	784.024	701.208	700	750.478	782.044	742.639	717.371	779.796	741.848	819.509	801.815	796.108	818.123	717.333	770.44	619.492	712.182	809.168	588.629	816	501.16
Thaumarchaeota	167.516	216.535	195.98	178.063	218.729	166.435	242.475	267.123	229.829	320.643	238.648	162.365	407.096	163.303	417.024	270.613	251.756	241.031	401.077	285.074	244.231	206.596	288.793	188.172	169.44	224.228	174.562	172.498	215.976	298.792	300	249.522	217.956	257.361	282.629	220.204	258.152	180.491	198.185	203.892	181.877	282.667	229.56	380.508	287.818	190.832	411.371	184	498.84
	Mic01	Mic010	Mic011	Mic012	Mic013	Mic014	Mic015	Mic016	Mic017	Mic018	Mic019	Mic02	Mic020	Mic021	Mic022	Mic023	Mic024	Mic025	Mic026	Mic027	Mic028	Mic029	Mic03	Mic030	Mic031	Mic032	Mic033	Mic034	Mic035	Mic04	Mic05	Mic06	Mic07	Mic08	Mic09	Mic11	Mic110	Mic111	Mic112	Mic113	Mic114	Mic116	Mic117	Mic118	Mic119	Mic12	Mic120	Mic121	Mic122
Euryarchaeota	3756.05	6311.02	3726.49	2427.35	2656.19	2173.4	2591.97	3452.05	3306.85	3951.78	3662.09	3217.32	4380.02	2774.31	3902.72	3580.34	3550.35	3700.67	6559.89	3940.42	3559.62	5121.24	5543.1	13666.7	3043.57	3471.15	3395.98	3974.22	4382.64	4186.9	26550	4241.87	3600.12	3905.13	3328.95	3463.11	3817.93	3256.14	3370.65	2298.65	2438.3	4077.33	3781.97	4296.61	4037.48	3892.32	4653.29	3002.67	4351.89
Crenarchaeota	832.484	783.465	804.02	821.937	781.271	833.565	757.525	732.877	770.171	679.357	761.352	837.635	592.904	836.697	582.976	729.387	748.244	758.969	598.923	714.926	755.769	793.404	711.207	811.828	830.56	775.772	825.438	827.502	784.024	701.208	700	750.478	782.044	742.639	717.371	779.796	741.848	819.509	801.815	796.108	818.123	717.333	770.44	619.492	712.182	809.168	588.629	816	501.16
Thaumarchaeota	167.516	216.535	195.98	178.063	218.729	166.435	242.475	267.123	229.829	320.643	238.648	162.365	407.096	163.303	417.024	270.613	251.756	241.031	401.077	285.074	244.231	206.596	288.793	188.172	169.44	224.228	174.562	172.498	215.976	298.792	300	249.522	217.956	257.361	282.629	220.204	258.152	180.491	198.185	203.892	181.877	282.667	229.56	380.508	287.818	190.832	411.371	184	498.84
	Mic01	Mic010	Mic011	Mic012	Mic013	Mic014	Mic015	Mic016	Mic017	Mic018	Mic019	Mic02	Mic020	Mic021	Mic022	Mic023	Mic024	Mic025	Mic026	Mic027	Mic028	Mic029	Mic03	Mic030	Mic031	Mic032	Mic033	Mic034	Mic035	Mic04	Mic05	Mic06	Mic07	Mic08	Mic09	Mic11	Mic110	Mic111	Mic112	Mic113	Mic114	Mic116	Mic117	Mic118	Mic119	Mic12	Mic120	Mic121	Mic122
Euryarchaeota	3756.05	6311.02	3726.49	2427.35	2656.19	2173.4	2591.97	3452.05	3306.85	3951.78	3662.09	3217.32	4380.02	2774.31	3902.72	3580.34	3550.35	3700.67	6559.89	3940.42	3559.62	5121.24	5543.1	13666.7	3043.57	3471.15	3395.98	3974.22	4382.64	4186.9	26550	4241.87	3600.12	3905.13	3328.95	3463.11	3817.93	3256.14	3370.65	2298.65	2438.3	4077.33	3781.97	4296.61	4037.48	3892.32	4653.29	3002.67	4351.89
Crenarchaeota	832.484	783.465	804.02	821.937	781.271	833.565	757.525	732.877	770.171	679.357	761.352	837.635	592.904	836.697	582.976	729.387	748.244	758.969	598.923	714.926	755.769	793.404	711.207	811.828	830.56	775.772	825.438	827.502	784.024	701.208	700	750.478	782.044	742.639	717.371	779.796	741.848	819.509	801.815	796.108	818.123	717.333	770.44	619.492	712.182	809.168	588.629	816	501.16
Thaumarchaeota	167.516	216.535	195.98	178.063	218.729	166.435	242.475	267.123	229.829	320.643	238.648	162.365	407.096	163.303	417.024	270.613	251.756	241.031	401.077	285.074	244.231	206.596	288.793	188.172	169.44	224.228	174.562	172.498	215.976	298.792	300	249.522	217.956	257.361	282.629	220.204	258.152	180.491	198.185	203.892	181.877	282.667	229.56	380.508	287.818	190.832	411.371	184	498.84
	Mic01	Mic010	Mic011	Mic012	Mic013	Mic014	Mic015	Mic016	Mic017	Mic018	Mic019	Mic02	Mic020	Mic021	Mic022	Mic023	Mic024	Mic025	Mic026	Mic027	Mic028	Mic029	Mic03	Mic030	Mic031	Mic032	Mic033	Mic034	Mic035	Mic04	Mic05	Mic06	Mic07	Mic08	Mic09	Mic11	Mic110	Mic111	Mic112	Mic113	Mic114	Mic116	Mic117	Mic118	Mic119	Mic12	Mic120	Mic121	Mic122
Euryarchaeota	3756.05	6311.02	3726.49	2427.35	2656.19	2173.4	2591.97	3452.05	3306.85	3951.78	3662.09	3217.32	4380.02	2774.31	3902.72	3580.34	3550.35	3700.67	6559.89	3940.42	3559.62	5121.24	5543.1	13666.7	3043.57	3471.15	3395.98	3974.22	4382.64	4186.9	26550	4241.87	3600.12	3905.13	3328.95	3463.11	3817.93	3256.14	3370.65	2298.65	2438.3	4077.33	3781.97	4296.61	4037.48	3892.32	4653.29	3002.67	4351.89
Crenarchaeota	832.484	783.465	804.02	821.937	781.271	833.565	757.525	732.877	770.171	679.357	761.352	837.635	592.904	836.697	582.976	729.387	748.244	758.969	598.923	714.926	755.769	793.404	711.207	811.828	830.56	775.772	825.438	827.502	784.024	701.208	700	750.478	782.044	742.639	717.371	779.796	741.848	819.509	801.815	796.108	818.123	717.333	770.44	619.492	712.182	809.168	588.629	816	501.16
Thaumarchaeota	167.516	216.535	195.98	178.063	218.729	166.435	242.475	267.123	229.829	320.643	238.648	162.365	407.096	163.303	417.024	270.613	251.756	241.031	401.077	285.074	244.231	206.596	288.793	188.172	169.44	224.228	174.562	172.498	215.976	298.792	300	249.522	217.956	257.361	282.629	220.204	258.152	180.491	198.185	203.892	181.877	282.667	229.56	380.508	287.818	190.832	411.371	184	498.84
	Mic01	Mic010	Mic011	Mic012	Mic013	Mic014	Mic015	Mic016	Mic017	Mic018	Mic019	Mic02	Mic020	Mic021	Mic022	Mic023	Mic024	Mic025	Mic026	Mic027	Mic028	Mic029	Mic03	Mic030	Mic031	Mic032	Mic033	Mic034	Mic035	Mic04	Mic05	Mic06	Mic07	Mic08	Mic09	Mic11	Mic110	Mic111	Mic112	Mic113	Mic114	Mic116	Mic117	Mic118	Mic119	Mic12	Mic120	Mic121	Mic122
Euryarchaeota	3756.05	6311.02	3726.49	2427.35	2656.19	2173.4	2591.97	3452.05	3306.85	3951.78	3662.09	3217.32	4380.02	2774.31	3902.72	3580.34	3550.35	3700.67	6559.89	3940.42	3559.62	5121.24	5543.1	13666.7	3043.57	3471.15	3395.98	3974.22	4382.64	4186.9	26550	4241.87	3600.12	3905.13	3328.95	3463.11	3817.93	3256.14	3370.65	2298.65	2438.3	4077.33	3781.97	4296.61	4037.48	3892.32	4653.29	3002.67	4351.89
Crenarchaeota	832.484	783.465	804.02	821.937	781.271	833.565	757.525	732.877	770.171	679.357	761.352	837.635	592.904	836.697	582.976	729.387	748.244	758.969	598.923	714.926	755.769	793.404	711.207	811.828	830.56	775.772	825.438	827.502	784.024	701.208	700	750.478	782.044	742.639	717.371	779.796	741.848	819.509	801.815	796.108	818.123	717.333	770.44	619.492	712.182	809.168	588.629	816	501.16
Thaumarchaeota	167.516	216.535	195.98	178.063	218.729	166.435	242.475	267.123	229.829	320.643	238.648	162.365	407.096	163.303	417.024	270.613	251.756	241.031	401.077	285.074	244.231	206.596	288.793	188.172	169.44	224.228	174.562	172.498	215.976	298.792	300	249.522	217.956	257.361	282.629	220.204	258.152	180.491	198.185	203.892	181.877	282.667	229.56	380.508	287.818	190.832	411.371	184	498.84
	Mic01	Mic010	Mic011	Mic012	Mic013	Mic014	Mic015	Mic016	Mic017	Mic018	Mic019	Mic02	Mic020	Mic021	Mic022	Mic023	Mic024	Mic025	Mic026	Mic027	Mic028	Mic029	Mic03	Mic030	Mic031	Mic032	Mic033	Mic034	Mic035	Mic04	Mic05	Mic06	Mic07	Mic08	Mic09	Mic11	Mic110	Mic111	Mic112	Mic113	Mic114	Mic116	Mic117	Mic118	Mic119	Mic12	Mic120	Mic121	Mic122
Euryarchaeota	3756.05	6311.02	3726.49	2427.35	2656.19	2173.4	2591.97	3452.05	3306.85	3951.78	3662.09	3217.32	4380.02	2774.31	3902.72	3580.34	3550.35	3700.67	6559.89	3940.42	3559.62	5121.24	5543.1	13666.7	3043.57	3471.15	3395.98	3974.22	4382.64	4186.9	26550	4241.87	3600.12	3905.13	3328.95	3463.11	3817.93	3256.14	3370.65	2298.65	2438.3	4077.33	3781.97	4296.61	4037.48	3892.32	4653.29	3002.67	4351.89
Crenarchaeota	832.484	783.465	804.02	821.937	781.271	833.565	757.525	732.877	770.171	679.357	761.352	837.635	592.904	836.697	582.976	729.387	748.244	758.969	598.923	714.926	755.769	793.404	711.207	811.828	830.56	775.772	825.438	827.502	784.024	701.208	700	750.478	782.044	742.639	717.371	779.796	741.848	819.509	801.815	796.108	818.123	717.333	770.44	619.492	712.182	809.168	588.629	816	501.16
Thaumarchaeota	167.516	216.535	195.98	178.063	218.729	166.435	242.475	267.123	229.829	320.643	238.648	162.365	407.096	163.303	417.024	270.613	251.756	241.031	401.077	285.074	244.231	206.596	288.793	188.172	169.44	224.228	174.562	172.498	215.976	298.792	300	249.522	217.956	257.361	282.629	220.204	258.152	180.491	198.185	203.892	181.877	282.667	229.56	380.508	287.818	190.832	411.371	184	498.84
	Mic01	Mic010	Mic011	Mic012	Mic013	Mic014	Mic015	Mic016	Mic017	Mic018	Mic019	Mic02	Mic020	Mic021	Mic022	Mic023	Mic024	Mic025	Mic026	Mic027	Mic028	Mic029	Mic03	Mic030	Mic031	Mic032	Mic033	Mic034	Mic035	Mic04	Mic05	Mic06	Mic07	Mic08	Mic09	Mic11	Mic110	Mic111	Mic112	Mic113	Mic114	Mic116	Mic117	Mic118	Mic119	Mic12	Mic120	Mic121	Mic122
Euryarchaeota	3756.05	6311.02	3726.49	2427.35	2656.19	2173.4	2591.97	3452.05	3306.85	3951.78	3662.09	3217.32	4380.02	2774.31	3902.72	3580.34	3550.35	3700.67	6559.89	3940.42	3559.62	5121.24	5543.1	13666.7	3043.57	3471.15	3395.98	3974.22	4382.64	4186.9	26550	4241.87	3600.12	3905.13	3328.95	3463.11	3817.93	3256.14	3370.65	2298.65	2438.3	4077.33	3781.97	4296.61	4037.48	3892.32	4653.29	3002.67	4351.89
Crenarchaeota	832.484	783.465	804.02	821.937	781.271	833.565	757.525	732.877	770.171	679.357	761.352	837.635	592.904	836.697	582.976	729.387	748.244	758.969	598.923	714.926	755.769	793.404	711.207	811.828	830.56	775.772	825.438	827.502	784.024	701.208	700	750.478	782.044	742.639	717.371	779.796	741.848	819.509	801.815	796.108	818.123	717.333	770.44	619.492	712.182	809.168	588.629	816	501.16
Thaumarchaeota	167.516	216.535	195.98	178.063	218.729	166.435	242.475	267.123	229.829	320.643	238.648	162.365	407.096	163.303	417.024	270.613	251.756	241.031	401.077	285.074	244.231	206.596	288.793	188.172	169.44	224.228	174.562	172.498	215.976	298.792	300	249.522	217.956	257.361	282.629	220.204	258.152	180.491	198.185	203.892	181.877	282.667	229.56	380.508	287.818	190.832	411.371	184	498.84
	Mic01	Mic010	Mic011	Mic012	Mic013	Mic014	Mic015	Mic016	Mic017	Mic018	Mic019	Mic02	Mic020	Mic021	Mic022	Mic023	Mic024	Mic025	Mic026	Mic027	Mic028	Mic029	Mic03	Mic030	Mic031	Mic032	Mic033	Mic034	Mic035	Mic04	Mic05	Mic06	Mic07	Mic08	Mic09	Mic11	Mic110	Mic111	Mic112	Mic113	Mic114	Mic116	Mic117	Mic118	Mic119	Mic12	Mic120	Mic121	Mic122
Euryarchaeota	3756.05	6311.02	3726.49	2427.35	2656.19	2173.4	2591.97	3452.05	3306.85	3951.78	3662.09	3217.32	4380.02	2774.31	3902.72	3580.34	3550.35	3700.67	6559.89	3940.42	3559.62	5121.24	5543.1	13666.7	3043.57	3471.15	3395.98	3974.22	4382.64	4186.9	26550	4241.87	3600.12	3905.13	3328.95	3463.11	3817.93	3256.14	3370.65	2298.65	2438.3	4077.33	3781.97	4296.61	4037.48	3892.32	4653.29	3002.67	4351.89
Crenarchaeota	832.484	783.465	804.02	821.937	781.271	833.565	757.525	732.877	770.171	679.357	761.352	837.635	592.904	836.697	582.976	729.387	748.244	758.969	598.923	714.926	755.769	793.404	711.207	811.828	830.56	775.772	825.438	827.502	784.024	701.208	700	750.478	782.044	742.639	717.371	779.796	741.848	819.509	801.815	796.108	818.123	717.333	770.44	619.492	712.182	809.168	588.629	816	501.16
Thaumarchaeota	167.516	216.535	195.98	178.063	218.729	166.435	242.475	267.123	229.829	320.643	238.648	162.365	407.096	163.303	417.024	270.613	251.756	241.031	401.077	285.074	244.231	206.596	288.793	188.172	169.44	224.228	174.562	172.498	215.976	298.792	300	249.522	217.956	257.361	282.629	220.204	258.152	180.491	198.185	203.892	181.877	282.667	229.56	380.508	287.818	190.832	411.371	184	498.84
	Mic01	Mic010	Mic011	Mic012	Mic013	Mic014	Mic015	Mic016	Mic017	Mic018	Mic019	Mic02	Mic020	Mic021	Mic022	Mic023	Mic024	Mic025	Mic026	Mic027	Mic028	Mic029	Mic03	Mic030	Mic031	Mic032	Mic033	Mic034	Mic035	Mic04	Mic05	Mic06	Mic07	Mic08	Mic09	Mic11	Mic110	Mic111	Mic112	Mic113	Mic114	Mic116	Mic117	Mic118	Mic119	Mic12	Mic120	Mic121	Mic122
Euryarchaeota	3756.05	6311.02	3726.49	2427.35	2656.19	2173.4	2591.97	3452.05	3306.85	3951.78	3662.09	3217.32	4380.02	2774.31	3902.72	3580.34	3550.35	3700.67	6559.89	3940.42	3559.62	5121.24	5543.1	13666.7	3043.57	3471.15	3395.98	3974.22	4382.64	4186.9	26550	4241.87	3600.12	3905.13	3328.95	3463.11	3817.93	3256.14	3370.65	2298.65	2438.3	4077.33	3781.97	4296.61	4037.48	3892.32	4653.29	3002.67	4351.89
Crenarchaeota	832.484	783.465	804.02	821.937	781.271	833.565	757.525	732.877	770.171	679.357	761.352	837.635	592.904	836.697	582.976	729.387	748.244	758.969	598.923	714.926	755.769	793.404	711.207	811.828	830.56	775.772	825.438	827.502	784.024	701.208	700	750.478	782.044	742.639	717.371	779.796	741.848	819.509	801.815	796.108	818.123	717.333	770.44	619.492	712.182	809.168	588.629	816	501.16
Thaumarchaeota	167.516	216.535	195.98	178.063	218.729	166.435	242.475	267.123	229.829	320.643	238.648	162.365	407.096	163.303	417.024	270.613	251.756	241.031	401.077	285.074	244.231	206.596	288.793	188.172	169.44	224.228	174.562	172.498	215.976	298.792	300	249.522	217.956	257.361	282.629	220.204	258.152	180.491	198.185	203.892	181.877	282.667	229.56	380.508	287.818	190.832	411.371	184	498.84
	Mic01	Mic010	Mic011	Mic012	Mic013	Mic014	Mic015	Mic016	Mic017	Mic018	Mic019	Mic02	Mic020	Mic021	Mic022	Mic023	Mic024	Mic025	Mic026	Mic027	Mic028	Mic029	Mic03	Mic030	Mic031	Mic032	Mic033	Mic034	Mic035	Mic04	Mic05	Mic06	Mic07	Mic08	Mic09	Mic11	Mic110	Mic111	Mic112	Mic113	Mic114	Mic116	Mic117	Mic118	Mic119	Mic12	Mic120	Mic121	Mic122
Euryarchaeota	3756.05	6311.02	3726.49	2427.35	2656.19	2173.4	2591.97	3452.05	3306.85	3951.78	3662.09	3217.32	4380.02	2774.31	3902.72	3580.34	3550.35	3700.67	6559.89	3940.42	3559.62	5121.24	5543.1	13666.7	3043.57	3471.15	3395.98	3974.22	4382.64	4186.9	26550	4241.87	3600.12	3905.13	3328.95	3463.11	3817.93	3256.14	3370.65	2298.65	2438.3	4077.33	3781.97	4296.61	4037.48	3892.32	4653.29	3002.67	4351.89
Crenarchaeota	832.484	783.465	804.02	821.937	781.271	833.565	757.525	732.877	770.171	679.357	761.352	837.635	592.904	836.697	582.976	729.387	748.244	758.969	598.923	714.926	755.769	793.404	711.207	811.828	830.56	775.772	825.438	827.502	784.024	701.208	700	750.478	782.044	742.639	717.371	779.796	741.848	819.509	801.815	796.108	818.123	717.333	770.44	619.492	712.182	809.168	588.629	816	501.16
Thaumarchaeota	167.516	216.535	195.98	178.063	218.729	166.435	242.475	267.123	229.829	320.643	238.648	162.365	407.096	163.303	417.024	270.613	251.756	241.031	401.077	285.074	244.231	206.596	288.793	188.172	169.44	224.228	174.562	172.498	215.976	298.792	300	249.522	217.956	257.361	282.629	220.204	258.152	180.491	198.185	203.892	181.877	282.667	229.56	380.508	287.818	190.832	411.371	184	498.84
	Mic01	Mic010	Mic011	Mic012	Mic013	Mic014	Mic015	Mic016	Mic017	Mic018	Mic019	Mic02	Mic020	Mic021	Mic022	Mic023	Mic024	Mic025	Mic026	Mic027	Mic028	Mic029	Mic03	Mic030	Mic031	Mic032	Mic033	Mic034	Mic035	Mic04	Mic05	Mic06	Mic07	Mic08	Mic09	Mic11	Mic110	Mic111	Mic112	Mic113	Mic114	Mic116	Mic117	Mic118	Mic119	Mic12	Mic120	Mic121	Mic122
Euryarchaeota	3756.05	6311.02	3726.49	2427.35	2656.19	2173.4	2591.97	3452.05	3306.85	3951.78	3662.09	3217.32	4380.02	2774.31	3902.72	3580.34	3550.35	3700.67	6559.89	3940.42	3559.62	5121.24	5543.1	13666.7	3043.57	3471.15	3395.98	3974.22	4382.64	4186.9	26550	4241.87	3600.12	3905.13	3328.95	3463.11	3817.93	3256.14	3370.65	2298.65	2438.3	4077.33	3781.97	4296.61	4037.48	3892.32	4653.29	3002.67	4351.89
Crenarchaeota	832.484	783.465	804.02	821.937	781.271	833.565	757.525	732.877	770.171	679.357	761.352	837.635	592.904	836.697	582.976	729.387	748.244	758.969	598.923	714.926	755.769	793.404	711.207	811.828	830.56	775.772	825.438	827.502	784.024	701.208	700	750.478	782.044	742.639	717.371	779.796	741.848	819.509	801.815	796.108	818.123	717.333	770.44	619.492	712.182	809.168	588.629	816	501.16
Thaumarchaeota	167.516	216.535	195.98	178.063	218.729	166.435	242.475	267.123	229.829	320.643	238.648	162.365	407.096	163.303	417.024	270.613	251.756	241.031	401.077	285.074	244.231	206.596	288.793	188.172	169.44	224.228	174.562	172.498	215.976	298.792	300	249.522	217.956	257.361	282.629	220.204	258.152	180.491	198.185	203.892	181.877	282.667	229.56	380.508	287.818	190.832	411.371	184	498.84
	Mic01	Mic010	Mic011	Mic012	Mic013	Mic014	Mic015	Mic016	Mic017	Mic018	Mic019	Mic02	Mic020	Mic021	Mic022	Mic023	Mic024	Mic025	Mic026	Mic027	Mic028	Mic029	Mic03	Mic030	Mic031	Mic032	Mic033	Mic034	Mic035	Mic04	Mic05	Mic06	Mic07	Mic08	Mic09	Mic11	Mic110	Mic111	Mic112	Mic113	Mic114	Mic116	Mic117	Mic118	Mic119	Mic12	Mic120	Mic121	Mic122
Euryarchaeota	3756.05	6311.02	3726.49	2427.35	2656.19	2173.4	2591.97	3452.05	3306.85	3951.78	3662.09	3217.32	4380.02	2774.31	3902.72	3580.34	3550.35	3700.67	6559.89	3940.42	3559.62	5121.24	5543.1	13666.7	3043.57	3471.15	3395.98	3974.22	4382.64	4186.9	26550	4241.87	3600.12	3905.13	3328.95	3463.11	3817.93	3256.14	3370.65	2298.65	2438.3	4077.33	3781.97	4296.61	4037.48	3892.32	4653.29	3002.67	4351.89
Crenarchaeota	832.484	783.465	804.02	821.937	781.271	833.565	757.525	732.877	770.171	679.357	761.352	837.635	592.904	836.697	582.976	729.387	748.244	758.969	598.923	714.926	755.769	793.404	711.207	811.828	830.56	775.772	825.438	827.502	784.024	701.208	700	750.478	782.044	742.639	717.371	779.796	741.848	819.509	801.815	796.108	818.123	717.333	770.44	619.492	712.182	809.168	588.629	816	501.16
Thaumarchaeota	167.516	216.535	195.98	178.063	218.729	166.435	242.475	267.123	229.829	320.643	238.648	162.365	407.096	163.303	417.024	270.613	251.756	241.031	401.077	285.074	244.231	206.596	288.793	188.172	169.44	224.228	174.562	172.498	215.976	298.792	300	249.522	217.956	257.361	282.629	220.204	258.152	180.491	198.185	203.892	181.877	282.667	229.56	380.508	287.818	190.832	411.371	184	498.84
	Mic01	Mic010	Mic011	Mic012	Mic013	Mic014	Mic015	Mic016	Mic017	Mic018	Mic019	Mic02	Mic020	Mic021	Mic022	Mic023	Mic024	Mic025	Mic026	Mic027	Mic028	Mic029	Mic03	Mic030	Mic031	Mic032	Mic033	Mic034	Mic035	Mic04	Mic05	Mic06	Mic07	Mic08	Mic09	Mic11	Mic110	Mic111	Mic112	Mic113	Mic114	Mic116	Mic117	Mic118	Mic119	Mic12	Mic120	Mic121	Mic122
Euryarchaeota	3756.05	6311.02	3726.49	2427.35	2656.19	2173.4	2591.97	3452.05	3306.85	3951.78	3662.09	3217.32	4380.02	2774.31	3902.72	3580.34	3550.35	3700.67	6559.89	3940.42	3559.62	5121.24	5543.1	13666.7	3043.57	3471.15	3395.98	3974.22	4382.64	4186.9	26550	4241.87	3600.12	3905.13	3328.95	3463.11	3817.93	3256.14	3370.65	2298.65	2438.3	4077.33	3781.97	4296.61	4037.48	3892.32	4653.29	3002.67	4351.89
Crenarchaeota	832.484	783.465	804.02	821.937	781.271	833.565	757.525	732.877	770.171	679.357	761.352	837.635	592.904	836.697	582.976	729.387	748.244	758.969	598.923	714.926	755.769	793.404	711.207	811.828	830.56	775.772	825.438	827.502	784.024	701.208	700	750.478	782.044	742.639	717.371	779.796	741.848	819.509	801.815	796.108	818.123	717.333	770.44	619.492	712.182	809.168	588.629	816	501.16
Thaumarchaeota	167.516	216.535	195.98	178.063	218.729	166.435	242.475	267.123	229.829	320.643	238.648	162.365	407.096	163.303	417.024	270.613	251.756	241.031	401.077	285.074	244.231	206.596	288.793	188.172	169.44	224.228	174.562	172.498	215.976	298.792	300	249.522	217.956	257.361	282.629	220.204	258.152	180.491	198.185	203.892	181.877	282.667	229.56	380.508	287.818	190.832	411.371	184	498.84
	Mic01	Mic010	Mic011	Mic012	Mic013	Mic014	Mic015	Mic016	Mic017	Mic018	Mic019	Mic02	Mic020	Mic021	Mic022	Mic023	Mic024	Mic025	Mic026	Mic027	Mic028	Mic029	Mic03	Mic030	Mic031	Mic032	Mic033	Mic034	Mic035	Mic04	Mic05	Mic06	Mic07	Mic08	Mic09	Mic11	Mic110	Mic111	Mic112	Mic113	Mic114	Mic116	Mic117	Mic118	Mic119	Mic12	Mic120	Mic121	Mic122
Euryarchaeota	3756.05	6311.02	3726.49	2427.35	2656.19	2173.4	2591.97	3452.05	3306.85	3951.78	3662.09	3217.32	4380.02	2774.31	3902.72	3580.34	3550.35	3700.67	6559.89	3940.42	3559.62	5121.24	5543.1	13666.7	3043.57	3471.15	3395.98	3974.22	4382.64	4186.9	26550	4241.87	3600.12	3905.13	3328.95	3463.11	3817.93	3256.14	3370.65	2298.65	2438.3	4077.33	3781.97	4296.61	4037.48	3892.32	4653.29	3002.67	4351.89
Crenarchaeota	832.484	783.465	804.02	821.937	781.271	833.565	757.525	732.877	770.171	679.357	761.352	837.635	592.904	836.697	582.976	729.387	748.244	758.969	598.923	714.926	755.769	793.404	711.207	811.828	830.56	775.772	825.438	827.502	784.024	701.208	700	750.478	782.044	742.639	717.371	779.796	741.848	819.509	801.815	796.108	818.123	717.333	770.44	619.492	712.182	809.168	588.629	816	501.16
Thaumarchaeota	167.516	216.535	195.98	178.063	218.729	166.435	242.475	267.123	229.829	320.643	238.648	162.365	407.096	163.303	417.024	270.613	251.756	241.031	401.077	285.074	244.231	206.596	288.793	188.172	169.44	224.228	174.562	172.498	215.976	298.792	300	249.522	217.956	257.361	282.629	220.204	258.152	180.491	198.185	203.892	181.877	282.667	229.56	380.508	287.818	190.832	411.371	184	498.84
	Mic01	Mic010	Mic011	Mic012	Mic013	Mic014	Mic015	Mic016	Mic017	Mic018	Mic019	Mic02	Mic020	Mic021	Mic022	Mic023	Mic024	Mic025	Mic026	Mic027	Mic028	Mic029	Mic03	Mic030	Mic031	Mic032	Mic033	Mic034	Mic035	Mic04	Mic05	Mic06	Mic07	Mic08	Mic09	Mic11	Mic110	Mic111	Mic112	Mic113	Mic114	Mic116	Mic117	Mic118	Mic119	Mic12	Mic120	Mic121	Mic122
Euryarchaeota	3756.05	6311.02	3726.49	2427.35	2656.19	2173.4	2591.97	3452.05	3306.85	3951.78	3662.09	3217.32	4380.02	2774.31	3902.72	3580.34	3550.35	3700.67	6559.89	3940.42	3559.62	5121.24	5543.1	13666.7	3043.57	3471.15	3395.98	3974.22	4382.64	4186.9	26550	4241.87	3600.12	3905.13	3328.95	3463.11	3817.93	3256.14	3370.65	2298.65	2438.3	4077.33	3781.97	4296.61	4037.48	3892.32	4653.29	3002.67	4351.89
Crenarchaeota	832.484	783.465	804.02	821.937	781.271	833.565	757.525	732.877	770.171	679.357	761.352	837.635	592.904	836.697	582.976	729.387	748.244	758.969	598.923	714.926	755.769	793.404	711.207	811.828	830.56	775.772	825.438	827.502	784.024	701.208	700	750.478	782.044	742.639	717.371	779.796	741.848	819.509	801.815	796.108	818.123	717.333	770.44	619.492	712.182	809.168	588.629	816	501.16
Thaumarchaeota	167.516	216.535	195.98	178.063	218.729	166.435	242.475	267.123	229.829	320.643	238.648	162.365	407.096	163.303	417.024	270.613	251.756	241.031	401.077	285.074	244.231	206.596	288.793	188.172	169.44	224.228	174.562	172.498	215.976	298.792	300	249.522	217.956	257.361	282.629	220.204	258.152	180.491	198.185	203.892	181.877	282.667	229.56	380.508	287.818	190.832	411.371	184	498.84
	Mic01	Mic010	Mic011	Mic012	Mic013	Mic014	Mic015	Mic016	Mic017	Mic018	Mic019	Mic02	Mic020	Mic021	Mic022	Mic023	Mic024	Mic025	Mic026	Mic027	Mic028	Mic029	Mic03	Mic030	Mic031	Mic032	Mic033	Mic034	Mic035	Mic04	Mic05	Mic06	Mic07	Mic08	Mic09	Mic11	Mic110	Mic111	Mic112	Mic113	Mic114	Mic116	Mic117	Mic118	Mic119	Mic12	Mic120	Mic121	Mic122
Euryarchaeota	3756.05	6311.02	3726.49	2427.35	2656.19	2173.4	2591.97	3452.05	3306.85	3951.78	3662.09	3217.32	4380.02	2774.31	3902.72	3580.34	3550.35	3700.67	6559.89	3940.42	3559.62	5121.24	5543.1	13666.7	3043.57	3471.15	3395.98	3974.22	4382.64	4186.9	26550	4241.87	3600.12	3905.13	3328.95	3463.11	3817.93	3256.14	3370.65	2298.65	2438.3	4077.33	3781.97	4296.61	4037.48	3892.32	4653.29	3002.67	4351.89
Crenarchaeota	832.484	783.465	804.02	821.937	781.271	833.565	757.525	732.877	770.171	679.357	761.352	837.635	592.904	836.697	582.976	729.387	748.244	758.969	598.923	714.926	755.769	793.404	711.207	811.828	830.56	775.772	825.438	827.502	784.024	701.208	700	750.478	782.044	742.639	717.371	779.796	741.848	819.509	801.815	796.108	818.123	717.333	770.44	619.492	712.182	809.168	588.629	816	501.16
Thaumarchaeota	167.516	216.535	195.98	178.063	218.729	166.435	242.475	267.123	229.829	320.643	238.648	162.365	407.096	163.303	417.024	270.613	251.756	241.031	401.077	285.074	244.231	206.596	288.793	188.172	169.44	224.228	174.562	172.498	215.976	298.792	300	249.522	217.956	257.361	282.629	220.204	258.152	180.491	198.185	203.892	181.877	282.667	229.56	380.508	287.818	190.832	411.371	184	498.84
	Mic01	Mic010	Mic011	Mic012	Mic013	Mic014	Mic015	Mic016	Mic017	Mic018	Mic019	Mic02	Mic020	Mic021	Mic022	Mic023	Mic024	Mic025	Mic026	Mic027	Mic028	Mic029	Mic03	Mic030	Mic031	Mic032	Mic033	Mic034	Mic035	Mic04	Mic05	Mic06	Mic07	Mic08	Mic09	Mic11	Mic110	Mic111	Mic112	Mic113	Mic114	Mic116	Mic117	Mic118	Mic119	Mic12	Mic120	Mic121	Mic122
Euryarchaeota	3756.05	6311.02	3726.49	2427.35	2656.19	2173.4	2591.97	3452.05	3306.85	3951.78	3662.09	3217.32	4380.02	2774.31	3902.72	3580.34	3550.35	3700.67	6559.89	3940.42	3559.62	5121.24	5543.1	13666.7	3043.57	3471.15	3395.98	3974.22	4382.64	4186.9	26550	4241.87	3600.12	3905.13	3328.95	3463.11	3817.93	3256.14	3370.65	2298.65	2438.3	4077.33	3781.97	4296.61	4037.48	3892.32	4653.29	3002.67	4351.89
Crenarchaeota	832.484	783.465	804.02	821.937	781.271	833.565	757.525	732.877	770.171	679.357	761.352	837.635	592.904	836.697	582.976	729.387	748.244	758.969	598.923	714.926	755.769	793.404	711.207	811.828	830.56	775.772	825.438	827.502	784.024	701.208	700	750.478	782.044	742.639	717.371	779.796	741.848	819.509	801.815	796.108	818.123	717.333	770.44	619.492	712.182	809.168	588.629	816	501.16
Thaumarchaeota	167.516	216.535	195.98	178.063	218.729	166.435	242.475	267.123	229.829	320.643	238.648	162.365	407.096	163.303	417.024	270.613	251.756	241.031	401.077	285.074	244.231	206.596	288.793	188.172	169.44	224.228	174.562	172.498	215.976	298.792	300	249.522	217.956	257.361	282.629	220.204	258.152	180.491	198.185	203.892	181.877	282.667	229.56	380.508	287.818	190.832	411.371	184	498.84
	Mic01	Mic010	Mic011	Mic012	Mic013	Mic014	Mic015	Mic016	Mic017	Mic018	Mic019	Mic02	Mic020	Mic021	Mic022	Mic023	Mic024	Mic025	Mic026	Mic027	Mic028	Mic029	Mic03	Mic030	Mic031	Mic032	Mic033	Mic034	Mic035	Mic04	Mic05	Mic06	Mic07	Mic08	Mic09	Mic11	Mic110	Mic111	Mic112	Mic113	Mic114	Mic116	Mic117	Mic118	Mic119	Mic12	Mic120	Mic121	Mic122
Euryarchaeota	3756.05	6311.02	3726.49	2427.35	2656.19	2173.4	2591.97	3452.05	3306.85	3951.78	3662.09	3217.32	4380.02	2774.31	3902.72	3580.34	3550.35	3700.67	6559.89	3940.42	3559.62	5121.24	5543.1	13666.7	3043.57	3471.15	3395.98	3974.22	4382.64	4186.9	26550	4241.87	3600.12	3905.13	3328.95	3463.11	3817.93	3256.14	3370.65	2298.65	2438.3	4077.33	3781.97	4296.61	4037.48	3892.32	4653.29	3002.67	4351.89
Crenarchaeota	832.484	783.465	804.02	821.937	781.271	833.565	757.525	732.877	770.171	679.357	761.352	837.635	592.904	836.697	582.976	729.387	748.244	758.969	598.923	714.926	755.769	793.404	711.207	811.828	830.56	775.772	825.438	827.502	784.024	701.208	700	750.478	782.044	742.639	717.371	779.796	741.848	819.509	801.815	796.108	818.123	717.333	770.44	619.492	712.182	809.168	588.629	816	501.16
Thaumarchaeota	167.516	216.535	195.98	178.063	218.729	166.435	242.475	267.123	229.829	320.643	238.648	162.365	407.096	163.303	417.024	270.613	251.756	241.031	401.077	285.074	244.231	206.596	288.793	188.172	169.44	224.228	174.562	172.498	215.976	298.792	300	249.522	217.956	257.361	282.629	220.204	258.152	180.491	198.185	203.892	181.877	282.667	229.56	380.508	287.818	190.832	411.371	184	498.84
	Mic01	Mic010	Mic011	Mic012	Mic013	Mic014	Mic015	Mic016	Mic017	Mic018	Mic019	Mic02	Mic020	Mic021	Mic022	Mic023	Mic024	Mic025	Mic026	Mic027	Mic028	Mic029	Mic03	Mic030	Mic031	Mic032	Mic033	Mic034	Mic035	Mic04	Mic05	Mic06	Mic07	Mic08	Mic09	Mic11	Mic110	Mic111	Mic112	Mic113	Mic114	Mic116	Mic117	Mic118	Mic119	Mic12	Mic120	Mic121	Mic122
Euryarchaeota	3756.05	6311.02	3726.49	2427.35	2656.19	2173.4	2591.97	3452.05	3306.85	3951.78	3662.09	3217.32	4380.02	2774.31	3902.72	3580.34	3550.35	3700.67	6559.89	3940.42	3559.62	5121.24	5543.1	13666.7	3043.57	3471.15	3395.98	3974.22	4382.64	4186.9	26550	4241.87	3600.12	3905.13	3328.95	3463.11	3817.93	3256.14	3370.65	2298.65	2438.3	4077.33	3781.97	4296.61	4037.48	3892.32	4653.29	3002.67	4351.89
Crenarchaeota	832.484	783.465	804.02	821.937	781.271	833.565	757.525	732.877	770.171	679.357	761.352	837.635	592.904	836.697	582.976	729.387	748.244	758.969	598.923	714.926	755.769	793.404	711.207	811.828	830.56	775.772	825.438	827.502	784.024	701.208	700	750.478	782.044	742.639	717.371	779.796	741.848	819.509	801.815	796.108	818.123	717.333	770.44	619.492	712.182	809.168	588.629	816	501.16
Thaumarchaeota	167.516	216.535	195.98	178.063	218.729	166.435	242.475	267.123	229.829	320.643	238.648	162.365	407.096	163.303	417.024	270.613	251.756	241.031	401.077	285.074	244.231	206.596	288.793	188.172	169.44	224.228	174.562	172.498	215.976	298.792	300	249.522	217.956	257.361	282.629	220.204	258.152	180.491	198.185	203.892	181.877	282.667	229.56	380.508	287.818	190.832	411.371	184	498.84
	Mic01	Mic010	Mic011	Mic012	Mic013	Mic014	Mic015	Mic016	Mic017	Mic018	Mic019	Mic02	Mic020	Mic021	Mic022	Mic023	Mic024	Mic025	Mic026	Mic027	Mic028	Mic029	Mic03	Mic030	Mic031	Mic032	Mic033	Mic034	Mic035	Mic04	Mic05	Mic06	Mic07	Mic08	Mic09	Mic11	Mic110	Mic111	Mic112	Mic113	Mic114	Mic116	Mic117	Mic118	Mic119	Mic12	Mic120	Mic121	Mic122
Euryarchaeota	3756.05	6311.02	3726.49	2427.35	2656.19	2173.4	2591.97	3452.05	3306.85	3951.78	3662.09	3217.32	4380.02	2774.31	3902.72	3580.34	3550.35	3700.67	6559.89	3940.42	3559.62	5121.24	5543.1	13666.7	3043.57	3471.15	3395.98	3974.22	4382.64	4186.9	26550	4241.87	3600.12	3905.13	3328.95	3463.11	3817.93	3256.14	3370.65	2298.65	2438.3	4077.33	3781.97	4296.61	4037.48	3892.32	4653.29	3002.67	4351.89
Crenarchaeota	832.484	783.465	804.02	821.937	781.271	833.565	757.525	732.877	770.171	679.357	761.352	837.635	592.904	836.697	582.976	729.387	748.244	758.969	598.923	714.926	755.769	793.404	711.207	811.828	830.56	775.772	825.438	827.502	784.024	701.208	700	750.478	782.044	742.639	717.371	779.796	741.848	819.509	801.815	796.108	818.123	717.333	770.44	619.492	712.182	809.168	588.629	816	501.16
Thaumarchaeota	167.516	216.535	195.98	178.063	218.729	166.435	242.475	267.123	229.829	320.643	238.648	162.365	407.096	163.303	417.024	270.613	251.756	241.031	401.077	285.074	244.231	206.596	288.793	188.172	169.44	224.228	174.562	172.498	215.976	298.792	300	249.522	217.956	257.361	282.629	220.204	258.152	180.491	198.185	203.892	181.877	282.667	229.56	380.508	287.818	190.832	411.371	184	498.84
	Mic01	Mic010	Mic011	Mic012	Mic013	Mic014	Mic015	Mic016	Mic017	Mic018	Mic019	Mic02	Mic020	Mic021	Mic022	Mic023	Mic024	Mic025	Mic026	Mic027	Mic028	Mic029	Mic03	Mic030	Mic031	Mic032	Mic033	Mic034	Mic035	Mic04	Mic05	Mic06	Mic07	Mic08	Mic09	Mic11	Mic110	Mic111	Mic112	Mic113	Mic114	Mic116	Mic117	Mic118	Mic119	Mic12	Mic120	Mic121	Mic122
Euryarchaeota	3756.05	6311.02	3726.49	2427.35	2656.19	2173.4	2591.97	3452.05	3306.85	3951.78	3662.09	3217.32	4380.02	2774.31	3902.72	3580.34	3550.35	3700.67	6559.89	3940.42	3559.62	5121.24	5543.1	13666.7	3043.57	3471.15	3395.98	3974.22	4382.64	4186.9	26550	4241.87	3600.12	3905.13	3328.95	3463.11	3817.93	3256.14	3370.65	2298.65	2438.3	4077.33	3781.97	4296.61	4037.48	3892.32	4653.29	3002.67	4351.89
Crenarchaeota	832.484	783.465	804.02	821.937	781.271	833.565	757.525	732.877	770.171	679.357	761.352	837.635	592.904	836.697	582.976	729.387	748.244	758.969	598.923	714.926	755.769	793.404	711.207	811.828	830.56	775.772	825.438	827.502	784.024	701.208	700	750.478	782.044	742.639	717.371	779.796	741.848	819.509	801.815	796.108	818.123	717.333	770.44	619.492	712.182	809.168	588.629	816	501.16
Thaumarchaeota	167.516	216.535	195.98	178.063	218.729	166.435	242.475	267.123	229.829	320.643	238.648	162.365	407.096	163.303	417.024	270.613	251.756	241.031	401.077	285.074	244.231	206.596	288.793	188.172	169.44	224.228	174.562	172.498	215.976	298.792	300	249.522	217.956	257.361	282.629	220.204	258.152	180.491	198.185	203.892	181.877	282.667	229.56	380.508	287.818	190.832	411.371	184	498.84
	Mic01	Mic010	Mic011	Mic012	Mic013	Mic014	Mic015	Mic016	Mic017	Mic018	Mic019	Mic02	Mic020	Mic021	Mic022	Mic023	Mic024	Mic025	Mic026	Mic027	Mic028	Mic029	Mic03	Mic030	Mic031	Mic032	Mic033	Mic034	Mic035	Mic04	Mic05	Mic06	Mic07	Mic08	Mic09	Mic11	Mic110	Mic111	Mic112	Mic113	Mic114	Mic116	Mic117	Mic118	Mic119	Mic12	Mic120	Mic121	Mic122
Euryarchaeota	3756.05	6311.02	3726.49	2427.35	2656.19	2173.4	2591.97	3452.05	3306.85	3951.78	3662.09	3217.32	4380.02	2774.31	3902.72	3580.34	3550.35	3700.67	6559.89	3940.42	3559.62	5121.24	5543.1	13666.7	3043.57	3471.15	3395.98	3974.22	4382.64	4186.9	26550	4241.87	3600.12	3905.13	3328.95	3463.11	3817.93	3256.14	3370.65	2298.65	2438.3	4077.33	3781.97	4296.61	4037.48	3892.32	4653.29	3002.67	4351.89
Crenarchaeota	832.484	783.465	804.02	821.937	781.271	833.565	757.525	732.877	770.171	679.357	761.352	837.635	592.904	836.697	582.976	729.387	748.244	758.969	598.923	714.926	755.769	793.404	711.207	811.828	830.56	775.772	825.438	827.502	784.024	701.208	700	750.478	782.044	742.639	717.371	779.796	741.848	819.509	801.815	796.108	818.123	717.333	770.44	619.492	712.182	809.168	588.629	816	501.16
Thaumarchaeota	167.516	216.535	195.98	178.063	218.729	166.435	242.475	267.123	229.829	320.643	238.648	162.365	407.096	163.303	417.024	270.613	251.756	241.031	401.077	285.074	244.231	206.596	288.793	188.172	169.44	224.228	174.562	172.498	215.976	298.792	300	249.522	217.956	257.361	282.629	220.204	258.152	180.491	198.185	203.892	181.877	282.667	229.56	380.508	287.818	190.832	411.371	184	498.84
	Mic01	Mic010	Mic011	Mic012	Mic013	Mic014	Mic015	Mic016	Mic017	Mic018	Mic019	Mic02	Mic020	Mic021	Mic022	Mic023	Mic024	Mic025	Mic026	Mic027	Mic028	Mic029	Mic03	Mic030	Mic031	Mic032	Mic033	Mic034	Mic035	Mic04	Mic05	Mic06	Mic07	Mic08	Mic09	Mic11	Mic110	Mic111	Mic112	Mic113	Mic114	Mic116	Mic117	Mic118	Mic119	Mic12	Mic120	Mic121	Mic122
Euryarchaeota	3756.05	6311.02	3726.49	2427.35	2656.19	2173.4	2591.97	3452.05	3306.85	3951.78	3662.09	3217.32	4380.02	2774.31	3902.72	3580.34	3550.35	3700.67	6559.89	3940.42	3559.62	5121.24	5543.1	13666.7	3043.57	3471.15	3395.98	3974.22	4382.64	4186.9	26550	4241.87	3600.12	3905.13	3328.95	3463.11	3817.93	3256.14	3370.65	2298.65	2438.3	4077.33	3781.97	4296.61	4037.48	3892.32	4653.29	3002.67	4351.89
Crenarchaeota	832.484	783.465	804.02	821.937	781.271	833.565	757.525	732.877	770.171	679.357	761.352	837.635	592.904	836.697	582.976	729.387	748.244	758.969	598.923	714.926	755.769	793.404	711.207	811.828	830.56	775.772	825.438	827.502	784.024	701.208	700	750.478	782.044	742.639	717.371	779.796	741.848	819.509	801.815	796.108	818.123	717.333	770.44	619.492	712.182	809.168	588.629	816	501.16
Thaumarchaeota	167.516	216.535	195.98	178.063	218.729	166.435	242.475	267.123	229.829	320.643	238.648	162.365	407.096	163.303	417.024	270.613	251.756	241.031	401.077	285.074	244.231	206.596	288.793	188.172	169.44	224.228	174.562	172.498	215.976	298.792	300	249.522	217.956	257.361	282.629	220.204	258.152	180.491	198.185	203.892	181.877	282.667	229.56	380.508	287.818	190.832	411.371	184	498.84
	Mic01	Mic010	Mic011	Mic012	Mic013	Mic014	Mic015	Mic016	Mic017	Mic018	Mic019	Mic02	Mic020	Mic021	Mic022	Mic023	Mic024	Mic025	Mic026	Mic027	Mic028	Mic029	Mic03	Mic030	Mic031	Mic032	Mic033	Mic034	Mic035	Mic04	Mic05	Mic06	Mic07	Mic08	Mic09	Mic11	Mic110	Mic111	Mic112	Mic113	Mic114	Mic116	Mic117	Mic118	Mic119	Mic12	Mic120	Mic121	Mic122
Euryarchaeota	3756.05	6311.02	3726.49	2427.35	2656.19	2173.4	2591.97	3452.05	3306.85	3951.78	3662.09	3217.32	4380.02	2774.31	3902.72	3580.34	3550.35	3700.67	6559.89	3940.42	3559.62	5121.24	5543.1	13666.7	3043.57	3471.15	3395.98	3974.22	4382.64	4186.9	26550	4241.87	3600.12	3905.13	3328.95	3463.11	3817.93	3256.14	3370.65	2298.65	2438.3	4077.33	3781.97	4296.61	4037.48	3892.32	4653.29	3002.67	4351.89
Crenarchaeota	832.484	783.465	804.02	821.937	781.271	833.565	757.525	732.877	770.171	679.357	761.352	837.635	592.904	836.697	582.976	729.387	748.244	758.969	598.923	714.926	755.769	793.404	711.207	811.828	830.56	775.772	825.438	827.502	784.024	701.208	700	750.478	782.044	742.639	717.371	779.796	741.848	819.509	801.815	796.108	818.123	717.333	770.44	619.492	712.182	809.168	588.629	816	501.16
Thaumarchaeota	167.516	216.535	195.98	178.063	218.729	166.435	242.475	267.123	229.829	320.643	238.648	162.365	407.096	163.303	417.024	270.613	251.756	241.031	401.077	285.074	244.231	206.596	288.793	188.172	169.44	224.228	174.562	172.498	215.976	298.792	300	249.522	217.956	257.361	282.629	220.204	258.152	180.491	198.185	203.892	181.877	282.667	229.56	380.508	287.818	190.832	411.371	184	498.84
	Mic01	Mic010	Mic011	Mic012	Mic013	Mic014	Mic015	Mic016	Mic017	Mic018	Mic019	Mic02	Mic020	Mic021	Mic022	Mic023	Mic024	Mic025	Mic026	Mic027	Mic028	Mic029	Mic03	Mic030	Mic031	Mic032	Mic033	Mic034	Mic035	Mic04	Mic05	Mic06	Mic07	Mic08	Mic09	Mic11	Mic110	Mic111	Mic112	Mic113	Mic114	Mic116	Mic117	Mic118	Mic119	Mic12	Mic120	Mic121	Mic122
Euryarchaeota	3756.05	6311.02	3726.49	2427.35	2656.19	2173.4	2591.97	3452.05	3306.85	3951.78	3662.09	3217.32	4380.02	2774.31	3902.72	3580.34	3550.35	3700.67	6559.89	3940.42	3559.62	5121.24	5543.1	13666.7	3043.57	3471.15	3395.98	3974.22	4382.64	4186.9	26550	4241.87	3600.12	3905.13	3328.95	3463.11	3817.93	3256.14	3370.65	2298.65	2438.3	4077.33	3781.97	4296.61	4037.48	3892.32	4653.29	3002.67	4351.89
Crenarchaeota	832.484	783.465	804.02	821.937	781.271	833.565	757.525	732.877	770.171	679.357	761.352	837.635	592.904	836.697	582.976	729.387	748.244	758.969	598.923	714.926	755.769	793.404	711.207	811.828	830.56	775.772	825.438	827.502	784.024	701.208	700	750.478	782.044	742.639	717.371	779.796	741.848	819.509	801.815	796.108	818.123	717.333	770.44	619.492	712.182	809.168	588.629	816	501.16
Thaumarchaeota	167.516	216.535	195.98	178.063	218.729	166.435	242.475	267.123	229.829	320.643	238.648	162.365	407.096	163.303	417.024	270.613	251.756	241.031	401.077	285.074	244.231	206.596	288.793	188.172	169.44	224.228	174.562	172.498	215.976	298.792	300	249.522	217.956	257.361	282.629	220.204	258.152	180.491	198.185	203.892	181.877	282.667	229.56	380.508	287.818	190.832	411.371	184	498.84
	Mic01	Mic010	Mic011	Mic012	Mic013	Mic014	Mic015	Mic016	Mic017	Mic018	Mic019	Mic02	Mic020	Mic021	Mic022	Mic023	Mic024	Mic025	Mic026	Mic027	Mic028	Mic029	Mic03	Mic030	Mic031	Mic032	Mic033	Mic034	Mic035	Mic04	Mic05	Mic06	Mic07	Mic08	Mic09	Mic11	Mic110	Mic111	Mic112	Mic113	Mic114	Mic116	Mic117	Mic118	Mic119	Mic12	Mic120	Mic121	Mic122
Euryarchaeota	3756.05	6311.02	3726.49	2427.35	2656.19	2173.4	2591.97	3452.05	3306.85	3951.78	3662.09	3217.32	4380.02	2774.31	3902.72	3580.34	3550.35	3700.67	6559.89	3940.42	3559.62	5121.24	5543.1	13666.7	3043.57	3471.15	3395.98	3974.22	4382.64	4186.9	26550	4241.87	3600.12	3905.13	3328.95	3463.11	3817.93	3256.14	3370.65	2298.65	2438.3	4077.33	3781.97	4296.61	4037.48	3892.32	4653.29	3002.67	4351.89
Crenarchaeota	832.484	783.465	804.02	821.937	781.271	833.565	757.525	732.877	770.171	679.357	761.352	837.635	592.904	836.697	582.976	729.387	748.244	758.969	598.923	714.926	755.769	793.404	711.207	811.828	830.56	775.772	825.438	827.502	784.024	701.208	700	750.478	782.044	742.639	717.371	779.796	741.848	819.509	801.815	796.108	818.123	717.333	770.44	619.492	712.182	809.168	588.629	816	501.16
Thaumarchaeota	167.516	216.535	195.98	178.063	218.729	166.435	242.475	267.123	229.829	320.643	238.648	162.365	407.096	163.303	417.024	270.613	251.756	241.031	401.077	285.074	244.231	206.596	288.793	188.172	169.44	224.228	174.562	172.498	215.976	298.792	300	249.522	217.956	257.361	282.629	220.204	258.152	180.491	198.185	203.892	181.877	282.667	229.56	380.508	287.818	190.832	411.371	184	498.84
	Mic01	Mic010	Mic011	Mic012	Mic013	Mic014	Mic015	Mic016	Mic017	Mic018	Mic019	Mic02	Mic020	Mic021	Mic022	Mic023	Mic024	Mic025	Mic026	Mic027	Mic028	Mic029	Mic03	Mic030	Mic031	Mic032	Mic033	Mic034	Mic035	Mic04	Mic05	Mic06	Mic07	Mic08	Mic09	Mic11	Mic110	Mic111	Mic112	Mic113	Mic114	Mic116	Mic117	Mic118	Mic119	Mic12	Mic120	Mic121	Mic122
Euryarchaeota	3756.05	6311.02	3726.49	2427.35	2656.19	2173.4	2591.97	3452.05	3306.85	3951.78	3662.09	3217.32	4380.02	2774.31	3902.72	3580.34	3550.35	3700.67	6559.89	3940.42	3559.62	5121.24	5543.1	13666.7	3043.57	3471.15	3395.98	3974.22	4382.64	4186.9	26550	4241.87	3600.12	3905.13	3328.95	3463.11	3817.93	3256.14	3370.65	2298.65	2438.3	4077.33	3781.97	4296.61	4037.48	3892.32	4653.29	3002.67	4351.89
Crenarchaeota	832.484	783.465	804.02	821.937	781.271	833.565	757.525	732.877	770.171	679.357	761.352	837.635	592.904	836.697	582.976	729.387	748.244	758.969	598.923	714.926	755.769	793.404	711.207	811.828	830.56	775.772	825.438	827.502	784.024	701.208	700	750.478	782.044	742.639	717.371	779.796	741.848	819.509	801.815	796.108	818.123	717.333	770.44	619.492	712.182	809.168	588.629	816	501.16
Thaumarchaeota	167.516	216.535	195.98	178.063	218.729	166.435	242.475	267.123	229.829	320.643	238.648	162.365	407.096	163.303	417.024	270.613	251.756	241.031	401.077	285.074	244.231	206.596	288.793	188.172	169.44	224.228	174.562	172.498	215.976	298.792	300	249.522	217.956	257.361	282.629	220.204	258.152	180.491	198.185	203.892	181.877	282.667	229.56	380.508	287.818	190.832	411.371	184	498.84
	Mic01	Mic010	Mic011	Mic012	Mic013	Mic014	Mic015	Mic016	Mic017	Mic018	Mic019	Mic02	Mic020	Mic021	Mic022	Mic023	Mic024	Mic025	Mic026	Mic027	Mic028	Mic029	Mic03	Mic030	Mic031	Mic032	Mic033	Mic034	Mic035	Mic04	Mic05	Mic06	Mic07	Mic08	Mic09	Mic11	Mic110	Mic111	Mic112	Mic113	Mic114	Mic116	Mic117	Mic118	Mic119	Mic12	Mic120	Mic121	Mic122
Euryarchaeota	3756.05	6311.02	3726.49	2427.35	2656.19	2173.4	2591.97	3452.05	3306.85	3951.78	3662.09	3217.32	4380.02	2774.31	3902.72	3580.34	3550.35	3700.67	6559.89	3940.42	3559.62	5121.24	5543.1	13666.7	3043.57	3471.15	3395.98	3974.22	4382.64	4186.9	26550	4241.87	3600.12	3905.13	3328.95	3463.11	3817.93	3256.14	3370.65	2298.65	2438.3	4077.33	3781.97	4296.61	4037.48	3892.32	4653.29	3002.67	4351.89
Crenarchaeota	832.484	783.465	804.02	821.937	781.271	833.565	757.525	732.877	770.171	679.357	761.352	837.635	592.904	836.697	582.976	729.387	748.244	758.969	598.923	714.926	755.769	793.404	711.207	811.828	830.56	775.772	825.438	827.502	784.024	701.208	700	750.478	782.044	742.639	717.371	779.796	741.848	819.509	801.815	796.108	818.123	717.333	770.44	619.492	712.182	809.168	588.629	816	501.16
Thaumarchaeota	167.516	216.535	195.98	178.063	218.729	166.435	242.475	267.123	229.829	320.643	238.648	162.365	407.096	163.303	417.024	270.613	251.756	241.031	401.077	285.074	244.231	206.596	288.793	188.172	169.44	224.228	174.562	172.498	215.976	298.792	300	249.522	217.956	257.361	282.629	220.204	258.152	180.491	198.185	203.892	181.877	282.667	229.56	380.508	287.818	190.832	411.371	184	498.84
	Mic01	Mic010	Mic011	Mic012	Mic013	Mic014	Mic015	Mic016	Mic017	Mic018	Mic019	Mic02	Mic020	Mic021	Mic022	Mic023	Mic024	Mic025	Mic026	Mic027	Mic028	Mic029	Mic03	Mic030	Mic031	Mic032	Mic033	Mic034	Mic035	Mic04	Mic05	Mic06	Mic07	Mic08	Mic09	Mic11	Mic110	Mic111	Mic112	Mic113	Mic114	Mic116	Mic117	Mic118	Mic119	Mic12	Mic120	Mic121	Mic122
Euryarchaeota	3756.05	6311.02	3726.49	2427.35	2656.19	2173.4	2591.97	3452.05	3306.85	3951.78	3662.09	3217.32	4380.02	2774.31	3902.72	3580.34	3550.35	3700.67	6559.89	3940.42	3559.62	5121.24	5543.1	13666.7	3043.57	3471.15	3395.98	3974.22	4382.64	4186.9	26550	4241.87	3600.12	3905.13	3328.95	3463.11	3817.93	3256.14	3370.65	2298.65	2438.3	4077.33	3781.97	4296.61	4037.48	3892.32	4653.29	3002.67	4351.89
Crenarchaeota	832.484	783.465	804.02	821.937	781.271	833.565	757.525	732.877	770.171	679.357	761.352	837.635	592.904	836.697	582.976	729.387	748.244	758.969	598.923	714.926	755.769	793.404	711.207	811.828	830.56	775.772	825.438	827.502	784.024	701.208	700	750.478	782.044	742.639	717.371	779.796	741.848	819.509	801.815	796.108	818.123	717.333	770.44	619.492	712.182	809.168	588.629	816	501.16
Thaumarchaeota	167.516	216.535	195.98	178.063	218.729	166.435	242.475	267.123	229.829	320.643	238.648	162.365	407.096	163.303	417.024	270.613	251.756	241.031	401.077	285.074	244.231	206.596	288.793	188.172	169.44	224.228	174.562	172.498	215.976	298.792	300	249.522	217.956	257.361	282.629	220.204	258.152	180.491	198.185	203.892	181.877	282.667	229.56	380.508	287.818	190.832	411.371	184	498.84
	Mic01	Mic010	Mic011	Mic012	Mic013	Mic014	Mic015	Mic016	Mic017	Mic018	Mic019	Mic02	Mic020	Mic021	Mic022	Mic023	Mic024	Mic025	Mic026	Mic027	Mic028	Mic029	Mic03	Mic030	Mic031	Mic032	Mic033	Mic034	Mic035	Mic04	Mic05	Mic06	Mic07	Mic08	Mic09	Mic11	Mic110	Mic111	Mic112	Mic113	Mic114	Mic116	Mic117	Mic118	Mic119	Mic12	Mic120	Mic121	Mic122
Euryarchaeota	3756.05	6311.02	3726.49	2427.35	2656.19	2173.4	2591.97	3452.05	3306.85	3951.78	3662.09	3217.32	4380.02	2774.31	3902.72	3580.34	3550.35	3700.67	6559.89	3940.42	3559.62	5121.24	5543.1	13666.7	3043.57	3471.15	3395.98	3974.22	4382.64	4186.9	26550	4241.87	3600.12	3905.13	3328.95	3463.11	3817.93	3256.14	3370.65	2298.65	2438.3	4077.33	3781.97	4296.61	4037.48	3892.32	4653.29	3002.67	4351.89
Crenarchaeota	832.484	783.465	804.02	821.937	781.271	833.565	757.525	732.877	770.171	679.357	761.352	837.635	592.904	836.697	582.976	729.387	748.244	758.969	598.923	714.926	755.769	793.404	711.207	811.828	830.56	775.772	825.438	827.502	784.024	701.208	700	750.478	782.044	742.639	717.371	779.796	741.848	819.509	801.815	796.108	818.123	717.333	770.44	619.492	712.182	809.168	588.629	816	501.16
Thaumarchaeota	167.516	216.535	195.98	178.063	218.729	166.435	242.475	267.123	229.829	320.643	238.648	162.365	407.096	163.303	417.024	270.613	251.756	241.031	401.077	285.074	244.231	206.596	288.793	188.172	169.44	224.228	174.562	172.498	215.976	298.792	300	249.522	217.956	257.361	282.629	220.204	258.152	180.491	198.185	203.892	181.877	282.667	229.56	380.508	287.818	190.832	411.371	184	498.84
	Mic01	Mic010	Mic011	Mic012	Mic013	Mic014	Mic015	Mic016	Mic017	Mic018	Mic019	Mic02	Mic020	Mic021	Mic022	Mic023	Mic024	Mic025	Mic026	Mic027	Mic028	Mic029	Mic03	Mic030	Mic031	Mic032	Mic033	Mic034	Mic035	Mic04	Mic05	Mic06	Mic07	Mic08	Mic09	Mic11	Mic110	Mic111	Mic112	Mic113	Mic114	Mic116	Mic117	Mic118	Mic119	Mic12	Mic120	Mic121	Mic122
Euryarchaeota	3756.05	6311.02	3726.49	2427.35	2656.19	2173.4	2591.97	3452.05	3306.85	3951.78	3662.09	3217.32	4380.02	2774.31	3902.72	3580.34	3550.35	3700.67	6559.89	3940.42	3559.62	5121.24	5543.1	13666.7	3043.57	3471.15	3395.98	3974.22	4382.64	4186.9	26550	4241.87	3600.12	3905.13	3328.95	3463.11	3817.93	3256.14	3370.65	2298.65	2438.3	4077.33	3781.97	4296.61	4037.48	3892.32	4653.29	3002.67	4351.89
Crenarchaeota	832.484	783.465	804.02	821.937	781.271	833.565	757.525	732.877	770.171	679.357	761.352	837.635	592.904	836.697	582.976	729.387	748.244	758.969	598.923	714.926	755.769	793.404	711.207	811.828	830.56	775.772	825.438	827.502	784.024	701.208	700	750.478	782.044	742.639	717.371	779.796	741.848	819.509	801.815	796.108	818.123	717.333	770.44	619.492	712.182	809.168	588.629	816	501.16
Thaumarchaeota	167.516	216.535	195.98	178.063	218.729	166.435	242.475	267.123	229.829	320.643	238.648	162.365	407.096	163.303	417.024	270.613	251.756	241.031	401.077	285.074	244.231	206.596	288.793	188.172	169.44	224.228	174.562	172.498	215.976	298.792	300	249.522	217.956	257.361	282.629	220.204	258.152	180.491	198.185	203.892	181.877	282.667	229.56	380.508	287.818	190.832	411.371	184	498.84
	Mic01	Mic010	Mic011	Mic012	Mic013	Mic014	Mic015	Mic016	Mic017	Mic018	Mic019	Mic02	Mic020	Mic021	Mic022	Mic023	Mic024	Mic025	Mic026	Mic027	Mic028	Mic029	Mic03	Mic030	Mic031	Mic032	Mic033	Mic034	Mic035	Mic04	Mic05	Mic06	Mic07	Mic08	Mic09	Mic11	Mic110	Mic111	Mic112	Mic113	Mic114	Mic116	Mic117	Mic118	Mic119	Mic12	Mic120	Mic121	Mic122
Euryarchaeota	3756.05	6311.02	3726.49	2427.35	2656.19	2173.4	2591.97	3452.05	3306.85	3951.78	3662.09	3217.32	4380.02	2774.31	3902.72	3580.34	3550.35	3700.67	6559.89	3940.42	3559.62	5121.24	5543.1	13666.7	3043.57	3471.15	3395.98	3974.22	4382.64	4186.9	26550	4241.87	3600.12	3905.13	3328.95	3463.11	3817.93	3256.14	3370.65	2298.65	2438.3	4077.33	3781.97	4296.61	4037.48	3892.32	4653.29	3002.67	4351.89
Crenarchaeota	832.484	783.465	804.02	821.937	781.271	833.565	757.525	732.877	770.171	679.357	761.352	837.635	592.904	836.697	582.976	729.387	748.244	758.969	598.923	714.926	755.769	793.404	711.207	811.828	830.56	775.772	825.438	827.502	784.024	701.208	700	750.478	782.044	742.639	717.371	779.796	741.848	819.509	801.815	796.108	818.123	717.333	770.44	619.492	712.182	809.168	588.629	816	501.16
Thaumarchaeota	167.516	216.535	195.98	178.063	218.729	166.435	242.475	267.123	229.829	320.643	238.648	162.365	407.096	163.303	417.024	270.613	251.756	241.031	401.077	285.074	244.231	206.596	288.793	188.172	169.44	224.228	174.562	172.498	215.976	298.792	300	249.522	217.956	257.361	282.629	220.204	258.152	180.491	198.185	203.892	181.877	282.667	229.56	380.508	287.818	190.832	411.371	184	498.84
	Mic01	Mic010	Mic011	Mic012	Mic013	Mic014	Mic015	Mic016	Mic017	Mic018	Mic019	Mic02	Mic020	Mic021	Mic022	Mic023	Mic024	Mic025	Mic026	Mic027	Mic028	Mic029	Mic03	Mic030	Mic031	Mic032	Mic033	Mic034	Mic035	Mic04	Mic05	Mic06	Mic07	Mic08	Mic09	Mic11	Mic110	Mic111	Mic112	Mic113	Mic114	Mic116	Mic117	Mic118	Mic119	Mic12	Mic120	Mic121	Mic122
Euryarchaeota	3756.05	6311.02	3726.49	2427.35	2656.19	2173.4	2591.97	3452.05	3306.85	3951.78	3662.09	3217.32	4380.02	2774.31	3902.72	3580.34	3550.35	3700.67	6559.89	3940.42	3559.62	5121.24	5543.1	13666.7	3043.57	3471.15	3395.98	3974.22	4382.64	4186.9	26550	4241.87	3600.12	3905.13	3328.95	3463.11	3817.93	3256.14	3370.65	2298.65	2438.3	4077.33	3781.97	4296.61	4037.48	3892.32	4653.29	3002.67	4351.89
Crenarchaeota	832.484	783.465	804.02	821.937	781.271	833.565	757.525	732.877	770.171	679.357	761.352	837.635	592.904	836.697	582.976	729.387	748.244	758.969	598.923	714.926	755.769	793.404	711.207	811.828	830.56	775.772	825.438	827.502	784.024	701.208	700	750.478	782.044	742.639	717.371	779.796	741.848	819.509	801.815	796.108	818.123	717.333	770.44	619.492	712.182	809.168	588.629	816	501.16
Thaumarchaeota	167.516	216.535	195.98	178.063	218.729	166.435	242.475	267.123	229.829	320.643	238.648	162.365	407.096	163.303	417.024	270.613	251.756	241.031	401.077	285.074	244.231	206.596	288.793	188.172	169.44	224.228	174.562	172.498	215.976	298.792	300	249.522	217.956	257.361	282.629	220.204	258.152	180.491	198.185	203.892	181.877	282.667	229.56	380.508	287.818	190.832	411.371	184	498.84
	Mic01	Mic010	Mic011	Mic012	Mic013	Mic014	Mic015	Mic016	Mic017	Mic018	Mic019	Mic02	Mic020	Mic021	Mic022	Mic023	Mic024	Mic025	Mic026	Mic027	Mic028	Mic029	Mic03	Mic030	Mic031	Mic032	Mic033	Mic034	Mic035	Mic04	Mic05	Mic06	Mic07	Mic08	Mic09	Mic11	Mic110	Mic111	Mic112	Mic113	Mic114	Mic116	Mic117	Mic118	Mic119	Mic12	Mic120	Mic121	Mic122
Euryarchaeota	3756.05	6311.02	3726.49	2427.35	2656.19	2173.4	2591.97	3452.05	3306.85	3951.78	3662.09	3217.32	4380.02	2774.31	3902.72	3580.34	3550.35	3700.67	6559.89	3940.42	3559.62	5121.24	5543.1	13666.7	3043.57	3471.15	3395.98	3974.22	4382.64	4186.9	26550	4241.87	3600.12	3905.13	3328.95	3463.11	3817.93	3256.14	3370.65	2298.65	2438.3	4077.33	3781.97	4296.61	4037.48	3892.32	4653.29	3002.67	4351.89
Crenarchaeota	832.484	783.465	804.02	821.937	781.271	833.565	757.525	732.877	770.171	679.357	761.352	837.635	592.904	836.697	582.976	729.387	748.244	758.969	598.923	714.926	755.769	793.404	711.207	811.828	830.56	775.772	825.438	827.502	784.024	701.208	700	750.478	782.044	742.639	717.371	779.796	741.848	819.509	801.815	796.108	818.123	717.333	770.44	619.492	712.182	809.168	588.629	816	501.16
Thaumarchaeota	167.516	216.535	195.98	178.063	218.729	166.435	242.475	267.123	229.829	320.643	238.648	162.365	407.096	163.303	417.024	270.613	251.756	241.031	401.077	285.074	244.231	206.596	288.793	188.172	169.44	224.228	174.562	172.498	215.976	298.792	300	249.522	217.956	257.361	282.629	220.204	258.152	180.491	198.185	203.892	181.877	282.667	229.56	380.508	287.818	190.832	411.371	184	498.84
	Mic01	Mic010	Mic011	Mic012	Mic013	Mic014	Mic015	Mic016	Mic017	Mic018	Mic019	Mic02	Mic020	Mic021	Mic022	Mic023	Mic024	Mic025	Mic026	Mic027	Mic028	Mic029	Mic03	Mic030	Mic031	Mic032	Mic033	Mic034	Mic035	Mic04	Mic05	Mic06	Mic07	Mic08	Mic09	Mic11	Mic110	Mic111	Mic112	Mic113	Mic114	Mic116	Mic117	Mic118	Mic119	Mic12	Mic120	Mic121	Mic122
Euryarchaeota	3756.05	6311.02	3726.49	2427.35	2656.19	2173.4	2591.97	3452.05	3306.85	3951.78	3662.09	3217.32	4380.02	2774.31	3902.72	3580.34	3550.35	3700.67	6559.89	3940.42	3559.62	5121.24	5543.1	13666.7	3043.57	3471.15	3395.98	3974.22	4382.64	4186.9	26550	4241.87	3600.12	3905.13	3328.95	3463.11	3817.93	3256.14	3370.65	2298.65	2438.3	4077.33	3781.97	4296.61	4037.48	3892.32	4653.29	3002.67	4351.89
Crenarchaeota	832.484	783.465	804.02	821.937	781.271	833.565	757.525	732.877	770.171	679.357	761.352	837.635	592.904	836.697	582.976	729.387	748.244	758.969	598.923	714.926	755.769	793.404	711.207	811.828	830.56	775.772	825.438	827.502	784.024	701.208	700	750.478	782.044	742.639	717.371	779.796	741.848	819.509	801.815	796.108	818.123	717.333	770.44	619.492	712.182	809.168	588.629	816	501.16
Thaumarchaeota	167.516	216.535	195.98	178.063	218.729	166.435	242.475	267.123	229.829	320.643	238.648	162.365	407.096	163.303	417.024	270.613	251.756	241.031	401.077	285.074	244.231	206.596	288.793	188.172	169.44	224.228	174.562	172.498	215.976	298.792	300	249.522	217.956	257.361	282.629	220.204	258.152	180.491	198.185	203.892	181.877	282.667	229.56	380.508	287.818	190.832	411.371	184	498.84
	Mic01	Mic010	Mic011	Mic012	Mic013	Mic014	Mic015	Mic016	Mic017	Mic018	Mic019	Mic02	Mic020	Mic021	Mic022	Mic023	Mic024	Mic025	Mic026	Mic027	Mic028	Mic029	Mic03	Mic030	Mic031	Mic032	Mic033	Mic034	Mic035	Mic04	Mic05	Mic06	Mic07	Mic08	Mic09	Mic11	Mic110	Mic111	Mic112	Mic113	Mic114	Mic116	Mic117	Mic118	Mic119	Mic12	Mic120	Mic121	Mic122
Euryarchaeota	3756.05	6311.02	3726.49	2427.35	2656.19	2173.4	2591.97	3452.05	3306.85	3951.78	3662.09	3217.32	4380.02	2774.31	3902.72	3580.34	3550.35	3700.67	6559.89	3940.42	3559.62	5121.24	5543.1	13666.7	3043.57	3471.15	3395.98	3974.22	4382.64	4186.9	26550	4241.87	3600.12	3905.13	3328.95	3463.11	3817.93	3256.14	3370.65	2298.65	2438.3	4077.33	3781.97	4296.61	4037.48	3892.32	4653.29	3002.67	4351.89
Crenarchaeota	832.484	783.465	804.02	821.937	781.271	833.565	757.525	732.877	770.171	679.357	761.352	837.635	592.904	836.697	582.976	729.387	748.244	758.969	598.923	714.926	755.769	793.404	711.207	811.828	830.56	775.772	825.438	827.502	784.024	701.208	700	750.478	782.044	742.639	717.371	779.796	741.848	819.509	801.815	796.108	818.123	717.333	770.44	619.492	712.182	809.168	588.629	816	501.16
Thaumarchaeota	167.516	216.535	195.98	178.063	218.729	166.435	242.475	267.123	229.829	320.643	238.648	162.365	407.096	163.303	417.024	270.613	251.756	241.031	401.077	285.074	244.231	206.596	288.793	188.172	169.44	224.228	174.562	172.498	215.976	298.792	300	249.522	217.956	257.361	282.629	220.204	258.152	180.491	198.185	203.892	181.877	282.667	229.56	380.508	287.818	190.832	411.371	184	498.84
	Mic01	Mic010	Mic011	Mic012	Mic013	Mic014	Mic015	Mic016	Mic017	Mic018	Mic019	Mic02	Mic020	Mic021	Mic022	Mic023	Mic024	Mic025	Mic026	Mic027	Mic028	Mic029	Mic03	Mic030	Mic031	Mic032	Mic033	Mic034	Mic035	Mic04	Mic05	Mic06	Mic07	Mic08	Mic09	Mic11	Mic110	Mic111	Mic112	Mic113	Mic114	Mic116	Mic117	Mic118	Mic119	Mic12	Mic120	Mic121	Mic122
Euryarchaeota	3756.05	6311.02	3726.49	2427.35	2656.19	2173.4	2591.97	3452.05	3306.85	3951.78	3662.09	3217.32	4380.02	2774.31	3902.72	3580.34	3550.35	3700.67	6559.89	3940.42	3559.62	5121.24	5543.1	13666.7	3043.57	3471.15	3395.98	3974.22	4382.64	4186.9	26550	4241.87	3600.12	3905.13	3328.95	3463.11	3817.93	3256.14	3370.65	2298.65	2438.3	4077.33	3781.97	4296.61	4037.48	3892.32	4653.29	3002.67	4351.89
Crenarchaeota	832.484	783.465	804.02	821.937	781.271	833.565	757.525	732.877	770.171	679.357	761.352	837.635	592.904	836.697	582.976	729.387	748.244	758.969	598.923	714.926	755.769	793.404	711.207	811.828	830.56	775.772	825.438	827.502	784.024	701.208	700	750.478	782.044	742.639	717.371	779.796	741.848	819.509	801.815	796.108	818.123	717.333	770.44	619.492	712.182	809.168	588.629	816	501.16
Thaumarchaeota	167.516	216.535	195.98	178.063	218.729	166.435	242.475	267.123	229.829	320.643	238.648	162.365	407.096	163.303	417.024	270.613	251.756	241.031	401.077	285.074	244.231	206.596	288.793	188.172	169.44	224.228	174.562	172.498	215.976	298.792	300	249.522	217.956	257.361	282.629	220.204	258.152	180.491	198.185	203.892	181.877	282.667	229.56	380.508	287.818	190.832	411.371	184	498.84
	Mic01	Mic010	Mic011	Mic012	Mic013	Mic014	Mic015	Mic016	Mic017	Mic018	Mic019	Mic02	Mic020	Mic021	Mic022	Mic023	Mic024	Mic025	Mic026	Mic027	Mic028	Mic029	Mic03	Mic030	Mic031	Mic032	Mic033	Mic034	Mic035	Mic04	Mic05	Mic06	Mic07	Mic08	Mic09	Mic11	Mic110	Mic111	Mic112	Mic113	Mic114	Mic116	Mic117	Mic118	Mic119	Mic12	Mic120	Mic121	Mic122
Euryarchaeota	3756.05	6311.02	3726.49	2427.35	2656.19	2173.4	2591.97	3452.05	3306.85	3951.78	3662.09	3217.32	4380.02	2774.31	3902.72	3580.34	3550.35	3700.67	6559.89	3940.42	3559.62	5121.24	5543.1	13666.7	3043.57	3471.15	3395.98	3974.22	4382.64	4186.9	26550	4241.87	3600.12	3905.13	3328.95	3463.11	3817.93	3256.14	3370.65	2298.65	2438.3	4077.33	3781.97	4296.61	4037.48	3892.32	4653.29	3002.67	4351.89
Crenarchaeota	832.484	783.465	804.02	821.937	781.271	833.565	757.525	732.877	770.171	679.357	761.352	837.635	592.904	836.697	582.976	729.387	748.244	758.969	598.923	714.926	755.769	793.404	711.207	811.828	830.56	775.772	825.438	827.502	784.024	701.208	700	750.478	782.044	742.639	717.371	779.796	741.848	819.509	801.815	796.108	818.123	717.333	770.44	619.492	712.182	809.168	588.629	816	501.16
Thaumarchaeota	167.516	216.535	195.98	178.063	218.729	166.435	242.475	267.123	229.829	320.643	238.648	162.365	407.096	163.303	417.024	270.613	251.756	241.031	401.077	285.074	244.231	206.596	288.793	188.172	169.44	224.228	174.562	172.498	215.976	298.792	300	249.522	217.956	257.361	282.629	220.204	258.152	180.491	198.185	203.892	181.877	282.667	229.56	380.508	287.818	190.832	411.371	184	498.84
	Mic01	Mic010	Mic011	Mic012	Mic013	Mic014	Mic015	Mic016	Mic017	Mic018	Mic019	Mic02	Mic020	Mic021	Mic022	Mic023	Mic024	Mic025	Mic026	Mic027	Mic028	Mic029	Mic03	Mic030	Mic031	Mic032	Mic033	Mic034	Mic035	Mic04	Mic05	Mic06	Mic07	Mic08	Mic09	Mic11	Mic110	Mic111	Mic112	Mic113	Mic114	Mic116	Mic117	Mic118	Mic119	Mic12	Mic120	Mic121	Mic122
Euryarchaeota	3756.05	6311.02	3726.49	2427.35	2656.19	2173.4	2591.97	3452.05	3306.85	3951.78	3662.09	3217.32	4380.02	2774.31	3902.72	3580.34	3550.35	3700.67	6559.89	3940.42	3559.62	5121.24	5543.1	13666.7	3043.57	3471.15	3395.98	3974.22	4382.64	4186.9	26550	4241.87	3600.12	3905.13	3328.95	3463.11	3817.93	3256.14	3370.65	2298.65	2438.3	4077.33	3781.97	4296.61	4037.48	3892.32	4653.29	3002.67	4351.89
Crenarchaeota	832.484	783.465	804.02	821.937	781.271	833.565	757.525	732.877	770.171	679.357	761.352	837.635	592.904	836.697	582.976	729.387	748.244	758.969	598.923	714.926	755.769	793.404	711.207	811.828	830.56	775.772	825.438	827.502	784.024	701.208	700	750.478	782.044	742.639	717.371	779.796	741.848	819.509	801.815	796.108	818.123	717.333	770.44	619.492	712.182	809.168	588.629	816	501.16
Thaumarchaeota	167.516	216.535	195.98	178.063	218.729	166.435	242.475	267.123	229.829	320.643	238.648	162.365	407.096	163.303	417.024	270.613	251.756	241.031	401.077	285.074	244.231	206.596	288.793	188.172	169.44	224.228	174.562	172.498	215.976	298.792	300	249.522	217.956	257.361	282.629	220.204	258.152	180.491	198.185	203.892	181.877	282.667	229.56	380.508	287.818	190.832	411.371	184	498.84
	Mic01	Mic010	Mic011	Mic012	Mic013	Mic014	Mic015	Mic016	Mic017	Mic018	Mic019	Mic02	Mic020	Mic021	Mic022	Mic023	Mic024	Mic025	Mic026	Mic027	Mic028	Mic029	Mic03	Mic030	Mic031	Mic032	Mic033	Mic034	Mic035	Mic04	Mic05	Mic06	Mic07	Mic08	Mic09	Mic11	Mic110	Mic111	Mic112	Mic113	Mic114	Mic116	Mic117	Mic118	Mic119	Mic12	Mic120	Mic121	Mic122
Euryarchaeota	3756.05	6311.02	3726.49	2427.35	2656.19	2173.4	2591.97	3452.05	3306.85	3951.78	3662.09	3217.32	4380.02	2774.31	3902.72	3580.34	3550.35	3700.67	6559.89	3940.42	3559.62	5121.24	5543.1	13666.7	3043.57	3471.15	3395.98	3974.22	4382.64	4186.9	26550	4241.87	3600.12	3905.13	3328.95	3463.11	3817.93	3256.14	3370.65	2298.65	2438.3	4077.33	3781.97	4296.61	4037.48	3892.32	4653.29	3002.67	4351.89
Crenarchaeota	832.484	783.465	804.02	821.937	781.271	833.565	757.525	732.877	770.171	679.357	761.352	837.635	592.904	836.697	582.976	729.387	748.244	758.969	598.923	714.926	755.769	793.404	711.207	811.828	830.56	775.772	825.438	827.502	784.024	701.208	700	750.478	782.044	742.639	717.371	779.796	741.848	819.509	801.815	796.108	818.123	717.333	770.44	619.492	712.182	809.168	588.629	816	501.16
Thaumarchaeota	167.516	216.535	195.98	178.063	218.729	166.435	242.475	267.123	229.829	320.643	238.648	162.365	407.096	163.303	417.024	270.613	251.756	241.031	401.077	285.074	244.231	206.596	288.793	188.172	169.44	224.228	174.562	172.498	215.976	298.792	300	249.522	217.956	257.361	282.629	220.204	258.152	180.491	198.185	203.892	181.877	282.667	229.56	380.508	287.818	190.832	411.371	184	498.84
	Mic01	Mic010	Mic011	Mic012	Mic013	Mic014	Mic015	Mic016	Mic017	Mic018	Mic019	Mic02	Mic020	Mic021	Mic022	Mic023	Mic024	Mic025	Mic026	Mic027	Mic028	Mic029	Mic03	Mic030	Mic031	Mic032	Mic033	Mic034	Mic035	Mic04	Mic05	Mic06	Mic07	Mic08	Mic09	Mic11	Mic110	Mic111	Mic112	Mic113	Mic114	Mic116	Mic117	Mic118	Mic119	Mic12	Mic120	Mic121	Mic122
Euryarchaeota	3756.05	6311.02	3726.49	2427.35	2656.19	2173.4	2591.97	3452.05	3306.85	3951.78	3662.09	3217.32	4380.02	2774.31	3902.72	3580.34	3550.35	3700.67	6559.89	3940.42	3559.62	5121.24	5543.1	13666.7	3043.57	3471.15	3395.98	3974.22	4382.64	4186.9	26550	4241.87	3600.12	3905.13	3328.95	3463.11	3817.93	3256.14	3370.65	2298.65	2438.3	4077.33	3781.97	4296.61	4037.48	3892.32	4653.29	3002.67	4351.89
Crenarchaeota	832.484	783.465	804.02	821.937	781.271	833.565	757.525	732.877	770.171	679.357	761.352	837.635	592.904	836.697	582.976	729.387	748.244	758.969	598.923	714.926	755.769	793.404	711.207	811.828	830.56	775.772	825.438	827.502	784.024	701.208	700	750.478	782.044	742.639	717.371	779.796	741.848	819.509	801.815	796.108	818.123	717.333	770.44	619.492	712.182	809.168	588.629	816	501.16
Thaumarchaeota	167.516	216.535	195.98	178.063	218.729	166.435	242.475	267.123	229.829	320.643	238.648	162.365	407.096	163.303	417.024	270.613	251.756	241.031	401.077	285.074	244.231	206.596	288.793	188.172	169.44	224.228	174.562	172.498	215.976	298.792	300	249.522	217.956	257.361	282.629	220.204	258.152	180.491	198.185	203.892	181.877	282.667	229.56	380.508	287.818	190.832	411.371	184	498.84
	Mic01	Mic010	Mic011	Mic012	Mic013	Mic014	Mic015	Mic016	Mic017	Mic018	Mic019	Mic02	Mic020	Mic021	Mic022	Mic023	Mic024	Mic025	Mic026	Mic027	Mic028	Mic029	Mic03	Mic030	Mic031	Mic032	Mic033	Mic034	Mic035	Mic04	Mic05	Mic06	Mic07	Mic08	Mic09	Mic11	Mic110	Mic111	Mic112	Mic113	Mic114	Mic116	Mic117	Mic118	Mic119	Mic12	Mic120	Mic121	Mic122
Euryarchaeota	3756.05	6311.02	3726.49	2427.35	2656.19	2173.4	2591.97	3452.05	3306.85	3951.78	3662.09	3217.32	4380.02	2774.31	3902.72	3580.34	3550.35	3700.67	6559.89	3940.42	3559.62	5121.24	5543.1	13666.7	3043.57	3471.15	3395.98	3974.22	4382.64	4186.9	26550	4241.87	3600.12	3905.13	3328.95	3463.11	3817.93	3256.14	3370.65	2298.65	2438.3	4077.33	3781.97	4296.61	4037.48	3892.32	4653.29	3002.67	4351.89
Crenarchaeota	832.484	783.465	804.02	821.937	781.271	833.565	757.525	732.877	770.171	679.357	761.352	837.635	592.904	836.697	582.976	729.387	748.244	758.969	598.923	714.926	755.769	793.404	711.207	811.828	830.56	775.772	825.438	827.502	784.024	701.208	700	750.478	782.044	742.639	717.371	779.796	741.848	819.509	801.815	796.108	818.123	717.333	770.44	619.492	712.182	809.168	588.629	816	501.16
Thaumarchaeota	167.516	216.535	195.98	178.063	218.729	166.435	242.475	267.123	229.829	320.643	238.648	162.365	407.096	163.303	417.024	270.613	251.756	241.031	401.077	285.074	244.231	206.596	288.793	188.172	169.44	224.228	174.562	172.498	215.976	298.792	300	249.522	217.956	257.361	282.629	220.204	258.152	180.491	198.185	203.892	181.877	282.667	229.56	380.508	287.818	190.832	411.371	184	498.84
	Mic01	Mic010	Mic011	Mic012	Mic013	Mic014	Mic015	Mic016	Mic017	Mic018	Mic019	Mic02	Mic020	Mic021	Mic022	Mic023	Mic024	Mic025	Mic026	Mic027	Mic028	Mic029	Mic03	Mic030	Mic031	Mic032	Mic033	Mic034	Mic035	Mic04	Mic05	Mic06	Mic07	Mic08	Mic09	Mic11	Mic110	Mic111	Mic112	Mic113	Mic114	Mic116	Mic117	Mic118	Mic119	Mic12	Mic120	Mic121	Mic122
Euryarchaeota	3756.05	6311.02	3726.49	2427.35	2656.19	2173.4	2591.97	3452.05	3306.85	3951.78	3662.09	3217.32	4380.02	2774.31	3902.72	3580.34	3550.35	3700.67	6559.89	3940.42	3559.62	5121.24	5543.1	13666.7	3043.57	3471.15	3395.98	3974.22	4382.64	4186.9	26550	4241.87	3600.12	3905.13	3328.95	3463.11	3817.93	3256.14	3370.65	2298.65	2438.3	4077.33	3781.97	4296.61	4037.48	3892.32	4653.29	3002.67	4351.89
Crenarchaeota	832.484	783.465	804.02	821.937	781.271	833.565	757.525	732.877	770.171	679.357	761.352	837.635	592.904	836.697	582.976	729.387	748.244	758.969	598.923	714.926	755.769	793.404	711.207	811.828	830.56	775.772	825.438	827.502	784.024	701.208	700	750.478	782.044	742.639	717.371	779.796	741.848	819.509	801.815	796.108	818.123	717.333	770.44	619.492	712.182	809.168	588.629	816	501.16
Thaumarchaeota	167.516	216.535	195.98	178.063	218.729	166.435	242.475	267.123	229.829	320.643	238.648	162.365	407.096	163.303	417.024	270.613	251.756	241.031	401.077	285.074	244.231	206.596	288.793	188.172	169.44	224.228	174.562	172.498	215.976	298.792	300	249.522	217.956	257.361	282.629	220.204	258.152	180.491	198.185	203.892	181.877	282.667	229.56	380.508	287.818	190.832	411.371	184	498.84
	Mic01	Mic010	Mic011	Mic012	Mic013	Mic014	Mic015	Mic016	Mic017	Mic018	Mic019	Mic02	Mic020	Mic021	Mic022	Mic023	Mic024	Mic025	Mic026	Mic027	Mic028	Mic029	Mic03	Mic030	Mic031	Mic032	Mic033	Mic034	Mic035	Mic04	Mic05	Mic06	Mic07	Mic08	Mic09	Mic11	Mic110	Mic111	Mic112	Mic113	Mic114	Mic116	Mic117	Mic118	Mic119	Mic12	Mic120	Mic121	Mic122
Euryarchaeota	3756.05	6311.02	3726.49	2427.35	2656.19	2173.4	2591.97	3452.05	3306.85	3951.78	3662.09	3217.32	4380.02	2774.31	3902.72	3580.34	3550.35	3700.67	6559.89	3940.42	3559.62	5121.24	5543.1	13666.7	3043.57	3471.15	3395.98	3974.22	4382.64	4186.9	26550	4241.87	3600.12	3905.13	3328.95	3463.11	3817.93	3256.14	3370.65	2298.65	2438.3	4077.33	3781.97	4296.61	4037.48	3892.32	4653.29	3002.67	4351.89
Crenarchaeota	832.484	783.465	804.02	821.937	781.271	833.565	757.525	732.877	770.171	679.357	761.352	837.635	592.904	836.697	582.976	729.387	748.244	758.969	598.923	714.926	755.769	793.404	711.207	811.828	830.56	775.772	825.438	827.502	784.024	701.208	700	750.478	782.044	742.639	717.371	779.796	741.848	819.509	801.815	796.108	818.123	717.333	770.44	619.492	712.182	809.168	588.629	816	501.16
Thaumarchaeota	167.516	216.535	195.98	178.063	218.729	166.435	242.475	267.123	229.829	320.643	238.648	162.365	407.096	163.303	417.024	270.613	251.756	241.031	401.077	285.074	244.231	206.596	288.793	188.172	169.44	224.228	174.562	172.498	215.976	298.792	300	249.522	217.956	257.361	282.629	220.204	258.152	180.491	198.185	203.892	181.877	282.667	229.56	380.508	287.818	190.832	411.371	184	498.84
	Mic01	Mic010	Mic011	Mic012	Mic013	Mic014	Mic015	Mic016	Mic017	Mic018	Mic019	Mic02	Mic020	Mic021	Mic022	Mic023	Mic024	Mic025	Mic026	Mic027	Mic028	Mic029	Mic03	Mic030	Mic031	Mic032	Mic033	Mic034	Mic035	Mic04	Mic05	Mic06	Mic07	Mic08	Mic09	Mic11	Mic110	Mic111	Mic112	Mic113	Mic114	Mic116	Mic117	Mic118	Mic119	Mic12	Mic120	Mic121	Mic122
Euryarchaeota	3756.05	6311.02	3726.49	2427.35	2656.19	2173.4	2591.97	3452.05	3306.85	3951.78	3662.09	3217.32	4380.02	2774.31	3902.72	3580.34	3550.35	3700.67	6559.89	3940.42	3559.62	5121.24	5543.1	13666.7	3043.57	3471.15	3395.98	3974.22	4382.64	4186.9	26550	4241.87	3600.12	3905.13	3328.95	3463.11	3817.93	3256.14	3370.65	2298.65	2438.3	4077.33	3781.97	4296.61	4037.48	3892.32	4653.29	3002.67	4351.89
Crenarchaeota	832.484	783.465	804.02	821.937	781.271	833.565	757.525	732.877	770.171	679.357	761.352	837.635	592.904	836.697	582.976	729.387	748.244	758.969	598.923	714.926	755.769	793.404	711.207	811.828	830.56	775.772	825.438	827.502	784.024	701.208	700	750.478	782.044	742.639	717.371	779.796	741.848	819.509	801.815	796.108	818.123	717.333	770.44	619.492	712.182	809.168	588.629	816	501.16
Thaumarchaeota	167.516	216.535	195.98	178.063	218.729	166.435	242.475	267.123	229.829	320.643	238.648	162.365	407.096	163.303	417.024	270.613	251.756	241.031	401.077	285.074	244.231	206.596	288.793	188.172	169.44	224.228	174.562	172.498	215.976	298.792	300	249.522	217.956	257.361	282.629	220.204	258.152	180.491	198.185	203.892	181.877	282.667	229.56	380.508	287.818	190.832	411.371	184	498.84
	Mic01	Mic010	Mic011	Mic012	Mic013	Mic014	Mic015	Mic016	Mic017	Mic018	Mic019	Mic02	Mic020	Mic021	Mic022	Mic023	Mic024	Mic025	Mic026	Mic027	Mic028	Mic029	Mic03	Mic030	Mic031	Mic032	Mic033	Mic034	Mic035	Mic04	Mic05	Mic06	Mic07	Mic08	Mic09	Mic11	Mic110	Mic111	Mic112	Mic113	Mic114	Mic116	Mic117	Mic118	Mic119	Mic12	Mic120	Mic121	Mic122
Euryarchaeota	3756.05	6311.02	3726.49	2427.35	2656.19	2173.4	2591.97	3452.05	3306.85	3951.78	3662.09	3217.32	4380.02	2774.31	3902.72	3580.34	3550.35	3700.67	6559.89	3940.42	3559.62	5121.24	5543.1	13666.7	3043.57	3471.15	3395.98	3974.22	4382.64	4186.9	26550	4241.87	3600.12	3905.13	3328.95	3463.11	3817.93	3256.14	3370.65	2298.65	2438.3	4077.33	3781.97	4296.61	4037.48	3892.32	4653.29	3002.67	4351.89
Crenarchaeota	832.484	783.465	804.02	821.937	781.271	833.565	757.525	732.877	770.171	679.357	761.352	837.635	592.904	836.697	582.976	729.387	748.244	758.969	598.923	714.926	755.769	793.404	711.207	811.828	830.56	775.772	825.438	827.502	784.024	701.208	700	750.478	782.044	742.639	717.371	779.796	741.848	819.509	801.815	796.108	818.123	717.333	770.44	619.492	712.182	809.168	588.629	816	501.16
Thaumarchaeota	167.516	216.535	195.98	178.063	218.729	166.435	242.475	267.123	229.829	320.643	238.648	162.365	407.096	163.303	417.024	270.613	251.756	241.031	401.077	285.074	244.231	206.596	288.793	188.172	169.44	224.228	174.562	172.498	215.976	298.792	300	249.522	217.956	257.361	282.629	220.204	258.152	180.491	198.185	203.892	181.877	282.667	229.56	380.508	287.818	190.832	411.371	184	498.84
	Mic01	Mic010	Mic011	Mic012	Mic013	Mic014	Mic015	Mic016	Mic017	Mic018	Mic019	Mic02	Mic020	Mic021	Mic022	Mic023	Mic024	Mic025	Mic026	Mic027	Mic028	Mic029	Mic03	Mic030	Mic031	Mic032	Mic033	Mic034	Mic035	Mic04	Mic05	Mic06	Mic07	Mic08	Mic09	Mic11	Mic110	Mic111	Mic112	Mic113	Mic114	Mic116	Mic117	Mic118	Mic119	Mic12	Mic120	Mic121	Mic122
Euryarchaeota	3756.05	6311.02	3726.49	2427.35	2656.19	2173.4	2591.97	3452.05	3306.85	3951.78	3662.09	3217.32	4380.02	2774.31	3902.72	3580.34	3550.35	3700.67	6559.89	3940.42	3559.62	5121.24	5543.1	13666.7	3043.57	3471.15	3395.98	3974.22	4382.64	4186.9	26550	4241.87	3600.12	3905.13	3328.95	3463.11	3817.93	3256.14	3370.65	2298.65	2438.3	4077.33	3781.97	4296.61	4037.48	3892.32	4653.29	3002.67	4351.89
Crenarchaeota	832.484	783.465	804.02	821.937	781.271	833.565	757.525	732.877	770.171	679.357	761.352	837.635	592.904	836.697	582.976	729.387	748.244	758.969	598.923	714.926	755.769	793.404	711.207	811.828	830.56	775.772	825.438	827.502	784.024	701.208	700	750.478	782.044	742.639	717.371	779.796	741.848	819.509	801.815	796.108	818.123	717.333	770.44	619.492	712.182	809.168	588.629	816	501.16
Thaumarchaeota	167.516	216.535	195.98	178.063	218.729	166.435	242.475	267.123	229.829	320.643	238.648	162.365	407.096	163.303	417.024	270.613	251.756	241.031	401.077	285.074	244.231	206.596	288.793	188.172	169.44	224.228	174.562	172.498	215.976	298.792	300	249.522	217.956	257.361	282.629	220.204	258.152	180.491	198.185	203.892	181.877	282.667	229.56	380.508	287.818	190.832	411.371	184	498.84
	Mic01	Mic010	Mic011	Mic012	Mic013	Mic014	Mic015	Mic016	Mic017	Mic018	Mic019	Mic02	Mic020	Mic021	Mic022	Mic023	Mic024	Mic025	Mic026	Mic027	Mic028	Mic029	Mic03	Mic030	Mic031	Mic032	Mic033	Mic034	Mic035	Mic04	Mic05	Mic06	Mic07	Mic08	Mic09	Mic11	Mic110	Mic111	Mic112	Mic113	Mic114	Mic116	Mic117	Mic118	Mic119	Mic12	Mic120	Mic121	Mic122
Euryarchaeota	3756.05	6311.02	3726.49	2427.35	2656.19	2173.4	2591.97	3452.05	3306.85	3951.78	3662.09	3217.32	4380.02	2774.31	3902.72	3580.34	3550.35	3700.67	6559.89	3940.42	3559.62	5121.24	5543.1	13666.7	3043.57	3471.15	3395.98	3974.22	4382.64	4186.9	26550	4241.87	3600.12	3905.13	3328.95	3463.11	3817.93	3256.14	3370.65	2298.65	2438.3	4077.33	3781.97	4296.61	4037.48	3892.32	4653.29	3002.67	4351.89
Crenarchaeota	832.484	783.465	804.02	821.937	781.271	833.565	757.525	732.877	770.171	679.357	761.352	837.635	592.904	836.697	582.976	729.387	748.244	758.969	598.923	714.926	755.769	793.404	711.207	811.828	830.56	775.772	825.438	827.502	784.024	701.208	700	750.478	782.044	742.639	717.371	779.796	741.848	819.509	801.815	796.108	818.123	717.333	770.44	619.492	712.182	809.168	588.629	816	501.16
Thaumarchaeota	167.516	216.535	195.98	178.063	218.729	166.435	242.475	267.123	229.829	320.643	238.648	162.365	407.096	163.303	417.024	270.613	251.756	241.031	401.077	285.074	244.231	206.596	288.793	188.172	169.44	224.228	174.562	172.498	215.976	298.792	300	249.522	217.956	257.361	282.629	220.204	258.152	180.491	198.185	203.892	181.877	282.667	229.56	380.508	287.818	190.832	411.371	184	498.84
	Mic01	Mic010	Mic011	Mic012	Mic013	Mic014	Mic015	Mic016	Mic017	Mic018	Mic019	Mic02	Mic020	Mic021	Mic022	Mic023	Mic024	Mic025	Mic026	Mic027	Mic028	Mic029	Mic03	Mic030	Mic031	Mic032	Mic033	Mic034	Mic035	Mic04	Mic05	Mic06	Mic07	Mic08	Mic09	Mic11	Mic110	Mic111	Mic112	Mic113	Mic114	Mic116	Mic117	Mic118	Mic119	Mic12	Mic120	Mic121	Mic122
Euryarchaeota	3756.05	6311.02	3726.49	2427.35	2656.19	2173.4	2591.97	3452.05	3306.85	3951.78	3662.09	3217.32	4380.02	2774.31	3902.72	3580.34	3550.35	3700.67	6559.89	3940.42	3559.62	5121.24	5543.1	13666.7	3043.57	3471.15	3395.98	3974.22	4382.64	4186.9	26550	4241.87	3600.12	3905.13	3328.95	3463.11	3817.93	3256.14	3370.65	2298.65	2438.3	4077.33	3781.97	4296.61	4037.48	3892.32	4653.29	3002.67	4351.89
Crenarchaeota	832.484	783.465	804.02	821.937	781.271	833.565	757.525	732.877	770.171	679.357	761.352	837.635	592.904	836.697	582.976	729.387	748.244	758.969	598.923	714.926	755.769	793.404	711.207	811.828	830.56	775.772	825.438	827.502	784.024	701.208	700	750.478	782.044	742.639	717.371	779.796	741.848	819.509	801.815	796.108	818.123	717.333	770.44	619.492	712.182	809.168	588.629	816	501.16
Thaumarchaeota	167.516	216.535	195.98	178.063	218.729	166.435	242.475	267.123	229.829	320.643	238.648	162.365	407.096	163.303	417.024	270.613	251.756	241.031	401.077	285.074	244.231	206.596	288.793	188.172	169.44	224.228	174.562	172.498	215.976	298.792	300	249.522	217.956	257.361	282.629	220.204	258.152	180.491	198.185	203.892	181.877	282.667	229.56	380.508	287.818	190.832	411.371	184	498.84
	Mic01	Mic010	Mic011	Mic012	Mic013	Mic014	Mic015	Mic016	Mic017	Mic018	Mic019	Mic02	Mic020	Mic021	Mic022	Mic023	Mic024	Mic025	Mic026	Mic027	Mic028	Mic029	Mic03	Mic030	Mic031	Mic032	Mic033	Mic034	Mic035	Mic04	Mic05	Mic06	Mic07	Mic08	Mic09	Mic11	Mic110	Mic111	Mic112	Mic113	Mic114	Mic116	Mic117	Mic118	Mic119	Mic12	Mic120	Mic121	Mic122
Euryarchaeota	3756.05	6311.02	3726.49	2427.35	2656.19	2173.4	2591.97	3452.05	3306.85	3951.78	3662.09	3217.32	4380.02	2774.31	3902.72	3580.34	3550.35	3700.67	6559.89	3940.42	3559.62	5121.24	5543.1	13666.7	3043.57	3471.15	3395.98	3974.22	4382.64	4186.9	26550	4241.87	3600.12	3905.13	3328.95	3463.11	3817.93	3256.14	3370.65	2298.65	2438.3	4077.33	3781.97	4296.61	4037.48	3892.32	4653.29	3002.67	4351.89
Crenarchaeota	832.484	783.465	804.02	821.937	781.271	833.565	757.525	732.877	770.171	679.357	761.352	837.635	592.904	836.697	582.976	729.387	748.244	758.969	598.923	714.926	755.769	793.404	711.207	811.828	830.56	775.772	825.438	827.502	784.024	701.208	700	750.478	782.044	742.639	717.371	779.796	741.848	819.509	801.815	796.108	818.123	717.333	770.44	619.492	712.182	809.168	588.629	816	501.16
Thaumarchaeota	167.516	216.535	195.98	178.063	218.729	166.435	242.475	267.123	229.829	320.643	238.648	162.365	407.096	163.303	417.024	270.613	251.756	241.031	401.077	285.074	244.231	206.596	288.793	188.172	169.44	224.228	174.562	172.498	215.976	298.792	300	249.522	217.956	257.361	282.629	220.204	258.152	180.491	198.185	203.892	181.877	282.667	229.56	380.508	287.818	190.832	411.371	184	498.84
	Mic01	Mic010	Mic011	Mic012	Mic013	Mic014	Mic015	Mic016	Mic017	Mic018	Mic019	Mic02	Mic020	Mic021	Mic022	Mic023	Mic024	Mic025	Mic026	Mic027	Mic028	Mic029	Mic03	Mic030	Mic031	Mic032	Mic033	Mic034	Mic035	Mic04	Mic05	Mic06	Mic07	Mic08	Mic09	Mic11	Mic110	Mic111	Mic112	Mic113	Mic114	Mic116	Mic117	Mic118	Mic119	Mic12	Mic120	Mic121	Mic122
Euryarchaeota	3756.05	6311.02	3726.49	2427.35	2656.19	2173.4	2591.97	3452.05	3306.85	3951.78	3662.09	3217.32	4380.02	2774.31	3902.72	3580.34	3550.35	3700.67	6559.89	3940.42	3559.62	5121.24	5543.1	13666.7	3043.57	3471.15	3395.98	3974.22	4382.64	4186.9	26550	4241.87	3600.12	3905.13	3328.95	3463.11	3817.93	3256.14	3370.65	2298.65	2438.3	4077.33	3781.97	4296.61	4037.48	3892.32	4653.29	3002.67	4351.89
Crenarchaeota	832.484	783.465	804.02	821.937	781.271	833.565	757.525	732.877	770.171	679.357	761.352	837.635	592.904	836.697	582.976	729.387	748.244	758.969	598.923	714.926	755.769	793.404	711.207	811.828	830.56	775.772	825.438	827.502	784.024	701.208	700	750.478	782.044	742.639	717.371	779.796	741.848	819.509	801.815	796.108	818.123	717.333	770.44	619.492	712.182	809.168	588.629	816	501.16
Thaumarchaeota	167.516	216.535	195.98	178.063	218.729	166.435	242.475	267.123	229.829	320.643	238.648	162.365	407.096	163.303	417.024	270.613	251.756	241.031	401.077	285.074	244.231	206.596	288.793	188.172	169.44	224.228	174.562	172.498	215.976	298.792	300	249.522	217.956	257.361	282.629	220.204	258.152	180.491	198.185	203.892	181.877	282.667	229.56	380.508	287.818	190.832	411.371	184	498.84
	Mic01	Mic010	Mic011	Mic012	Mic013	Mic014	Mic015	Mic016	Mic017	Mic018	Mic019	Mic02	Mic020	Mic021	Mic022	Mic023	Mic024	Mic025	Mic026	Mic027	Mic028	Mic029	Mic03	Mic030	Mic031	Mic032	Mic033	Mic034	Mic035	Mic04	Mic05	Mic06	Mic07	Mic08	Mic09	Mic11	Mic110	Mic111	Mic112	Mic113	Mic114	Mic116	Mic117	Mic118	Mic119	Mic12	Mic120	Mic121	Mic122
Euryarchaeota	3756.05	6311.02	3726.49	2427.35	2656.19	2173.4	2591.97	3452.05	3306.85	3951.78	3662.09	3217.32	4380.02	2774.31	3902.72	3580.34	3550.35	3700.67	6559.89	3940.42	3559.62	5121.24	5543.1	13666.7	3043.57	3471.15	3395.98	3974.22	4382.64	4186.9	26550	4241.87	3600.12	3905.13	3328.95	3463.11	3817.93	3256.14	3370.65	2298.65	2438.3	4077.33	3781.97	4296.61	4037.48	3892.32	4653.29	3002.67	4351.89
Crenarchaeota	832.484	783.465	804.02	821.937	781.271	833.565	757.525	732.877	770.171	679.357	761.352	837.635	592.904	836.697	582.976	729.387	748.244	758.969	598.923	714.926	755.769	793.404	711.207	811.828	830.56	775.772	825.438	827.502	784.024	701.208	700	750.478	782.044	742.639	717.371	779.796	741.848	819.509	801.815	796.108	818.123	717.333	770.44	619.492	712.182	809.168	588.629	816	501.16
Thaumarchaeota	167.516	216.535	195.98	178.063	218.729	166.435	242.475	267.123	229.829	320.643	238.648	162.365	407.096	163.303	417.024	270.613	251.756	241.031	401.077	285.074	244.231	206.596	288.793	188.172	169.44	224.228	174.562	172.498	215.976	298.792	300	249.522	217.956	257.361	282.629	220.204	258.152	180.491	198.185	203.892	181.877	282.667	229.56	380.508	287.818	190.832	411.371	184	498.84
	Mic01	Mic010	Mic011	Mic012	Mic013	Mic014	Mic015	Mic016	Mic017	Mic018	Mic019	Mic02	Mic020	Mic021	Mic022	Mic023	Mic024	Mic025	Mic026	Mic027	Mic028	Mic029	Mic03	Mic030	Mic031	Mic032	Mic033	Mic034	Mic035	Mic04	Mic05	Mic06	Mic07	Mic08	Mic09	Mic11	Mic110	Mic111	Mic112	Mic113	Mic114	Mic116	Mic117	Mic118	Mic119	Mic12	Mic120	Mic121	Mic122
Euryarchaeota	3756.05	6311.02	3726.49	2427.35	2656.19	2173.4	2591.97	3452.05	3306.85	3951.78	3662.09	3217.32	4380.02	2774.31	3902.72	3580.34	3550.35	3700.67	6559.89	3940.42	3559.62	5121.24	5543.1	13666.7	3043.57	3471.15	3395.98	3974.22	4382.64	4186.9	26550	4241.87	3600.12	3905.13	3328.95	3463.11	3817.93	3256.14	3370.65	2298.65	2438.3	4077.33	3781.97	4296.61	4037.48	3892.32	4653.29	3002.67	4351.89
Crenarchaeota	832.484	783.465	804.02	821.937	781.271	833.565	757.525	732.877	770.171	679.357	761.352	837.635	592.904	836.697	582.976	729.387	748.244	758.969	598.923	714.926	755.769	793.404	711.207	811.828	830.56	775.772	825.438	827.502	784.024	701.208	700	750.478	782.044	742.639	717.371	779.796	741.848	819.509	801.815	796.108	818.123	717.333	770.44	619.492	712.182	809.168	588.629	816	501.16
Thaumarchaeota	167.516	216.535	195.98	178.063	218.729	166.435	242.475	267.123	229.829	320.643	238.648	162.365	407.096	163.303	417.024	270.613	251.756	241.031	401.077	285.074	244.231	206.596	288.793	188.172	169.44	224.228	174.562	172.498	215.976	298.792	300	249.522	217.956	257.361	282.629	220.204	258.152	180.491	198.185	203.892	181.877	282.667	229.56	380.508	287.818	190.832	411.371	184	498.84
	Mic01	Mic010	Mic011	Mic012	Mic013	Mic014	Mic015	Mic016	Mic017	Mic018	Mic019	Mic02	Mic020	Mic021	Mic022	Mic023	Mic024	Mic025	Mic026	Mic027	Mic028	Mic029	Mic03	Mic030	Mic031	Mic032	Mic033	Mic034	Mic035	Mic04	Mic05	Mic06	Mic07	Mic08	Mic09	Mic11	Mic110	Mic111	Mic112	Mic113	Mic114	Mic116	Mic117	Mic118	Mic119	Mic12	Mic120	Mic121	Mic122
Euryarchaeota	3756.05	6311.02	3726.49	2427.35	2656.19	2173.4	2591.97	3452.05	3306.85	3951.78	3662.09	3217.32	4380.02	2774.31	3902.72	3580.34	3550.35	3700.67	6559.89	3940.42	3559.62	5121.24	5543.1	13666.7	3043.57	3471.15	3395.98	3974.22	4382.64	4186.9	26550	4241.87	3600.12	3905.13	3328.95	3463.11	3817.93	3256.14	3370.65	2298.65	2438.3	4077.33	3781.97	4296.61	4037.48	3892.32	4653.29	3002.67	4351.89
Crenarchaeota	832.484	783.465	804.02	821.937	781.271	833.565	757.525	732.877	770.171	679.357	761.352	837.635	592.904	836.697	582.976	729.387	748.244	758.969	598.923	714.926	755.769	793.404	711.207	811.828	830.56	775.772	825.438	827.502	784.024	701.208	700	750.478	782.044	742.639	717.371	779.796	741.848	819.509	801.815	796.108	818.123	717.333	770.44	619.492	712.182	809.168	588.629	816	501.16
Thaumarchaeota	167.516	216.535	195.98	178.063	218.729	166.435	242.475	267.123	229.829	320.643	238.648	162.365	407.096	163.303	417.024	270.613	251.756	241.031	401.077	285.074	244.231	206.596	288.793	188.172	169.44	224.228	174.562	172.498	215.976	298.792	300	249.522	217.956	257.361	282.629	220.204	258.152	180.491	198.185	203.892	181.877	282.667	229.56	380.508	287.818	190.832	411.371	184	498.84
	Mic01	Mic010	Mic011	Mic012	Mic013	Mic014	Mic015	Mic016	Mic017	Mic018	Mic019	Mic02	Mic020	Mic021	Mic022	Mic023	Mic024	Mic025	Mic026	Mic027	Mic028	Mic029	Mic03	Mic030	Mic031	Mic032	Mic033	Mic034	Mic035	Mic04	Mic05	Mic06	Mic07	Mic08	Mic09	Mic11	Mic110	Mic111	Mic112	Mic113	Mic114	Mic116	Mic117	Mic118	Mic119	Mic12	Mic120	Mic121	Mic122
Euryarchaeota	3756.05	6311.02	3726.49	2427.35	2656.19	2173.4	2591.97	3452.05	3306.85	3951.78	3662.09	3217.32	4380.02	2774.31	3902.72	3580.34	3550.35	3700.67	6559.89	3940.42	3559.62	5121.24	5543.1	13666.7	3043.57	3471.15	3395.98	3974.22	4382.64	4186.9	26550	4241.87	3600.12	3905.13	3328.95	3463.11	3817.93	3256.14	3370.65	2298.65	2438.3	4077.33	3781.97	4296.61	4037.48	3892.32	4653.29	3002.67	4351.89
Crenarchaeota	832.484	783.465	804.02	821.937	781.271	833.565	757.525	732.877	770.171	679.357	761.352	837.635	592.904	836.697	582.976	729.387	748.244	758.969	598.923	714.926	755.769	793.404	711.207	811.828	830.56	775.772	825.438	827.502	784.024	701.208	700	750.478	782.044	742.639	717.371	779.796	741.848	819.509	801.815	796.108	818.123	717.333	770.44	619.492	712.182	809.168	588.629	816	501.16
Thaumarchaeota	167.516	216.535	195.98	178.063	218.729	166.435	242.475	267.123	229.829	320.643	238.648	162.365	407.096	163.303	417.024	270.613	251.756	241.031	401.077	285.074	244.231	206.596	288.793	188.172	169.44	224.228	174.562	172.498	215.976	298.792	300	249.522	217.956	257.361	282.629	220.204	258.152	180.491	198.185	203.892	181.877	282.667	229.56	380.508	287.818	190.832	411.371	184	498.84
	Mic01	Mic010	Mic011	Mic012	Mic013	Mic014	Mic015	Mic016	Mic017	Mic018	Mic019	Mic02	Mic020	Mic021	Mic022	Mic023	Mic024	Mic025	Mic026	Mic027	Mic028	Mic029	Mic03	Mic030	Mic031	Mic032	Mic033	Mic034	Mic035	Mic04	Mic05	Mic06	Mic07	Mic08	Mic09	Mic11	Mic110	Mic111	Mic112	Mic113	Mic114	Mic116	Mic117	Mic118	Mic119	Mic12	Mic120	Mic121	Mic122
Euryarchaeota	3756.05	6311.02	3726.49	2427.35	2656.19	2173.4	2591.97	3452.05	3306.85	3951.78	3662.09	3217.32	4380.02	2774.31	3902.72	3580.34	3550.35	3700.67	6559.89	3940.42	3559.62	5121.24	5543.1	13666.7	3043.57	3471.15	3395.98	3974.22	4382.64	4186.9	26550	4241.87	3600.12	3905.13	3328.95	3463.11	3817.93	3256.14	3370.65	2298.65	2438.3	4077.33	3781.97	4296.61	4037.48	3892.32	4653.29	3002.67	4351.89
Crenarchaeota	832.484	783.465	804.02	821.937	781.271	833.565	757.525	732.877	770.171	679.357	761.352	837.635	592.904	836.697	582.976	729.387	748.244	758.969	598.923	714.926	755.769	793.404	711.207	811.828	830.56	775.772	825.438	827.502	784.024	701.208	700	750.478	782.044	742.639	717.371	779.796	741.848	819.509	801.815	796.108	818.123	717.333	770.44	619.492	712.182	809.168	588.629	816	501.16
Thaumarchaeota	167.516	216.535	195.98	178.063	218.729	166.435	242.475	267.123	229.829	320.643	238.648	162.365	407.096	163.303	417.024	270.613	251.756	241.031	401.077	285.074	244.231	206.596	288.793	188.172	169.44	224.228	174.562	172.498	215.976	298.792	300	249.522	217.956	257.361	282.629	220.204	258.152	180.491	198.185	203.892	181.877	282.667	229.56	380.508	287.818	190.832	411.371	184	498.84
	Mic01	Mic010	Mic011	Mic012	Mic013	Mic014	Mic015	Mic016	Mic017	Mic018	Mic019	Mic02	Mic020	Mic021	Mic022	Mic023	Mic024	Mic025	Mic026	Mic027	Mic028	Mic029	Mic03	Mic030	Mic031	Mic032	Mic033	Mic034	Mic035	Mic04	Mic05	Mic06	Mic07	Mic08	Mic09	Mic11	Mic110	Mic111	Mic112	Mic113	Mic114	Mic116	Mic117	Mic118	Mic119	Mic12	Mic120	Mic121	Mic122
Euryarchaeota	3756.05	6311.02	3726.49	2427.35	2656.19	2173.4	2591.97	3452.05	3306.85	3951.78	3662.09	3217.32	4380.02	2774.31	3902.72	3580.34	3550.35	3700.67	6559.89	3940.42	3559.62	5121.24	5543.1	13666.7	3043.57	3471.15	3395.98	3974.22	4382.64	4186.9	26550	4241.87	3600.12	3905.13	3328.95	3463.11	3817.93	3256.14	3370.65	2298.65	2438.3	4077.33	3781.97	4296.61	4037.48	3892.32	4653.29	3002.67	4351.89
Crenarchaeota	832.484	783.465	804.02	821.937	781.271	833.565	757.525	732.877	770.171	679.357	761.352	837.635	592.904	836.697	582.976	729.387	748.244	758.969	598.923	714.926	755.769	793.404	711.207	811.828	830.56	775.772	825.438	827.502	784.024	701.208	700	750.478	782.044	742.639	717.371	779.796	741.848	819.509	801.815	796.108	818.123	717.333	770.44	619.492	712.182	809.168	588.629	816	501.16
Thaumarchaeota	167.516	216.535	195.98	178.063	218.729	166.435	242.475	267.123	229.829	320.643	238.648	162.365	407.096	163.303	417.024	270.613	251.756	241.031	401.077	285.074	244.231	206.596	288.793	188.172	169.44	224.228	174.562	172.498	215.976	298.792	300	249.522	217.956	257.361	282.629	220.204	258.152	180.491	198.185	203.892	181.877	282.667	229.56	380.508	287.818	190.832	411.371	184	498.84
	Mic01	Mic010	Mic011	Mic012	Mic013	Mic014	Mic015	Mic016	Mic017	Mic018	Mic019	Mic02	Mic020	Mic021	Mic022	Mic023	Mic024	Mic025	Mic026	Mic027	Mic028	Mic029	Mic03	Mic030	Mic031	Mic032	Mic033	Mic034	Mic035	Mic04	Mic05	Mic06	Mic07	Mic08	Mic09	Mic11	Mic110	Mic111	Mic112	Mic113	Mic114	Mic116	Mic117	Mic118	Mic119	Mic12	Mic120	Mic121	Mic122
Euryarchaeota	3756.05	6311.02	3726.49	2427.35	2656.19	2173.4	2591.97	3452.05	3306.85	3951.78	3662.09	3217.32	4380.02	2774.31	3902.72	3580.34	3550.35	3700.67	6559.89	3940.42	3559.62	5121.24	5543.1	13666.7	3043.57	3471.15	3395.98	3974.22	4382.64	4186.9	26550	4241.87	3600.12	3905.13	3328.95	3463.11	3817.93	3256.14	3370.65	2298.65	2438.3	4077.33	3781.97	4296.61	4037.48	3892.32	4653.29	3002.67	4351.89
Crenarchaeota	832.484	783.465	804.02	821.937	781.271	833.565	757.525	732.877	770.171	679.357	761.352	837.635	592.904	836.697	582.976	729.387	748.244	758.969	598.923	714.926	755.769	793.404	711.207	811.828	830.56	775.772	825.438	827.502	784.024	701.208	700	750.478	782.044	742.639	717.371	779.796	741.848	819.509	801.815	796.108	818.123	717.333	770.44	619.492	712.182	809.168	588.629	816	501.16
Thaumarchaeota	167.516	216.535	195.98	178.063	218.729	166.435	242.475	267.123	229.829	320.643	238.648	162.365	407.096	163.303	417.024	270.613	251.756	241.031	401.077	285.074	244.231	206.596	288.793	188.172	169.44	224.228	174.562	172.498	215.976	298.792	300	249.522	217.956	257.361	282.629	220.204	258.152	180.491	198.185	203.892	181.877	282.667	229.56	380.508	287.818	190.832	411.371	184	498.84
	Mic01	Mic010	Mic011	Mic012	Mic013	Mic014	Mic015	Mic016	Mic017	Mic018	Mic019	Mic02	Mic020	Mic021	Mic022	Mic023	Mic024	Mic025	Mic026	Mic027	Mic028	Mic029	Mic03	Mic030	Mic031	Mic032	Mic033	Mic034	Mic035	Mic04	Mic05	Mic06	Mic07	Mic08	Mic09	Mic11	Mic110	Mic111	Mic112	Mic113	Mic114	Mic116	Mic117	Mic118	Mic119	Mic12	Mic120	Mic121	Mic122
Euryarchaeota	3756.05	6311.02	3726.49	2427.35	2656.19	2173.4	2591.97	3452.05	3306.85	3951.78	3662.09	3217.32	4380.02	2774.31	3902.72	3580.34	3550.35	3700.67	6559.89	3940.42	3559.62	5121.24	5543.1	13666.7	3043.57	3471.15	3395.98	3974.22	4382.64	4186.9	26550	4241.87	3600.12	3905.13	3328.95	3463.11	3817.93	3256.14	3370.65	2298.65	2438.3	4077.33	3781.97	4296.61	4037.48	3892.32	4653.29	3002.67	4351.89
Crenarchaeota	832.484	783.465	804.02	821.937	781.271	833.565	757.525	732.877	770.171	679.357	761.352	837.635	592.904	836.697	582.976	729.387	748.244	758.969	598.923	714.926	755.769	793.404	711.207	811.828	830.56	775.772	825.438	827.502	784.024	701.208	700	750.478	782.044	742.639	717.371	779.796	741.848	819.509	801.815	796.108	818.123	717.333	770.44	619.492	712.182	809.168	588.629	816	501.16
Thaumarchaeota	167.516	216.535	195.98	178.063	218.729	166.435	242.475	267.123	229.829	320.643	238.648	162.365	407.096	163.303	417.024	270.613	251.756	241.031	401.077	285.074	244.231	206.596	288.793	188.172	169.44	224.228	174.562	172.498	215.976	298.792	300	249.522	217.956	257.361	282.629	220.204	258.152	180.491	198.185	203.892	181.877	282.667	229.56	380.508	287.818	190.832	411.371	184	498.84
	Mic01	Mic010	Mic011	Mic012	Mic013	Mic014	Mic015	Mic016	Mic017	Mic018	Mic019	Mic02	Mic020	Mic021	Mic022	Mic023	Mic024	Mic025	Mic026	Mic027	Mic028	Mic029	Mic03	Mic030	Mic031	Mic032	Mic033	Mic034	Mic035	Mic04	Mic05	Mic06	Mic07	Mic08	Mic09	Mic11	Mic110	Mic111	Mic112	Mic113	Mic114	Mic116	Mic117	Mic118	Mic119	Mic12	Mic120	Mic121	Mic122
Euryarchaeota	3756.05	6311.02	3726.49	2427.35	2656.19	2173.4	2591.97	3452.05	3306.85	3951.78	3662.09	3217.32	4380.02	2774.31	3902.72	3580.34	3550.35	3700.67	6559.89	3940.42	3559.62	5121.24	5543.1	13666.7	3043.57	3471.15	3395.98	3974.22	4382.64	4186.9	26550	4241.87	3600.12	3905.13	3328.95	3463.11	3817.93	3256.14	3370.65	2298.65	2438.3	4077.33	3781.97	4296.61	4037.48	3892.32	4653.29	3002.67	4351.89
Crenarchaeota	832.484	783.465	804.02	821.937	781.271	833.565	757.525	732.877	770.171	679.357	761.352	837.635	592.904	836.697	582.976	729.387	748.244	758.969	598.923	714.926	755.769	793.404	711.207	811.828	830.56	775.772	825.438	827.502	784.024	701.208	700	750.478	782.044	742.639	717.371	779.796	741.848	819.509	801.815	796.108	818.123	717.333	770.44	619.492	712.182	809.168	588.629	816	501.16
Thaumarchaeota	167.516	216.535	195.98	178.063	218.729	166.435	242.475	267.123	229.829	320.643	238.648	162.365	407.096	163.303	417.024	270.613	251.756	241.031	401.077	285.074	244.231	206.596	288.793	188.172	169.44	224.228	174.562	172.498	215.976	298.792	300	249.522	217.956	257.361	282.629	220.204	258.152	180.491	198.185	203.892	181.877	282.667	229.56	380.508	287.818	190.832	411.371	184	498.84
	Mic01	Mic010	Mic011	Mic012	Mic013	Mic014	Mic015	Mic016	Mic017	Mic018	Mic019	Mic02	Mic020	Mic021	Mic022	Mic023	Mic024	Mic025	Mic026	Mic027	Mic028	Mic029	Mic03	Mic030	Mic031	Mic032	Mic033	Mic034	Mic035	Mic04	Mic05	Mic06	Mic07	Mic08	Mic09	Mic11	Mic110	Mic111	Mic112	Mic113	Mic114	Mic116	Mic117	Mic118	Mic119	Mic12	Mic120	Mic121	Mic122
Euryarchaeota	3756.05	6311.02	3726.49	2427.35	2656.19	2173.4	2591.97	3452.05	3306.85	3951.78	3662.09	3217.32	4380.02	2774.31	3902.72	3580.34	3550.35	3700.67	6559.89	3940.42	3559.62	5121.24	5543.1	13666.7	3043.57	3471.15	3395.98	3974.22	4382.64	4186.9	26550	4241.87	3600.12	3905.13	3328.95	3463.11	3817.93	3256.14	3370.65	2298.65	2438.3	4077.33	3781.97	4296.61	4037.48	3892.32	4653.29	3002.67	4351.89
Crenarchaeota	832.484	783.465	804.02	821.937	781.271	833.565	757.525	732.877	770.171	679.357	761.352	837.635	592.904	836.697	582.976	729.387	748.244	758.969	598.923	714.926	755.769	793.404	711.207	811.828	830.56	775.772	825.438	827.502	784.024	701.208	700	750.478	782.044	742.639	717.371	779.796	741.848	819.509	801.815	796.108	818.123	717.333	770.44	619.492	712.182	809.168	588.629	816	501.16
Thaumarchaeota	167.516	216.535	195.98	178.063	218.729	166.435	242.475	267.123	229.829	320.643	238.648	162.365	407.096	163.303	417.024	270.613	251.756	241.031	401.077	285.074	244.231	206.596	288.793	188.172	169.44	224.228	174.562	172.498	215.976	298.792	300	249.522	217.956	257.361	282.629	220.204	258.152	180.491	198.185	203.892	181.877	282.667	229.56	380.508	287.818	190.832	411.371	184	498.84
	Mic01	Mic010	Mic011	Mic012	Mic013	Mic014	Mic015	Mic016	Mic017	Mic018	Mic019	Mic02	Mic020	Mic021	Mic022	Mic023	Mic024	Mic025	Mic026	Mic027	Mic028	Mic029	Mic03	Mic030	Mic031	Mic032	Mic033	Mic034	Mic035	Mic04	Mic05	Mic06	Mic07	Mic08	Mic09	Mic11	Mic110	Mic111	Mic112	Mic113	Mic114	Mic116	Mic117	Mic118	Mic119	Mic12	Mic120	Mic121	Mic122
Euryarchaeota	3756.05	6311.02	3726.49	2427.35	2656.19	2173.4	2591.97	3452.05	3306.85	3951.78	3662.09	3217.32	4380.02	2774.31	3902.72	3580.34	3550.35	3700.67	6559.89	3940.42	3559.62	5121.24	5543.1	13666.7	3043.57	3471.15	3395.98	3974.22	4382.64	4186.9	26550	4241.87	3600.12	3905.13	3328.95	3463.11	3817.93	3256.14	3370.65	2298.65	2438.3	4077.33	3781.97	4296.61	4037.48	3892.32	4653.29	3002.67	4351.89
Crenarchaeota	832.484	783.465	804.02	821.937	781.271	833.565	757.525	732.877	770.171	679.357	761.352	837.635	592.904	836.697	582.976	729.387	748.244	758.969	598.923	714.926	755.769	793.404	711.207	811.828	830.56	775.772	825.438	827.502	784.024	701.208	700	750.478	782.044	742.639	717.371	779.796	741.848	819.509	801.815	796.108	818.123	717.333	770.44	619.492	712.182	809.168	588.629	816	501.16
Thaumarchaeota	167.516	216.535	195.98	178.063	218.729	166.435	242.475	267.123	229.829	320.643	238.648	162.365	407.096	163.303	417.024	270.613	251.756	241.031	401.077	285.074	244.231	206.596	288.793	188.172	169.44	224.228	174.562	172.498	215.976	298.792	300	249.522	217.956	257.361	282.629	220.204	258.152	180.491	198.185	203.892	181.877	282.667	229.56	380.508	287.818	190.832	411.371	184	498.84
	Mic01	Mic010	Mic011	Mic012	Mic013	Mic014	Mic015	Mic016	Mic017	Mic018	Mic019	Mic02	Mic020	Mic021	Mic022	Mic023	Mic024	Mic025	Mic026	Mic027	Mic028	Mic029	Mic03	Mic030	Mic031	Mic032	Mic033	Mic034	Mic035	Mic04	Mic05	Mic06	Mic07	Mic08	Mic09	Mic11	Mic110	Mic111	Mic112	Mic113	Mic114	Mic116	Mic117	Mic118	Mic119	Mic12	Mic120	Mic121	Mic122
Euryarchaeota	3756.05	6311.02	3726.49	2427.35	2656.19	2173.4	2591.97	3452.05	3306.85	3951.78	3662.09	3217.32	4380.02	2774.31	3902.72	3580.34	3550.35	3700.67	6559.89	3940.42	3559.62	5121.24	5543.1	13666.7	3043.57	3471.15	3395.98	3974.22	4382.64	4186.9	26550	4241.87	3600.12	3905.13	3328.95	3463.11	3817.93	3256.14	3370.65	2298.65	2438.3	4077.33	3781.97	4296.61	4037.48	3892.32	4653.29	3002.67	4351.89
Crenarchaeota	832.484	783.465	804.02	821.937	781.271	833.565	757.525	732.877	770.171	679.357	761.352	837.635	592.904	836.697	582.976	729.387	748.244	758.969	598.923	714.926	755.769	793.404	711.207	811.828	830.56	775.772	825.438	827.502	784.024	701.208	700	750.478	782.044	742.639	717.371	779.796	741.848	819.509	801.815	796.108	818.123	717.333	770.44	619.492	712.182	809.168	588.629	816	501.16
Thaumarchaeota	167.516	216.535	195.98	178.063	218.729	166.435	242.475	267.123	229.829	320.643	238.648	162.365	407.096	163.303	417.024	270.613	251.756	241.031	401.077	285.074	244.231	206.596	288.793	188.172	169.44	224.228	174.562	172.498	215.976	298.792	300	249.522	217.956	257.361	282.629	220.204	258.152	180.491	198.185	203.892	181.877	282.667	229.56	380.508	287.818	190.832	411.371	184	498.84
	Mic01	Mic010	Mic011	Mic012	Mic013	Mic014	Mic015	Mic016	Mic017	Mic018	Mic019	Mic02	Mic020	Mic021	Mic022	Mic023	Mic024	Mic025	Mic026	Mic027	Mic028	Mic029	Mic03	Mic030	Mic031	Mic032	Mic033	Mic034	Mic035	Mic04	Mic05	Mic06	Mic07	Mic08	Mic09	Mic11	Mic110	Mic111	Mic112	Mic113	Mic114	Mic116	Mic117	Mic118	Mic119	Mic12	Mic120	Mic121	Mic122
Euryarchaeota	3756.05	6311.02	3726.49	2427.35	2656.19	2173.4	2591.97	3452.05	3306.85	3951.78	3662.09	3217.32	4380.02	2774.31	3902.72	3580.34	3550.35	3700.67	6559.89	3940.42	3559.62	5121.24	5543.1	13666.7	3043.57	3471.15	3395.98	3974.22	4382.64	4186.9	26550	4241.87	3600.12	3905.13	3328.95	3463.11	3817.93	3256.14	3370.65	2298.65	2438.3	4077.33	3781.97	4296.61	4037.48	3892.32	4653.29	3002.67	4351.89
Crenarchaeota	832.484	783.465	804.02	821.937	781.271	833.565	757.525	732.877	770.171	679.357	761.352	837.635	592.904	836.697	582.976	729.387	748.244	758.969	598.923	714.926	755.769	793.404	711.207	811.828	830.56	775.772	825.438	827.502	784.024	701.208	700	750.478	782.044	742.639	717.371	779.796	741.848	819.509	801.815	796.108	818.123	717.333	770.44	619.492	712.182	809.168	588.629	816	501.16
Thaumarchaeota	167.516	216.535	195.98	178.063	218.729	166.435	242.475	267.123	229.829	320.643	238.648	162.365	407.096	163.303	417.024	270.613	251.756	241.031	401.077	285.074	244.231	206.596	288.793	188.172	169.44	224.228	174.562	172.498	215.976	298.792	300	249.522	217.956	257.361	282.629	220.204	258.152	180.491	198.185	203.892	181.877	282.667	229.56	380.508	287.818	190.832	411.371	184	498.84
	Mic01	Mic010	Mic011	Mic012	Mic013	Mic014	Mic015	Mic016	Mic017	Mic018	Mic019	Mic02	Mic020	Mic021	Mic022	Mic023	Mic024	Mic025	Mic026	Mic027	Mic028	Mic029	Mic03	Mic030	Mic031	Mic032	Mic033	Mic034	Mic035	Mic04	Mic05	Mic06	Mic07	Mic08	Mic09	Mic11	Mic110	Mic111	Mic112	Mic113	Mic114	Mic116	Mic117	Mic118	Mic119	Mic12	Mic120	Mic121	Mic122
Euryarchaeota	3756.05	6311.02	3726.49	2427.35	2656.19	2173.4	2591.97	3452.05	3306.85	3951.78	3662.09	3217.32	4380.02	2774.31	3902.72	3580.34	3550.35	3700.67	6559.89	3940.42	3559.62	5121.24	5543.1	13666.7	3043.57	3471.15	3395.98	3974.22	4382.64	4186.9	26550	4241.87	3600.12	3905.13	3328.95	3463.11	3817.93	3256.14	3370.65	2298.65	2438.3	4077.33	3781.97	4296.61	4037.48	3892.32	4653.29	3002.67	4351.89
Crenarchaeota	832.484	783.465	804.02	821.937	781.271	833.565	757.525	732.877	770.171	679.357	761.352	837.635	592.904	836.697	582.976	729.387	748.244	758.969	598.923	714.926	755.769	793.404	711.207	811.828	830.56	775.772	825.438	827.502	784.024	701.208	700	750.478	782.044	742.639	717.371	779.796	741.848	819.509	801.815	796.108	818.123	717.333	770.44	619.492	712.182	809.168	588.629	816	501.16
Thaumarchaeota	167.516	216.535	195.98	178.063	218.729	166.435	242.475	267.123	229.829	320.643	238.648	162.365	407.096	163.303	417.024	270.613	251.756	241.031	401.077	285.074	244.231	206.596	288.793	188.172	169.44	224.228	174.562	172.498	215.976	298.792	300	249.522	217.956	257.361	282.629	220.204	258.152	180.491	198.185	203.892	181.877	282.667	229.56	380.508	287.818	190.832	411.371	184	498.84
	Mic01	Mic010	Mic011	Mic012	Mic013	Mic014	Mic015	Mic016	Mic017	Mic018	Mic019	Mic02	Mic020	Mic021	Mic022	Mic023	Mic024	Mic025	Mic026	Mic027	Mic028	Mic029	Mic03	Mic030	Mic031	Mic032	Mic033	Mic034	Mic035	Mic04	Mic05	Mic06	Mic07	Mic08	Mic09	Mic11	Mic110	Mic111	Mic112	Mic113	Mic114	Mic116	Mic117	Mic118	Mic119	Mic12	Mic120	Mic121	Mic122
Euryarchaeota	3756.05	6311.02	3726.49	2427.35	2656.19	2173.4	2591.97	3452.05	3306.85	3951.78	3662.09	3217.32	4380.02	2774.31	3902.72	3580.34	3550.35	3700.67	6559.89	3940.42	3559.62	5121.24	5543.1	13666.7	3043.57	3471.15	3395.98	3974.22	4382.64	4186.9	26550	4241.87	3600.12	3905.13	3328.95	3463.11	3817.93	3256.14	3370.65	2298.65	2438.3	4077.33	3781.97	4296.61	4037.48	3892.32	4653.29	3002.67	4351.89
Crenarchaeota	832.484	783.465	804.02	821.937	781.271	833.565	757.525	732.877	770.171	679.357	761.352	837.635	592.904	836.697	582.976	729.387	748.244	758.969	598.923	714.926	755.769	793.404	711.207	811.828	830.56	775.772	825.438	827.502	784.024	701.208	700	750.478	782.044	742.639	717.371	779.796	741.848	819.509	801.815	796.108	818.123	717.333	770.44	619.492	712.182	809.168	588.629	816	501.16
Thaumarchaeota	167.516	216.535	195.98	178.063	218.729	166.435	242.475	267.123	229.829	320.643	238.648	162.365	407.096	163.303	417.024	270.613	251.756	241.031	401.077	285.074	244.231	206.596	288.793	188.172	169.44	224.228	174.562	172.498	215.976	298.792	300	249.522	217.956	257.361	282.629	220.204	258.152	180.491	198.185	203.892	181.877	282.667	229.56	380.508	287.818	190.832	411.371	184	498.84
	Mic01	Mic010	Mic011	Mic012	Mic013	Mic014	Mic015	Mic016	Mic017	Mic018	Mic019	Mic02	Mic020	Mic021	Mic022	Mic023	Mic024	Mic025	Mic026	Mic027	Mic028	Mic029	Mic03	Mic030	Mic031	Mic032	Mic033	Mic034	Mic035	Mic04	Mic05	Mic06	Mic07	Mic08	Mic09	Mic11	Mic110	Mic111	Mic112	Mic113	Mic114	Mic116	Mic117	Mic118	Mic119	Mic12	Mic120	Mic121	Mic122
Euryarchaeota	3756.05	6311.02	3726.49	2427.35	2656.19	2173.4	2591.97	3452.05	3306.85	3951.78	3662.09	3217.32	4380.02	2774.31	3902.72	3580.34	3550.35	3700.67	6559.89	3940.42	3559.62	5121.24	5543.1	13666.7	3043.57	3471.15	3395.98	3974.22	4382.64	4186.9	26550	4241.87	3600.12	3905.13	3328.95	3463.11	3817.93	3256.14	3370.65	2298.65	2438.3	4077.33	3781.97	4296.61	4037.48	3892.32	4653.29	3002.67	4351.89
Crenarchaeota	832.484	783.465	804.02	821.937	781.271	833.565	757.525	732.877	770.171	679.357	761.352	837.635	592.904	836.697	582.976	729.387	748.244	758.969	598.923	714.926	755.769	793.404	711.207	811.828	830.56	775.772	825.438	827.502	784.024	701.208	700	750.478	782.044	742.639	717.371	779.796	741.848	819.509	801.815	796.108	818.123	717.333	770.44	619.492	712.182	809.168	588.629	816	501.16
Thaumarchaeota	167.516	216.535	195.98	178.063	218.729	166.435	242.475	267.123	229.829	320.643	238.648	162.365	407.096	163.303	417.024	270.613	251.756	241.031	401.077	285.074	244.231	206.596	288.793	188.172	169.44	224.228	174.562	172.498	215.976	298.792	300	249.522	217.956	257.361	282.629	220.204	258.152	180.491	198.185	203.892	181.877	282.667	229.56	380.508	287.818	190.832	411.371	184	498.84
	Mic01	Mic010	Mic011	Mic012	Mic013	Mic014	Mic015	Mic016	Mic017	Mic018	Mic019	Mic02	Mic020	Mic021	Mic022	Mic023	Mic024	Mic025	Mic026	Mic027	Mic028	Mic029	Mic03	Mic030	Mic031	Mic032	Mic033	Mic034	Mic035	Mic04	Mic05	Mic06	Mic07	Mic08	Mic09	Mic11	Mic110	Mic111	Mic112	Mic113	Mic114	Mic116	Mic117	Mic118	Mic119	Mic12	Mic120	Mic121	Mic122
Euryarchaeota	3756.05	6311.02	3726.49	2427.35	2656.19	2173.4	2591.97	3452.05	3306.85	3951.78	3662.09	3217.32	4380.02	2774.31	3902.72	3580.34	3550.35	3700.67	6559.89	3940.42	3559.62	5121.24	5543.1	13666.7	3043.57	3471.15	3395.98	3974.22	4382.64	4186.9	26550	4241.87	3600.12	3905.13	3328.95	3463.11	3817.93	3256.14	3370.65	2298.65	2438.3	4077.33	3781.97	4296.61	4037.48	3892.32	4653.29	3002.67	4351.89
Crenarchaeota	832.484	783.465	804.02	821.937	781.271	833.565	757.525	732.877	770.171	679.357	761.352	837.635	592.904	836.697	582.976	729.387	748.244	758.969	598.923	714.926	755.769	793.404	711.207	811.828	830.56	775.772	825.438	827.502	784.024	701.208	700	750.478	782.044	742.639	717.371	779.796	741.848	819.509	801.815	796.108	818.123	717.333	770.44	619.492	712.182	809.168	588.629	816	501.16
Thaumarchaeota	167.516	216.535	195.98	178.063	218.729	166.435	242.475	267.123	229.829	320.643	238.648	162.365	407.096	163.303	417.024	270.613	251.756	241.031	401.077	285.074	244.231	206.596	288.793	188.172	169.44	224.228	174.562	172.498	215.976	298.792	300	249.522	217.956	257.361	282.629	220.204	258.152	180.491	198.185	203.892	181.877	282.667	229.56	380.508	287.818	190.832	411.371	184	498.84
	Mic01	Mic010	Mic011	Mic012	Mic013	Mic014	Mic015	Mic016	Mic017	Mic018	Mic019	Mic02	Mic020	Mic021	Mic022	Mic023	Mic024	Mic025	Mic026	Mic027	Mic028	Mic029	Mic03	Mic030	Mic031	Mic032	Mic033	Mic034	Mic035	Mic04	Mic05	Mic06	Mic07	Mic08	Mic09	Mic11	Mic110	Mic111	Mic112	Mic113	Mic114	Mic116	Mic117	Mic118	Mic119	Mic12	Mic120	Mic121	Mic122
Euryarchaeota	3756.05	6311.02	3726.49	2427.35	2656.19	2173.4	2591.97	3452.05	3306.85	3951.78	3662.09	3217.32	4380.02	2774.31	3902.72	3580.34	3550.35	3700.67	6559.89	3940.42	3559.62	5121.24	5543.1	13666.7	3043.57	3471.15	3395.98	3974.22	4382.64	4186.9	26550	4241.87	3600.12	3905.13	3328.95	3463.11	3817.93	3256.14	3370.65	2298.65	2438.3	4077.33	3781.97	4296.61	4037.48	3892.32	4653.29	3002.67	4351.89
Crenarchaeota	832.484	783.465	804.02	821.937	781.271	833.565	757.525	732.877	770.171	679.357	761.352	837.635	592.904	836.697	582.976	729.387	748.244	758.969	598.923	714.926	755.769	793.404	711.207	811.828	830.56	775.772	825.438	827.502	784.024	701.208	700	750.478	782.044	742.639	717.371	779.796	741.848	819.509	801.815	796.108	818.123	717.333	770.44	619.492	712.182	809.168	588.629	816	501.16
Thaumarchaeota	167.516	216.535	195.98	178.063	218.729	166.435	242.475	267.123	229.829	320.643	238.648	162.365	407.096	163.303	417.024	270.613	251.756	241.031	401.077	285.074	244.231	206.596	288.793	188.172	169.44	224.228	174.562	172.498	215.976	298.792	300	249.522	217.956	257.361	282.629	220.204	258.152	180.491	198.185	203.892	181.877	282.667	229.56	380.508	287.818	190.832	411.371	184	498.84
	Mic01	Mic010	Mic011	Mic012	Mic013	Mic014	Mic015	Mic016	Mic017	Mic018	Mic019	Mic02	Mic020	Mic021	Mic022	Mic023	Mic024	Mic025	Mic026	Mic027	Mic028	Mic029	Mic03	Mic030	Mic031	Mic032	Mic033	Mic034	Mic035	Mic04	Mic05	Mic06	Mic07	Mic08	Mic09	Mic11	Mic110	Mic111	Mic112	Mic113	Mic114	Mic116	Mic117	Mic118	Mic119	Mic12	Mic120	Mic121	Mic122
Euryarchaeota	3756.05	6311.02	3726.49	2427.35	2656.19	2173.4	2591.97	3452.05	3306.85	3951.78	3662.09	3217.32	4380.02	2774.31	3902.72	3580.34	3550.35	3700.67	6559.89	3940.42	3559.62	5121.24	5543.1	13666.7	3043.57	3471.15	3395.98	3974.22	4382.64	4186.9	26550	4241.87	3600.12	3905.13	3328.95	3463.11	3817.93	3256.14	3370.65	2298.65	2438.3	4077.33	3781.97	4296.61	4037.48	3892.32	4653.29	3002.67	4351.89
Crenarchaeota	832.484	783.465	804.02	821.937	781.271	833.565	757.525	732.877	770.171	679.357	761.352	837.635	592.904	836.697	582.976	729.387	748.244	758.969	598.923	714.926	755.769	793.404	711.207	811.828	830.56	775.772	825.438	827.502	784.024	701.208	700	750.478	782.044	742.639	717.371	779.796	741.848	819.509	801.815	796.108	818.123	717.333	770.44	619.492	712.182	809.168	588.629	816	501.16
Thaumarchaeota	167.516	216.535	195.98	178.063	218.729	166.435	242.475	267.123	229.829	320.643	238.648	162.365	407.096	163.303	417.024	270.613	251.756	241.031	401.077	285.074	244.231	206.596	288.793	188.172	169.44	224.228	174.562	172.498	215.976	298.792	300	249.522	217.956	257.361	282.629	220.204	258.152	180.491	198.185	203.892	181.877	282.667	229.56	380.508	287.818	190.832	411.371	184	498.84
	Mic01	Mic010	Mic011	Mic012	Mic013	Mic014	Mic015	Mic016	Mic017	Mic018	Mic019	Mic02	Mic020	Mic021	Mic022	Mic023	Mic024	Mic025	Mic026	Mic027	Mic028	Mic029	Mic03	Mic030	Mic031	Mic032	Mic033	Mic034	Mic035	Mic04	Mic05	Mic06	Mic07	Mic08	Mic09	Mic11	Mic110	Mic111	Mic112	Mic113	Mic114	Mic116	Mic117	Mic118	Mic119	Mic12	Mic120	Mic121	Mic122
Euryarchaeota	3756.05	6311.02	3726.49	2427.35	2656.19	2173.4	2591.97	3452.05	3306.85	3951.78	3662.09	3217.32	4380.02	2774.31	3902.72	3580.34	3550.35	3700.67	6559.89	3940.42	3559.62	5121.24	5543.1	13666.7	3043.57	3471.15	3395.98	3974.22	4382.64	4186.9	26550	4241.87	3600.12	3905.13	3328.95	3463.11	3817.93	3256.14	3370.65	2298.65	2438.3	4077.33	3781.97	4296.61	4037.48	3892.32	4653.29	3002.67	4351.89
Crenarchaeota	832.484	783.465	804.02	821.937	781.271	833.565	757.525	732.877	770.171	679.357	761.352	837.635	592.904	836.697	582.976	729.387	748.244	758.969	598.923	714.926	755.769	793.404	711.207	811.828	830.56	775.772	825.438	827.502	784.024	701.208	700	750.478	782.044	742.639	717.371	779.796	741.848	819.509	801.815	796.108	818.123	717.333	770.44	619.492	712.182	809.168	588.629	816	501.16
Thaumarchaeota	167.516	216.535	195.98	178.063	218.729	166.435	242.475	267.123	229.829	320.643	238.648	162.365	407.096	163.303	417.024	270.613	251.756	241.031	401.077	285.074	244.231	206.596	288.793	188.172	169.44	224.228	174.562	172.498	215.976	298.792	300	249.522	217.956	257.361	282.629	220.204	258.152	180.491	198.185	203.892	181.877	282.667	229.56	380.508	287.818	190.832	411.371	184	498.84
	Mic01	Mic010	Mic011	Mic012	Mic013	Mic014	Mic015	Mic016	Mic017	Mic018	Mic019	Mic02	Mic020	Mic021	Mic022	Mic023	Mic024	Mic025	Mic026	Mic027	Mic028	Mic029	Mic03	Mic030	Mic031	Mic032	Mic033	Mic034	Mic035	Mic04	Mic05	Mic06	Mic07	Mic08	Mic09	Mic11	Mic110	Mic111	Mic112	Mic113	Mic114	Mic116	Mic117	Mic118	Mic119	Mic12	Mic120	Mic121	Mic122
Euryarchaeota	3756.05	6311.02	3726.49	2427.35	2656.19	2173.4	2591.97	3452.05	3306.85	3951.78	3662.09	3217.32	4380.02	2774.31	3902.72	3580.34	3550.35	3700.67	6559.89	3940.42	3559.62	5121.24	5543.1	13666.7	3043.57	3471.15	3395.98	3974.22	4382.64	4186.9	26550	4241.87	3600.12	3905.13	3328.95	3463.11	3817.93	3256.14	3370.65	2298.65	2438.3	4077.33	3781.97	4296.61	4037.48	3892.32	4653.29	3002.67	4351.89
Crenarchaeota	832.484	783.465	804.02	821.937	781.271	833.565	757.525	732.877	770.171	679.357	761.352	837.635	592.904	836.697	582.976	729.387	748.244	758.969	598.923	714.926	755.769	793.404	711.207	811.828	830.56	775.772	825.438	827.502	784.024	701.208	700	750.478	782.044	742.639	717.371	779.796	741.848	819.509	801.815	796.108	818.123	717.333	770.44	619.492	712.182	809.168	588.629	816	501.16
Thaumarchaeota	167.516	216.535	195.98	178.063	218.729	166.435	242.475	267.123	229.829	320.643	238.648	162.365	407.096	163.303	417.024	270.613	251.756	241.031	401.077	285.074	244.231	206.596	288.793	188.172	169.44	224.228	174.562	172.498	215.976	298.792	300	249.522	217.956	257.361	282.629	220.204	258.152	180.491	198.185	203.892	181.877	282.667	229.56	380.508	287.818	190.832	411.371	184	498.84
	Mic01	Mic010	Mic011	Mic012	Mic013	Mic014	Mic015	Mic016	Mic017	Mic018	Mic019	Mic02	Mic020	Mic021	Mic022	Mic023	Mic024	Mic025	Mic026	Mic027	Mic028	Mic029	Mic03	Mic030	Mic031	Mic032	Mic033	Mic034	Mic035	Mic04	Mic05	Mic06	Mic07	Mic08	Mic09	Mic11	Mic110	Mic111	Mic112	Mic113	Mic114	Mic116	Mic117	Mic118	Mic119	Mic12	Mic120	Mic121	Mic122
Euryarchaeota	3756.05	6311.02	3726.49	2427.35	2656.19	2173.4	2591.97	3452.05	3306.85	3951.78	3662.09	3217.32	4380.02	2774.31	3902.72	3580.34	3550.35	3700.67	6559.89	3940.42	3559.62	5121.24	5543.1	13666.7	3043.57	3471.15	3395.98	3974.22	4382.64	4186.9	26550	4241.87	3600.12	3905.13	3328.95	3463.11	3817.93	3256.14	3370.65	2298.65	2438.3	4077.33	3781.97	4296.61	4037.48	3892.32	4653.29	3002.67	4351.89
Crenarchaeota	832.484	783.465	804.02	821.937	781.271	833.565	757.525	732.877	770.171	679.357	761.352	837.635	592.904	836.697	582.976	729.387	748.244	758.969	598.923	714.926	755.769	793.404	711.207	811.828	830.56	775.772	825.438	827.502	784.024	701.208	700	750.478	782.044	742.639	717.371	779.796	741.848	819.509	801.815	796.108	818.123	717.333	770.44	619.492	712.182	809.168	588.629	816	501.16
Thaumarchaeota	167.516	216.535	195.98	178.063	218.729	166.435	242.475	267.123	229.829	320.643	238.648	162.365	407.096	163.303	417.024	270.613	251.756	241.031	401.077	285.074	244.231	206.596	288.793	188.172	169.44	224.228	174.562	172.498	215.976	298.792	300	249.522	217.956	257.361	282.629	220.204	258.152	180.491	198.185	203.892	181.877	282.667	229.56	380.508	287.818	190.832	411.371	184	498.84
	Mic01	Mic010	Mic011	Mic012	Mic013	Mic014	Mic015	Mic016	Mic017	Mic018	Mic019	Mic02	Mic020	Mic021	Mic022	Mic023	Mic024	Mic025	Mic026	Mic027	Mic028	Mic029	Mic03	Mic030	Mic031	Mic032	Mic033	Mic034	Mic035	Mic04	Mic05	Mic06	Mic07	Mic08	Mic09	Mic11	Mic110	Mic111	Mic112	Mic113	Mic114	Mic116	Mic117	Mic118	Mic119	Mic12	Mic120	Mic121	Mic122
Euryarchaeota	3756.05	6311.02	3726.49	2427.35	2656.19	2173.4	2591.97	3452.05	3306.85	3951.78	3662.09	3217.32	4380.02	2774.31	3902.72	3580.34	3550.35	3700.67	6559.89	3940.42	3559.62	5121.24	5543.1	13666.7	3043.57	3471.15	3395.98	3974.22	4382.64	4186.9	26550	4241.87	3600.12	3905.13	3328.95	3463.11	3817.93	3256.14	3370.65	2298.65	2438.3	4077.33	3781.97	4296.61	4037.48	3892.32	4653.29	3002.67	4351.89
Crenarchaeota	832.484	783.465	804.02	821.937	781.271	833.565	757.525	732.877	770.171	679.357	761.352	837.635	592.904	836.697	582.976	729.387	748.244	758.969	598.923	714.926	755.769	793.404	711.207	811.828	830.56	775.772	825.438	827.502	784.024	701.208	700	750.478	782.044	742.639	717.371	779.796	741.848	819.509	801.815	796.108	818.123	717.333	770.44	619.492	712.182	809.168	588.629	816	501.16
Thaumarchaeota	167.516	216.535	195.98	178.063	218.729	166.435	242.475	267.123	229.829	320.643	238.648	162.365	407.096	163.303	417.024	270.613	251.756	241.031	401.077	285.074	244.231	206.596	288.793	188.172	169.44	224.228	174.562	172.498	215.976	298.792	300	249.522	217.956	257.361	282.629	220.204	258.152	180.491	198.185	203.892	181.877	282.667	229.56	380.508	287.818	190.832	411.371	184	498.84
	Mic01	Mic010	Mic011	Mic012	Mic013	Mic014	Mic015	Mic016	Mic017	Mic018	Mic019	Mic02	Mic020	Mic021	Mic022	Mic023	Mic024	Mic025	Mic026	Mic027	Mic028	Mic029	Mic03	Mic030	Mic031	Mic032	Mic033	Mic034	Mic035	Mic04	Mic05	Mic06	Mic07	Mic08	Mic09	Mic11	Mic110	Mic111	Mic112	Mic113	Mic114	Mic116	Mic117	Mic118	Mic119	Mic12	Mic120	Mic121	Mic122
Euryarchaeota	3756.05	6311.02	3726.49	2427.35	2656.19	2173.4	2591.97	3452.05	3306.85	3951.78	3662.09	3217.32	4380.02	2774.31	3902.72	3580.34	3550.35	3700.67	6559.89	3940.42	3559.62	5121.24	5543.1	13666.7	3043.57	3471.15	3395.98	3974.22	4382.64	4186.9	26550	4241.87	3600.12	3905.13	3328.95	3463.11	3817.93	3256.14	3370.65	2298.65	2438.3	4077.33	3781.97	4296.61	4037.48	3892.32	4653.29	3002.67	4351.89
Crenarchaeota	832.484	783.465	804.02	821.937	781.271	833.565	757.525	732.877	770.171	679.357	761.352	837.635	592.904	836.697	582.976	729.387	748.244	758.969	598.923	714.926	755.769	793.404	711.207	811.828	830.56	775.772	825.438	827.502	784.024	701.208	700	750.478	782.044	742.639	717.371	779.796	741.848	819.509	801.815	796.108	818.123	717.333	770.44	619.492	712.182	809.168	588.629	816	501.16
Thaumarchaeota	167.516	216.535	195.98	178.063	218.729	166.435	242.475	267.123	229.829	320.643	238.648	162.365	407.096	163.303	417.024	270.613	251.756	241.031	401.077	285.074	244.231	206.596	288.793	188.172	169.44	224.228	174.562	172.498	215.976	298.792	300	249.522	217.956	257.361	282.629	220.204	258.152	180.491	198.185	203.892	181.877	282.667	229.56	380.508	287.818	190.832	411.371	184	498.84
	Mic01	Mic010	Mic011	Mic012	Mic013	Mic014	Mic015	Mic016	Mic017	Mic018	Mic019	Mic02	Mic020	Mic021	Mic022	Mic023	Mic024	Mic025	Mic026	Mic027	Mic028	Mic029	Mic03	Mic030	Mic031	Mic032	Mic033	Mic034	Mic035	Mic04	Mic05	Mic06	Mic07	Mic08	Mic09	Mic11	Mic110	Mic111	Mic112	Mic113	Mic114	Mic116	Mic117	Mic118	Mic119	Mic12	Mic120	Mic121	Mic122
Euryarchaeota	3756.05	6311.02	3726.49	2427.35	2656.19	2173.4	2591.97	3452.05	3306.85	3951.78	3662.09	3217.32	4380.02	2774.31	3902.72	3580.34	3550.35	3700.67	6559.89	3940.42	3559.62	5121.24	5543.1	13666.7	3043.57	3471.15	3395.98	3974.22	4382.64	4186.9	26550	4241.87	3600.12	3905.13	3328.95	3463.11	3817.93	3256.14	3370.65	2298.65	2438.3	4077.33	3781.97	4296.61	4037.48	3892.32	4653.29	3002.67	4351.89
Crenarchaeota	832.484	783.465	804.02	821.937	781.271	833.565	757.525	732.877	770.171	679.357	761.352	837.635	592.904	836.697	582.976	729.387	748.244	758.969	598.923	714.926	755.769	793.404	711.207	811.828	830.56	775.772	825.438	827.502	784.024	701.208	700	750.478	782.044	742.639	717.371	779.796	741.848	819.509	801.815	796.108	818.123	717.333	770.44	619.492	712.182	809.168	588.629	816	501.16
Thaumarchaeota	167.516	216.535	195.98	178.063	218.729	166.435	242.475	267.123	229.829	320.643	238.648	162.365	407.096	163.303	417.024	270.613	251.756	241.031	401.077	285.074	244.231	206.596	288.793	188.172	169.44	224.228	174.562	172.498	215.976	298.792	300	249.522	217.956	257.361	282.629	220.204	258.152	180.491	198.185	203.892	181.877	282.667	229.56	380.508	287.818	190.832	411.371	184	498.84
	Mic01	Mic010	Mic011	Mic012	Mic013	Mic014	Mic015	Mic016	Mic017	Mic018	Mic019	Mic02	Mic020	Mic021	Mic022	Mic023	Mic024	Mic025	Mic026	Mic027	Mic028	Mic029	Mic03	Mic030	Mic031	Mic032	Mic033	Mic034	Mic035	Mic04	Mic05	Mic06	Mic07	Mic08	Mic09	Mic11	Mic110	Mic111	Mic112	Mic113	Mic114	Mic116	Mic117	Mic118	Mic119	Mic12	Mic120	Mic121	Mic122
Euryarchaeota	3756.05	6311.02	3726.49	2427.35	2656.19	2173.4	2591.97	3452.05	3306.85	3951.78	3662.09	3217.32	4380.02	2774.31	3902.72	3580.34	3550.35	3700.67	6559.89	3940.42	3559.62	5121.24	5543.1	13666.7	3043.57	3471.15	3395.98	3974.22	4382.64	4186.9	26550	4241.87	3600.12	3905.13	3328.95	3463.11	3817.93	3256.14	3370.65	2298.65	2438.3	4077.33	3781.97	4296.61	4037.48	3892.32	4653.29	3002.67	4351.89
Crenarchaeota	832.484	783.465	804.02	821.937	781.271	833.565	757.525	732.877	770.171	679.357	761.352	837.635	592.904	836.697	582.976	729.387	748.244	758.969	598.923	714.926	755.769	793.404	711.207	811.828	830.56	775.772	825.438	827.502	784.024	701.208	700	750.478	782.044	742.639	717.371	779.796	741.848	819.509	801.815	796.108	818.123	717.333	770.44	619.492	712.182	809.168	588.629	816	501.16
Thaumarchaeota	167.516	216.535	195.98	178.063	218.729	166.435	242.475	267.123	229.829	320.643	238.648	162.365	407.096	163.303	417.024	270.613	251.756	241.031	401.077	285.074	244.231	206.596	288.793	188.172	169.44	224.228	174.562	172.498	215.976	298.792	300	249.522	217.956	257.361	282.629	220.204	258.152	180.491	198.185	203.892	181.877	282.667	229.56	380.508	287.818	190.832	411.371	184	498.84
	Mic01	Mic010	Mic011	Mic012	Mic013	Mic014	Mic015	Mic016	Mic017	Mic018	Mic019	Mic02	Mic020	Mic021	Mic022	Mic023	Mic024	Mic025	Mic026	Mic027	Mic028	Mic029	Mic03	Mic030	Mic031	Mic032	Mic033	Mic034	Mic035	Mic04	Mic05	Mic06	Mic07	Mic08	Mic09	Mic11	Mic110	Mic111	Mic112	Mic113	Mic114	Mic116	Mic117	Mic118	Mic119	Mic12	Mic120	Mic121	Mic122
Euryarchaeota	3756.05	6311.02	3726.49	2427.35	2656.19	2173.4	2591.97	3452.05	3306.85	3951.78	3662.09	3217.32	4380.02	2774.31	3902.72	3580.34	3550.35	3700.67	6559.89	3940.42	3559.62	5121.24	5543.1	13666.7	3043.57	3471.15	3395.98	3974.22	4382.64	4186.9	26550	4241.87	3600.12	3905.13	3328.95	3463.11	3817.93	3256.14	3370.65	2298.65	2438.3	4077.33	3781.97	4296.61	4037.48	3892.32	4653.29	3002.67	4351.89
Crenarchaeota	832.484	783.465	804.02	821.937	781.271	833.565	757.525	732.877	770.171	679.357	761.352	837.635	592.904	836.697	582.976	729.387	748.244	758.969	598.923	714.926	755.769	793.404	711.207	811.828	830.56	775.772	825.438	827.502	784.024	701.208	700	750.478	782.044	742.639	717.371	779.796	741.848	819.509	801.815	796.108	818.123	717.333	770.44	619.492	712.182	809.168	588.629	816	501.16
Thaumarchaeota	167.516	216.535	195.98	178.063	218.729	166.435	242.475	267.123	229.829	320.643	238.648	162.365	407.096	163.303	417.024	270.613	251.756	241.031	401.077	285.074	244.231	206.596	288.793	188.172	169.44	224.228	174.562	172.498	215.976	298.792	300	249.522	217.956	257.361	282.629	220.204	258.152	180.491	198.185	203.892	181.877	282.667	229.56	380.508	287.818	190.832	411.371	184	498.84
	Mic01	Mic010	Mic011	Mic012	Mic013	Mic014	Mic015	Mic016	Mic017	Mic018	Mic019	Mic02	Mic020	Mic021	Mic022	Mic023	Mic024	Mic025	Mic026	Mic027	Mic028	Mic029	Mic03	Mic030	Mic031	Mic032	Mic033	Mic034	Mic035	Mic04	Mic05	Mic06	Mic07	Mic08	Mic09	Mic11	Mic110	Mic111	Mic112	Mic113	Mic114	Mic116	Mic117	Mic118	Mic119	Mic12	Mic120	Mic121	Mic122
Euryarchaeota	3756.05	6311.02	3726.49	2427.35	2656.19	2173.4	2591.97	3452.05	3306.85	3951.78	3662.09	3217.32	4380.02	2774.31	3902.72	3580.34	3550.35	3700.67	6559.89	3940.42	3559.62	5121.24	5543.1	13666.7	3043.57	3471.15	3395.98	3974.22	4382.64	4186.9	26550	4241.87	3600.12	3905.13	3328.95	3463.11	3817.93	3256.14	3370.65	2298.65	2438.3	4077.33	3781.97	4296.61	4037.48	3892.32	4653.29	3002.67	4351.89
Crenarchaeota	832.484	783.465	804.02	821.937	781.271	833.565	757.525	732.877	770.171	679.357	761.352	837.635	592.904	836.697	582.976	729.387	748.244	758.969	598.923	714.926	755.769	793.404	711.207	811.828	830.56	775.772	825.438	827.502	784.024	701.208	700	750.478	782.044	742.639	717.371	779.796	741.848	819.509	801.815	796.108	818.123	717.333	770.44	619.492	712.182	809.168	588.629	816	501.16
Thaumarchaeota	167.516	216.535	195.98	178.063	218.729	166.435	242.475	267.123	229.829	320.643	238.648	162.365	407.096	163.303	417.024	270.613	251.756	241.031	401.077	285.074	244.231	206.596	288.793	188.172	169.44	224.228	174.562	172.498	215.976	298.792	300	249.522	217.956	257.361	282.629	220.204	258.152	180.491	198.185	203.892	181.877	282.667	229.56	380.508	287.818	190.832	411.371	184	498.84
	Mic01	Mic010	Mic011	Mic012	Mic013	Mic014	Mic015	Mic016	Mic017	Mic018	Mic019	Mic02	Mic020	Mic021	Mic022	Mic023	Mic024	Mic025	Mic026	Mic027	Mic028	Mic029	Mic03	Mic030	Mic031	Mic032	Mic033	Mic034	Mic035	Mic04	Mic05	Mic06	Mic07	Mic08	Mic09	Mic11	Mic110	Mic111	Mic112	Mic113	Mic114	Mic116	Mic117	Mic118	Mic119	Mic12	Mic120	Mic121	Mic122
Euryarchaeota	3756.05	6311.02	3726.49	2427.35	2656.19	2173.4	2591.97	3452.05	3306.85	3951.78	3662.09	3217.32	4380.02	2774.31	3902.72	3580.34	3550.35	3700.67	6559.89	3940.42	3559.62	5121.24	5543.1	13666.7	3043.57	3471.15	3395.98	3974.22	4382.64	4186.9	26550	4241.87	3600.12	3905.13	3328.95	3463.11	3817.93	3256.14	3370.65	2298.65	2438.3	4077.33	3781.97	4296.61	4037.48	3892.32	4653.29	3002.67	4351.89
Crenarchaeota	832.484	783.465	804.02	821.937	781.271	833.565	757.525	732.877	770.171	679.357	761.352	837.635	592.904	836.697	582.976	729.387	748.244	758.969	598.923	714.926	755.769	793.404	711.207	811.828	830.56	775.772	825.438	827.502	784.024	701.208	700	750.478	782.044	742.639	717.371	779.796	741.848	819.509	801.815	796.108	818.123	717.333	770.44	619.492	712.182	809.168	588.629	816	501.16
Thaumarchaeota	167.516	216.535	195.98	178.063	218.729	166.435	242.475	267.123	229.829	320.643	238.648	162.365	407.096	163.303	417.024	270.613	251.756	241.031	401.077	285.074	244.231	206.596	288.793	188.172	169.44	224.228	174.562	172.498	215.976	298.792	300	249.522	217.956	257.361	282.629	220.204	258.152	180.491	198.185	203.892	181.877	282.667	229.56	380.508	287.818	190.832	411.371	184	498.84
	Mic01	Mic010	Mic011	Mic012	Mic013	Mic014	Mic015	Mic016	Mic017	Mic018	Mic019	Mic02	Mic020	Mic021	Mic022	Mic023	Mic024	Mic025	Mic026	Mic027	Mic028	Mic029	Mic03	Mic030	Mic031	Mic032	Mic033	Mic034	Mic035	Mic04	Mic05	Mic06	Mic07	Mic08	Mic09	Mic11	Mic110	Mic111	Mic112	Mic113	Mic114	Mic116	Mic117	Mic118	Mic119	Mic12	Mic120	Mic121	Mic122
Euryarchaeota	3756.05	6311.02	3726.49	2427.35	2656.19	2173.4	2591.97	3452.05	3306.85	3951.78	3662.09	3217.32	4380.02	2774.31	3902.72	3580.34	3550.35	3700.67	6559.89	3940.42	3559.62	5121.24	5543.1	13666.7	3043.57	3471.15	3395.98	3974.22	4382.64	4186.9	26550	4241.87	3600.12	3905.13	3328.95	3463.11	3817.93	3256.14	3370.65	2298.65	2438.3	4077.33	3781.97	4296.61	4037.48	3892.32	4653.29	3002.67	4351.89
Crenarchaeota	832.484	783.465	804.02	821.937	781.271	833.565	757.525	732.877	770.171	679.357	761.352	837.635	592.904	836.697	582.976	729.387	748.244	758.969	598.923	714.926	755.769	793.404	711.207	811.828	830.56	775.772	825.438	827.502	784.024	701.208	700	750.478	782.044	742.639	717.371	779.796	741.848	819.509	801.815	796.108	818.123	717.333	770.44	619.492	712.182	809.168	588.629	816	501.16
Thaumarchaeota	167.516	216.535	195.98	178.063	218.729	166.435	242.475	267.123	229.829	320.643	238.648	162.365	407.096	163.303	417.024	270.613	251.756	241.031	401.077	285.074	244.231	206.596	288.793	188.172	169.44	224.228	174.562	172.498	215.976	298.792	300	249.522	217.956	257.361	282.629	220.204	258.152	180.491	198.185	203.892	181.877	282.667	229.56	380.508	287.818	190.832	411.371	184	498.84
	Mic01	Mic010	Mic011	Mic012	Mic013	Mic014	Mic015	Mic016	Mic017	Mic018	Mic019	Mic02	Mic020	Mic021	Mic022	Mic023	Mic024	Mic025	Mic026	Mic027	Mic028	Mic029	Mic03	Mic030	Mic031	Mic032	Mic033	Mic034	Mic035	Mic04	Mic05	Mic06	Mic07	Mic08	Mic09	Mic11	Mic110	Mic111	Mic112	Mic113	Mic114	Mic116	Mic117	Mic118	Mic119	Mic12	Mic120	Mic121	Mic122
Euryarchaeota	3756.05	6311.02	3726.49	2427.35	2656.19	2173.4	2591.97	3452.05	3306.85	3951.78	3662.09	3217.32	4380.02	2774.31	3902.72	3580.34	3550.35	3700.67	6559.89	3940.42	3559.62	5121.24	5543.1	13666.7	3043.57	3471.15	3395.98	3974.22	4382.64	4186.9	26550	4241.87	3600.12	3905.13	3328.95	3463.11	3817.93	3256.14	3370.65	2298.65	2438.3	4077.33	3781.97	4296.61	4037.48	3892.32	4653.29	3002.67	4351.89
Crenarchaeota	832.484	783.465	804.02	821.937	781.271	833.565	757.525	732.877	770.171	679.357	761.352	837.635	592.904	836.697	582.976	729.387	748.244	758.969	598.923	714.926	755.769	793.404	711.207	811.828	830.56	775.772	825.438	827.502	784.024	701.208	700	750.478	782.044	742.639	717.371	779.796	741.848	819.509	801.815	796.108	818.123	717.333	770.44	619.492	712.182	809.168	588.629	816	501.16
Thaumarchaeota	167.516	216.535	195.98	178.063	218.729	166.435	242.475	267.123	229.829	320.643	238.648	162.365	407.096	163.303	417.024	270.613	251.756	241.031	401.077	285.074	244.231	206.596	288.793	188.172	169.44	224.228	174.562	172.498	215.976	298.792	300	249.522	217.956	257.361	282.629	220.204	258.152	180.491	198.185	203.892	181.877	282.667	229.56	380.508	287.818	190.832	411.371	184	498.84
	Mic01	Mic010	Mic011	Mic012	Mic013	Mic014	Mic015	Mic016	Mic017	Mic018	Mic019	Mic02	Mic020	Mic021	Mic022	Mic023	Mic024	Mic025	Mic026	Mic027	Mic028	Mic029	Mic03	Mic030	Mic031	Mic032	Mic033	Mic034	Mic035	Mic04	Mic05	Mic06	Mic07	Mic08	Mic09	Mic11	Mic110	Mic111	Mic112	Mic113	Mic114	Mic116	Mic117	Mic118	Mic119	Mic12	Mic120	Mic121	Mic122
Euryarchaeota	3756.05	6311.02	3726.49	2427.35	2656.19	2173.4	2591.97	3452.05	3306.85	3951.78	3662.09	3217.32	4380.02	2774.31	3902.72	3580.34	3550.35	3700.67	6559.89	3940.42	3559.62	5121.24	5543.1	13666.7	3043.57	3471.15	3395.98	3974.22	4382.64	4186.9	26550	4241.87	3600.12	3905.13	3328.95	3463.11	3817.93	3256.14	3370.65	2298.65	2438.3	4077.33	3781.97	4296.61	4037.48	3892.32	4653.29	3002.67	4351.89
Crenarchaeota	832.484	783.465	804.02	821.937	781.271	833.565	757.525	732.877	770.171	679.357	761.352	837.635	592.904	836.697	582.976	729.387	748.244	758.969	598.923	714.926	755.769	793.404	711.207	811.828	830.56	775.772	825.438	827.502	784.024	701.208	700	750.478	782.044	742.639	717.371	779.796	741.848	819.509	801.815	796.108	818.123	717.333	770.44	619.492	712.182	809.168	588.629	816	501.16
Thaumarchaeota	167.516	216.535	195.98	178.063	218.729	166.435	242.475	267.123	229.829	320.643	238.648	162.365	407.096	163.303	417.024	270.613	251.756	241.031	401.077	285.074	244.231	206.596	288.793	188.172	169.44	224.228	174.562	172.498	215.976	298.792	300	249.522	217.956	257.361	282.629	220.204	258.152	180.491	198.185	203.892	181.877	282.667	229.56	380.508	287.818	190.832	411.371	184	498.84
	Mic01	Mic010	Mic011	Mic012	Mic013	Mic014	Mic015	Mic016	Mic017	Mic018	Mic019	Mic02	Mic020	Mic021	Mic022	Mic023	Mic024	Mic025	Mic026	Mic027	Mic028	Mic029	Mic03	Mic030	Mic031	Mic032	Mic033	Mic034	Mic035	Mic04	Mic05	Mic06	Mic07	Mic08	Mic09	Mic11	Mic110	Mic111	Mic112	Mic113	Mic114	Mic116	Mic117	Mic118	Mic119	Mic12	Mic120	Mic121	Mic122
Euryarchaeota	3756.05	6311.02	3726.49	2427.35	2656.19	2173.4	2591.97	3452.05	3306.85	3951.78	3662.09	3217.32	4380.02	2774.31	3902.72	3580.34	3550.35	3700.67	6559.89	3940.42	3559.62	5121.24	5543.1	13666.7	3043.57	3471.15	3395.98	3974.22	4382.64	4186.9	26550	4241.87	3600.12	3905.13	3328.95	3463.11	3817.93	3256.14	3370.65	2298.65	2438.3	4077.33	3781.97	4296.61	4037.48	3892.32	4653.29	3002.67	4351.89
Crenarchaeota	832.484	783.465	804.02	821.937	781.271	833.565	757.525	732.877	770.171	679.357	761.352	837.635	592.904	836.697	582.976	729.387	748.244	758.969	598.923	714.926	755.769	793.404	711.207	811.828	830.56	775.772	825.438	827.502	784.024	701.208	700	750.478	782.044	742.639	717.371	779.796	741.848	819.509	801.815	796.108	818.123	717.333	770.44	619.492	712.182	809.168	588.629	816	501.16
Thaumarchaeota	167.516	216.535	195.98	178.063	218.729	166.435	242.475	267.123	229.829	320.643	238.648	162.365	407.096	163.303	417.024	270.613	251.756	241.031	401.077	285.074	244.231	206.596	288.793	188.172	169.44	224.228	174.562	172.498	215.976	298.792	300	249.522	217.956	257.361	282.629	220.204	258.152	180.491	198.185	203.892	181.877	282.667	229.56	380.508	287.818	190.832	411.371	184	498.84
	Mic01	Mic010	Mic011	Mic012	Mic013	Mic014	Mic015	Mic016	Mic017	Mic018	Mic019	Mic02	Mic020	Mic021	Mic022	Mic023	Mic024	Mic025	Mic026	Mic027	Mic028	Mic029	Mic03	Mic030	Mic031	Mic032	Mic033	Mic034	Mic035	Mic04	Mic05	Mic06	Mic07	Mic08	Mic09	Mic11	Mic110	Mic111	Mic112	Mic113	Mic114	Mic116	Mic117	Mic118	Mic119	Mic12	Mic120	Mic121	Mic122
Euryarchaeota	3756.05	6311.02	3726.49	2427.35	2656.19	2173.4	2591.97	3452.05	3306.85	3951.78	3662.09	3217.32	4380.02	2774.31	3902.72	3580.34	3550.35	3700.67	6559.89	3940.42	3559.62	5121.24	5543.1	13666.7	3043.57	3471.15	3395.98	3974.22	4382.64	4186.9	26550	4241.87	3600.12	3905.13	3328.95	3463.11	3817.93	3256.14	3370.65	2298.65	2438.3	4077.33	3781.97	4296.61	4037.48	3892.32	4653.29	3002.67	4351.89
Crenarchaeota	832.484	783.465	804.02	821.937	781.271	833.565	757.525	732.877	770.171	679.357	761.352	837.635	592.904	836.697	582.976	729.387	748.244	758.969	598.923	714.926	755.769	793.404	711.207	811.828	830.56	775.772	825.438	827.502	784.024	701.208	700	750.478	782.044	742.639	717.371	779.796	741.848	819.509	801.815	796.108	818.123	717.333	770.44	619.492	712.182	809.168	588.629	816	501.16
Thaumarchaeota	167.516	216.535	195.98	178.063	218.729	166.435	242.475	267.123	229.829	320.643	238.648	162.365	407.096	163.303	417.024	270.613	251.756	241.031	401.077	285.074	244.231	206.596	288.793	188.172	169.44	224.228	174.562	172.498	215.976	298.792	300	249.522	217.956	257.361	282.629	220.204	258.152	180.491	198.185	203.892	181.877	282.667	229.56	380.508	287.818	190.832	411.371	184	498.84
	Mic01	Mic010	Mic011	Mic012	Mic013	Mic014	Mic015	Mic016	Mic017	Mic018	Mic019	Mic02	Mic020	Mic021	Mic022	Mic023	Mic024	Mic025	Mic026	Mic027	Mic028	Mic029	Mic03	Mic030	Mic031	Mic032	Mic033	Mic034	Mic035	Mic04	Mic05	Mic06	Mic07	Mic08	Mic09	Mic11	Mic110	Mic111	Mic112	Mic113	Mic114	Mic116	Mic117	Mic118	Mic119	Mic12	Mic120	Mic121	Mic122
Euryarchaeota	3756.05	6311.02	3726.49	2427.35	2656.19	2173.4	2591.97	3452.05	3306.85	3951.78	3662.09	3217.32	4380.02	2774.31	3902.72	3580.34	3550.35	3700.67	6559.89	3940.42	3559.62	5121.24	5543.1	13666.7	3043.57	3471.15	3395.98	3974.22	4382.64	4186.9	26550	4241.87	3600.12	3905.13	3328.95	3463.11	3817.93	3256.14	3370.65	2298.65	2438.3	4077.33	3781.97	4296.61	4037.48	3892.32	4653.29	3002.67	4351.89
Crenarchaeota	832.484	783.465	804.02	821.937	781.271	833.565	757.525	732.877	770.171	679.357	761.352	837.635	592.904	836.697	582.976	729.387	748.244	758.969	598.923	714.926	755.769	793.404	711.207	811.828	830.56	775.772	825.438	827.502	784.024	701.208	700	750.478	782.044	742.639	717.371	779.796	741.848	819.509	801.815	796.108	818.123	717.333	770.44	619.492	712.182	809.168	588.629	816	501.16
Thaumarchaeota	167.516	216.535	195.98	178.063	218.729	166.435	242.475	267.123	229.829	320.643	238.648	162.365	407.096	163.303	417.024	270.613	251.756	241.031	401.077	285.074	244.231	206.596	288.793	188.172	169.44	224.228	174.562	172.498	215.976	298.792	300	249.522	217.956	257.361	282.629	220.204	258.152	180.491	198.185	203.892	181.877	282.667	229.56	380.508	287.818	190.832	411.371	184	498.84
	Mic01	Mic010	Mic011	Mic012	Mic013	Mic014	Mic015	Mic016	Mic017	Mic018	Mic019	Mic02	Mic020	Mic021	Mic022	Mic023	Mic024	Mic025	Mic026	Mic027	Mic028	Mic029	Mic03	Mic030	Mic031	Mic032	Mic033	Mic034	Mic035	Mic04	Mic05	Mic06	Mic07	Mic08	Mic09	Mic11	Mic110	Mic111	Mic112	Mic113	Mic114	Mic116	Mic117	Mic118	Mic119	Mic12	Mic120	Mic121	Mic122
Euryarchaeota	3756.05	6311.02	3726.49	2427.35	2656.19	2173.4	2591.97	3452.05	3306.85	3951.78	3662.09	3217.32	4380.02	2774.31	3902.72	3580.34	3550.35	3700.67	6559.89	3940.42	3559.62	5121.24	5543.1	13666.7	3043.57	3471.15	3395.98	3974.22	4382.64	4186.9	26550	4241.87	3600.12	3905.13	3328.95	3463.11	3817.93	3256.14	3370.65	2298.65	2438.3	4077.33	3781.97	4296.61	4037.48	3892.32	4653.29	3002.67	4351.89
Crenarchaeota	832.484	783.465	804.02	821.937	781.271	833.565	757.525	732.877	770.171	679.357	761.352	837.635	592.904	836.697	582.976	729.387	748.244	758.969	598.923	714.926	755.769	793.404	711.207	811.828	830.56	775.772	825.438	827.502	784.024	701.208	700	750.478	782.044	742.639	717.371	779.796	741.848	819.509	801.815	796.108	818.123	717.333	770.44	619.492	712.182	809.168	588.629	816	501.16
Thaumarchaeota	167.516	216.535	195.98	178.063	218.729	166.435	242.475	267.123	229.829	320.643	238.648	162.365	407.096	163.303	417.024	270.613	251.756	241.031	401.077	285.074	244.231	206.596	288.793	188.172	169.44	224.228	174.562	172.498	215.976	298.792	300	249.522	217.956	257.361	282.629	220.204	258.152	180.491	198.185	203.892	181.877	282.667	229.56	380.508	287.818	190.832	411.371	184	498.84
	Mic01	Mic010	Mic011	Mic012	Mic013	Mic014	Mic015	Mic016	Mic017	Mic018	Mic019	Mic02	Mic020	Mic021	Mic022	Mic023	Mic024	Mic025	Mic026	Mic027	Mic028	Mic029	Mic03	Mic030	Mic031	Mic032	Mic033	Mic034	Mic035	Mic04	Mic05	Mic06	Mic07	Mic08	Mic09	Mic11	Mic110	Mic111	Mic112	Mic113	Mic114	Mic116	Mic117	Mic118	Mic119	Mic12	Mic120	Mic121	Mic122
Euryarchaeota	3756.05	6311.02	3726.49	2427.35	2656.19	2173.4	2591.97	3452.05	3306.85	3951.78	3662.09	3217.32	4380.02	2774.31	3902.72	3580.34	3550.35	3700.67	6559.89	3940.42	3559.62	5121.24	5543.1	13666.7	3043.57	3471.15	3395.98	3974.22	4382.64	4186.9	26550	4241.87	3600.12	3905.13	3328.95	3463.11	3817.93	3256.14	3370.65	2298.65	2438.3	4077.33	3781.97	4296.61	4037.48	3892.32	4653.29	3002.67	4351.89
Crenarchaeota	832.484	783.465	804.02	821.937	781.271	833.565	757.525	732.877	770.171	679.357	761.352	837.635	592.904	836.697	582.976	729.387	748.244	758.969	598.923	714.926	755.769	793.404	711.207	811.828	830.56	775.772	825.438	827.502	784.024	701.208	700	750.478	782.044	742.639	717.371	779.796	741.848	819.509	801.815	796.108	818.123	717.333	770.44	619.492	712.182	809.168	588.629	816	501.16
Thaumarchaeota	167.516	216.535	195.98	178.063	218.729	166.435	242.475	267.123	229.829	320.643	238.648	162.365	407.096	163.303	417.024	270.613	251.756	241.031	401.077	285.074	244.231	206.596	288.793	188.172	169.44	224.228	174.562	172.498	215.976	298.792	300	249.522	217.956	257.361	282.629	220.204	258.152	180.491	198.185	203.892	181.877	282.667	229.56	380.508	287.818	190.832	411.371	184	498.84
	Mic01	Mic010	Mic011	Mic012	Mic013	Mic014	Mic015	Mic016	Mic017	Mic018	Mic019	Mic02	Mic020	Mic021	Mic022	Mic023	Mic024	Mic025	Mic026	Mic027	Mic028	Mic029	Mic03	Mic030	Mic031	Mic032	Mic033	Mic034	Mic035	Mic04	Mic05	Mic06	Mic07	Mic08	Mic09	Mic11	Mic110	Mic111	Mic112	Mic113	Mic114	Mic116	Mic117	Mic118	Mic119	Mic12	Mic120	Mic121	Mic122
Euryarchaeota	3756.05	6311.02	3726.49	2427.35	2656.19	2173.4	2591.97	3452.05	3306.85	3951.78	3662.09	3217.32	4380.02	2774.31	3902.72	3580.34	3550.35	3700.67	6559.89	3940.42	3559.62	5121.24	5543.1	13666.7	3043.57	3471.15	3395.98	3974.22	4382.64	4186.9	26550	4241.87	3600.12	3905.13	3328.95	3463.11	3817.93	3256.14	3370.65	2298.65	2438.3	4077.33	3781.97	4296.61	4037.48	3892.32	4653.29	3002.67	4351.89
Crenarchaeota	832.484	783.465	804.02	821.937	781.271	833.565	757.525	732.877	770.171	679.357	761.352	837.635	592.904	836.697	582.976	729.387	748.244	758.969	598.923	714.926	755.769	793.404	711.207	811.828	830.56	775.772	825.438	827.502	784.024	701.208	700	750.478	782.044	742.639	717.371	779.796	741.848	819.509	801.815	796.108	818.123	717.333	770.44	619.492	712.182	809.168	588.629	816	501.16
Thaumarchaeota	167.516	216.535	195.98	178.063	218.729	166.435	242.475	267.123	229.829	320.643	238.648	162.365	407.096	163.303	417.024	270.613	251.756	241.031	401.077	285.074	244.231	206.596	288.793	188.172	169.44	224.228	174.562	172.498	215.976	298.792	300	249.522	217.956	257.361	282.629	220.204	258.152	180.491	198.185	203.892	181.877	282.667	229.56	380.508	287.818	190.832	411.371	184	498.84
	Mic01	Mic010	Mic011	Mic012	Mic013	Mic014	Mic015	Mic016	Mic017	Mic018	Mic019	Mic02	Mic020	Mic021	Mic022	Mic023	Mic024	Mic025	Mic026	Mic027	Mic028	Mic029	Mic03	Mic030	Mic031	Mic032	Mic033	Mic034	Mic035	Mic04	Mic05	Mic06	Mic07	Mic08	Mic09	Mic11	Mic110	Mic111	Mic112	Mic113	Mic114	Mic116	Mic117	Mic118	Mic119	Mic12	Mic120	Mic121	Mic122
Euryarchaeota	3756.05	6311.02	3726.49	2427.35	2656.19	2173.4	2591.97	3452.05	3306.85	3951.78	3662.09	3217.32	4380.02	2774.31	3902.72	3580.34	3550.35	3700.67	6559.89	3940.42	3559.62	5121.24	5543.1	13666.7	3043.57	3471.15	3395.98	3974.22	4382.64	4186.9	26550	4241.87	3600.12	3905.13	3328.95	3463.11	3817.93	3256.14	3370.65	2298.65	2438.3	4077.33	3781.97	4296.61	4037.48	3892.32	4653.29	3002.67	4351.89
Crenarchaeota	832.484	783.465	804.02	821.937	781.271	833.565	757.525	732.877	770.171	679.357	761.352	837.635	592.904	836.697	582.976	729.387	748.244	758.969	598.923	714.926	755.769	793.404	711.207	811.828	830.56	775.772	825.438	827.502	784.024	701.208	700	750.478	782.044	742.639	717.371	779.796	741.848	819.509	801.815	796.108	818.123	717.333	770.44	619.492	712.182	809.168	588.629	816	501.16
Thaumarchaeota	167.516	216.535	195.98	178.063	218.729	166.435	242.475	267.123	229.829	320.643	238.648	162.365	407.096	163.303	417.024	270.613	251.756	241.031	401.077	285.074	244.231	206.596	288.793	188.172	169.44	224.228	174.562	172.498	215.976	298.792	300	249.522	217.956	257.361	282.629	220.204	258.152	180.491	198.185	203.892	181.877	282.667	229.56	380.508	287.818	190.832	411.371	184	498.84
	Mic01	Mic010	Mic011	Mic012	Mic013	Mic014	Mic015	Mic016	Mic017	Mic018	Mic019	Mic02	Mic020	Mic021	Mic022	Mic023	Mic024	Mic025	Mic026	Mic027	Mic028	Mic029	Mic03	Mic030	Mic031	Mic032	Mic033	Mic034	Mic035	Mic04	Mic05	Mic06	Mic07	Mic08	Mic09	Mic11	Mic110	Mic111	Mic112	Mic113	Mic114	Mic116	Mic117	Mic118	Mic119	Mic12	Mic120	Mic121	Mic122
Euryarchaeota	3756.05	6311.02	3726.49	2427.35	2656.19	2173.4	2591.97	3452.05	3306.85	3951.78	3662.09	3217.32	4380.02	2774.31	3902.72	3580.34	3550.35	3700.67	6559.89	3940.42	3559.62	5121.24	5543.1	13666.7	3043.57	3471.15	3395.98	3974.22	4382.64	4186.9	26550	4241.87	3600.12	3905.13	3328.95	3463.11	3817.93	3256.14	3370.65	2298.65	2438.3	4077.33	3781.97	4296.61	4037.48	3892.32	4653.29	3002.67	4351.89
Crenarchaeota	832.484	783.465	804.02	821.937	781.271	833.565	757.525	732.877	770.171	679.357	761.352	837.635	592.904	836.697	582.976	729.387	748.244	758.969	598.923	714.926	755.769	793.404	711.207	811.828	830.56	775.772	825.438	827.502	784.024	701.208	700	750.478	782.044	742.639	717.371	779.796	741.848	819.509	801.815	796.108	818.123	717.333	770.44	619.492	712.182	809.168	588.629	816	501.16
Thaumarchaeota	167.516	216.535	195.98	178.063	218.729	166.435	242.475	267.123	229.829	320.643	238.648	162.365	407.096	163.303	417.024	270.613	251.756	241.031	401.077	285.074	244.231	206.596	288.793	188.172	169.44	224.228	174.562	172.498	215.976	298.792	300	249.522	217.956	257.361	282.629	220.204	258.152	180.491	198.185	203.892	181.877	282.667	229.56	380.508	287.818	190.832	411.371	184	498.84
	Mic01	Mic010	Mic011	Mic012	Mic013	Mic014	Mic015	Mic016	Mic017	Mic018	Mic019	Mic02	Mic020	Mic021	Mic022	Mic023	Mic024	Mic025	Mic026	Mic027	Mic028	Mic029	Mic03	Mic030	Mic031	Mic032	Mic033	Mic034	Mic035	Mic04	Mic05	Mic06	Mic07	Mic08	Mic09	Mic11	Mic110	Mic111	Mic112	Mic113	Mic114	Mic116	Mic117	Mic118	Mic119	Mic12	Mic120	Mic121	Mic122
Euryarchaeota	3756.05	6311.02	3726.49	2427.35	2656.19	2173.4	2591.97	3452.05	3306.85	3951.78	3662.09	3217.32	4380.02	2774.31	3902.72	3580.34	3550.35	3700.67	6559.89	3940.42	3559.62	5121.24	5543.1	13666.7	3043.57	3471.15	3395.98	3974.22	4382.64	4186.9	26550	4241.87	3600.12	3905.13	3328.95	3463.11	3817.93	3256.14	3370.65	2298.65	2438.3	4077.33	3781.97	4296.61	4037.48	3892.32	4653.29	3002.67	4351.89
Crenarchaeota	832.484	783.465	804.02	821.937	781.271	833.565	757.525	732.877	770.171	679.357	761.352	837.635	592.904	836.697	582.976	729.387	748.244	758.969	598.923	714.926	755.769	793.404	711.207	811.828	830.56	775.772	825.438	827.502	784.024	701.208	700	750.478	782.044	742.639	717.371	779.796	741.848	819.509	801.815	796.108	818.123	717.333	770.44	619.492	712.182	809.168	588.629	816	501.16
Thaumarchaeota	167.516	216.535	195.98	178.063	218.729	166.435	242.475	267.123	229.829	320.643	238.648	162.365	407.096	163.303	417.024	270.613	251.756	241.031	401.077	285.074	244.231	206.596	288.793	188.172	169.44	224.228	174.562	172.498	215.976	298.792	300	249.522	217.956	257.361	282.629	220.204	258.152	180.491	198.185	203.892	181.877	282.667	229.56	380.508	287.818	190.832	411.371	184	498.84
	Mic01	Mic010	Mic011	Mic012	Mic013	Mic014	Mic015	Mic016	Mic017	Mic018	Mic019	Mic02	Mic020	Mic021	Mic022	Mic023	Mic024	Mic025	Mic026	Mic027	Mic028	Mic029	Mic03	Mic030	Mic031	Mic032	Mic033	Mic034	Mic035	Mic04	Mic05	Mic06	Mic07	Mic08	Mic09	Mic11	Mic110	Mic111	Mic112	Mic113	Mic114	Mic116	Mic117	Mic118	Mic119	Mic12	Mic120	Mic121	Mic122
Euryarchaeota	3756.05	6311.02	3726.49	2427.35	2656.19	2173.4	2591.97	3452.05	3306.85	3951.78	3662.09	3217.32	4380.02	2774.31	3902.72	3580.34	3550.35	3700.67	6559.89	3940.42	3559.62	5121.24	5543.1	13666.7	3043.57	3471.15	3395.98	3974.22	4382.64	4186.9	26550	4241.87	3600.12	3905.13	3328.95	3463.11	3817.93	3256.14	3370.65	2298.65	2438.3	4077.33	3781.97	4296.61	4037.48	3892.32	4653.29	3002.67	4351.89
Crenarchaeota	832.484	783.465	804.02	821.937	781.271	833.565	757.525	732.877	770.171	679.357	761.352	837.635	592.904	836.697	582.976	729.387	748.244	758.969	598.923	714.926	755.769	793.404	711.207	811.828	830.56	775.772	825.438	827.502	784.024	701.208	700	750.478	782.044	742.639	717.371	779.796	741.848	819.509	801.815	796.108	818.123	717.333	770.44	619.492	712.182	809.168	588.629	816	501.16
Thaumarchaeota	167.516	216.535	195.98	178.063	218.729	166.435	242.475	267.123	229.829	320.643	238.648	162.365	407.096	163.303	417.024	270.613	251.756	241.031	401.077	285.074	244.231	206.596	288.793	188.172	169.44	224.228	174.562	172.498	215.976	298.792	300	249.522	217.956	257.361	282.629	220.204	258.152	180.491	198.185	203.892	181.877	282.667	229.56	380.508	287.818	190.832	411.371	184	498.84
	Mic01	Mic010	Mic011	Mic012	Mic013	Mic014	Mic015	Mic016	Mic017	Mic018	Mic019	Mic02	Mic020	Mic021	Mic022	Mic023	Mic024	Mic025	Mic026	Mic027	Mic028	Mic029	Mic03	Mic030	Mic031	Mic032	Mic033	Mic034	Mic035	Mic04	Mic05	Mic06	Mic07	Mic08	Mic09	Mic11	Mic110	Mic111	Mic112	Mic113	Mic114	Mic116	Mic117	Mic118	Mic119	Mic12	Mic120	Mic121	Mic122
Euryarchaeota	3756.05	6311.02	3726.49	2427.35	2656.19	2173.4	2591.97	3452.05	3306.85	3951.78	3662.09	3217.32	4380.02	2774.31	3902.72	3580.34	3550.35	3700.67	6559.89	3940.42	3559.62	5121.24	5543.1	13666.7	3043.57	3471.15	3395.98	3974.22	4382.64	4186.9	26550	4241.87	3600.12	3905.13	3328.95	3463.11	3817.93	3256.14	3370.65	2298.65	2438.3	4077.33	3781.97	4296.61	4037.48	3892.32	4653.29	3002.67	4351.89
Crenarchaeota	832.484	783.465	804.02	821.937	781.271	833.565	757.525	732.877	770.171	679.357	761.352	837.635	592.904	836.697	582.976	729.387	748.244	758.969	598.923	714.926	755.769	793.404	711.207	811.828	830.56	775.772	825.438	827.502	784.024	701.208	700	750.478	782.044	742.639	717.371	779.796	741.848	819.509	801.815	796.108	818.123	717.333	770.44	619.492	712.182	809.168	588.629	816	501.16
Thaumarchaeota	167.516	216.535	195.98	178.063	218.729	166.435	242.475	267.123	229.829	320.643	238.648	162.365	407.096	163.303	417.024	270.613	251.756	241.031	401.077	285.074	244.231	206.596	288.793	188.172	169.44	224.228	174.562	172.498	215.976	298.792	300	249.522	217.956	257.361	282.629	220.204	258.152	180.491	198.185	203.892	181.877	282.667	229.56	380.508	287.818	190.832	411.371	184	498.84
	Mic01	Mic010	Mic011	Mic012	Mic013	Mic014	Mic015	Mic016	Mic017	Mic018	Mic019	Mic02	Mic020	Mic021	Mic022	Mic023	Mic024	Mic025	Mic026	Mic027	Mic028	Mic029	Mic03	Mic030	Mic031	Mic032	Mic033	Mic034	Mic035	Mic04	Mic05	Mic06	Mic07	Mic08	Mic09	Mic11	Mic110	Mic111	Mic112	Mic113	Mic114	Mic116	Mic117	Mic118	Mic119	Mic12	Mic120	Mic121	Mic122
Euryarchaeota	3756.05	6311.02	3726.49	2427.35	2656.19	2173.4	2591.97	3452.05	3306.85	3951.78	3662.09	3217.32	4380.02	2774.31	3902.72	3580.34	3550.35	3700.67	6559.89	3940.42	3559.62	5121.24	5543.1	13666.7	3043.57	3471.15	3395.98	3974.22	4382.64	4186.9	26550	4241.87	3600.12	3905.13	3328.95	3463.11	3817.93	3256.14	3370.65	2298.65	2438.3	4077.33	3781.97	4296.61	4037.48	3892.32	4653.29	3002.67	4351.89
Crenarchaeota	832.484	783.465	804.02	821.937	781.271	833.565	757.525	732.877	770.171	679.357	761.352	837.635	592.904	836.697	582.976	729.387	748.244	758.969	598.923	714.926	755.769	793.404	711.207	811.828	830.56	775.772	825.438	827.502	784.024	701.208	700	750.478	782.044	742.639	717.371	779.796	741.848	819.509	801.815	796.108	818.123	717.333	770.44	619.492	712.182	809.168	588.629	816	501.16
Thaumarchaeota	167.516	216.535	195.98	178.063	218.729	166.435	242.475	267.123	229.829	320.643	238.648	162.365	407.096	163.303	417.024	270.613	251.756	241.031	401.077	285.074	244.231	206.596	288.793	188.172	169.44	224.228	174.562	172.498	215.976	298.792	300	249.522	217.956	257.361	282.629	220.204	258.152	180.491	198.185	203.892	181.877	282.667	229.56	380.508	287.818	190.832	411.371	184	498.84
	Mic01	Mic010	Mic011	Mic012	Mic013	Mic014	Mic015	Mic016	Mic017	Mic018	Mic019	Mic02	Mic020	Mic021	Mic022	Mic023	Mic024	Mic025	Mic026	Mic027	Mic028	Mic029	Mic03	Mic030	Mic031	Mic032	Mic033	Mic034	Mic035	Mic04	Mic05	Mic06	Mic07	Mic08	Mic09	Mic11	Mic110	Mic111	Mic112	Mic113	Mic114	Mic116	Mic117	Mic118	Mic119	Mic12	Mic120	Mic121	Mic122
Euryarchaeota	3756.05	6311.02	3726.49	2427.35	2656.19	2173.4	2591.97	3452.05	3306.85	3951.78	3662.09	3217.32	4380.02	2774.31	3902.72	3580.34	3550.35	3700.67	6559.89	3940.42	3559.62	5121.24	5543.1	13666.7	3043.57	3471.15	3395.98	3974.22	4382.64	4186.9	26550	4241.87	3600.12	3905.13	3328.95	3463.11	3817.93	3256.14	3370.65	2298.65	2438.3	4077.33	3781.97	4296.61	4037.48	3892.32	4653.29	3002.67	4351.89
Crenarchaeota	832.484	783.465	804.02	821.937	781.271	833.565	757.525	732.877	770.171	679.357	761.352	837.635	592.904	836.697	582.976	729.387	748.244	758.969	598.923	714.926	755.769	793.404	711.207	811.828	830.56	775.772	825.438	827.502	784.024	701.208	700	750.478	782.044	742.639	717.371	779.796	741.848	819.509	801.815	796.108	818.123	717.333	770.44	619.492	712.182	809.168	588.629	816	501.16
Thaumarchaeota	167.516	216.535	195.98	178.063	218.729	166.435	242.475	267.123	229.829	320.643	238.648	162.365	407.096	163.303	417.024	270.613	251.756	241.031	401.077	285.074	244.231	206.596	288.793	188.172	169.44	224.228	174.562	172.498	215.976	298.792	300	249.522	217.956	257.361	282.629	220.204	258.152	180.491	198.185	203.892	181.877	282.667	229.56	380.508	287.818	190.832	411.371	184	498.84
	Mic01	Mic010	Mic011	Mic012	Mic013	Mic014	Mic015	Mic016	Mic017	Mic018	Mic019	Mic02	Mic020	Mic021	Mic022	Mic023	Mic024	Mic025	Mic026	Mic027	Mic028	Mic029	Mic03	Mic030	Mic031	Mic032	Mic033	Mic034	Mic035	Mic04	Mic05	Mic06	Mic07	Mic08	Mic09	Mic11	Mic110	Mic111	Mic112	Mic113	Mic114	Mic116	Mic117	Mic118	Mic119	Mic12	Mic120	Mic121	Mic122
Euryarchaeota	3756.05	6311.02	3726.49	2427.35	2656.19	2173.4	2591.97	3452.05	3306.85	3951.78	3662.09	3217.32	4380.02	2774.31	3902.72	3580.34	3550.35	3700.67	6559.89	3940.42	3559.62	5121.24	5543.1	13666.7	3043.57	3471.15	3395.98	3974.22	4382.64	4186.9	26550	4241.87	3600.12	3905.13	3328.95	3463.11	3817.93	3256.14	3370.65	2298.65	2438.3	4077.33	3781.97	4296.61	4037.48	3892.32	4653.29	3002.67	4351.89
Crenarchaeota	832.484	783.465	804.02	821.937	781.271	833.565	757.525	732.877	770.171	679.357	761.352	837.635	592.904	836.697	582.976	729.387	748.244	758.969	598.923	714.926	755.769	793.404	711.207	811.828	830.56	775.772	825.438	827.502	784.024	701.208	700	750.478	782.044	742.639	717.371	779.796	741.848	819.509	801.815	796.108	818.123	717.333	770.44	619.492	712.182	809.168	588.629	816	501.16
Thaumarchaeota	167.516	216.535	195.98	178.063	218.729	166.435	242.475	267.123	229.829	320.643	238.648	162.365	407.096	163.303	417.024	270.613	251.756	241.031	401.077	285.074	244.231	206.596	288.793	188.172	169.44	224.228	174.562	172.498	215.976	298.792	300	249.522	217.956	257.361	282.629	220.204	258.152	180.491	198.185	203.892	181.877	282.667	229.56	380.508	287.818	190.832	411.371	184	498.84
	Mic01	Mic010	Mic011	Mic012	Mic013	Mic014	Mic015	Mic016	Mic017	Mic018	Mic019	Mic02	Mic020	Mic021	Mic022	Mic023	Mic024	Mic025	Mic026	Mic027	Mic028	Mic029	Mic03	Mic030	Mic031	Mic032	Mic033	Mic034	Mic035	Mic04	Mic05	Mic06	Mic07	Mic08	Mic09	Mic11	Mic110	Mic111	Mic112	Mic113	Mic114	Mic116	Mic117	Mic118	Mic119	Mic12	Mic120	Mic121	Mic122
Euryarchaeota	3756.05	6311.02	3726.49	2427.35	2656.19	2173.4	2591.97	3452.05	3306.85	3951.78	3662.09	3217.32	4380.02	2774.31	3902.72	3580.34	3550.35	3700.67	6559.89	3940.42	3559.62	5121.24	5543.1	13666.7	3043.57	3471.15	3395.98	3974.22	4382.64	4186.9	26550	4241.87	3600.12	3905.13	3328.95	3463.11	3817.93	3256.14	3370.65	2298.65	2438.3	4077.33	3781.97	4296.61	4037.48	3892.32	4653.29	3002.67	4351.89
Crenarchaeota	832.484	783.465	804.02	821.937	781.271	833.565	757.525	732.877	770.171	679.357	761.352	837.635	592.904	836.697	582.976	729.387	748.244	758.969	598.923	714.926	755.769	793.404	711.207	811.828	830.56	775.772	825.438	827.502	784.024	701.208	700	750.478	782.044	742.639	717.371	779.796	741.848	819.509	801.815	796.108	818.123	717.333	770.44	619.492	712.182	809.168	588.629	816	501.16
Thaumarchaeota	167.516	216.535	195.98	178.063	218.729	166.435	242.475	267.123	229.829	320.643	238.648	162.365	407.096	163.303	417.024	270.613	251.756	241.031	401.077	285.074	244.231	206.596	288.793	188.172	169.44	224.228	174.562	172.498	215.976	298.792	300	249.522	217.956	257.361	282.629	220.204	258.152	180.491	198.185	203.892	181.877	282.667	229.56	380.508	287.818	190.832	411.371	184	498.84
	Mic01	Mic010	Mic011	Mic012	Mic013	Mic014	Mic015	Mic016	Mic017	Mic018	Mic019	Mic02	Mic020	Mic021	Mic022	Mic023	Mic024	Mic025	Mic026	Mic027	Mic028	Mic029	Mic03	Mic030	Mic031	Mic032	Mic033	Mic034	Mic035	Mic04	Mic05	Mic06	Mic07	Mic08	Mic09	Mic11	Mic110	Mic111	Mic112	Mic113	Mic114	Mic116	Mic117	Mic118	Mic119	Mic12	Mic120	Mic121	Mic122
Euryarchaeota	3756.05	6311.02	3726.49	2427.35	2656.19	2173.4	2591.97	3452.05	3306.85	3951.78	3662.09	3217.32	4380.02	2774.31	3902.72	3580.34	3550.35	3700.67	6559.89	3940.42	3559.62	5121.24	5543.1	13666.7	3043.57	3471.15	3395.98	3974.22	4382.64	4186.9	26550	4241.87	3600.12	3905.13	3328.95	3463.11	3817.93	3256.14	3370.65	2298.65	2438.3	4077.33	3781.97	4296.61	4037.48	3892.32	4653.29	3002.67	4351.89
Crenarchaeota	832.484	783.465	804.02	821.937	781.271	833.565	757.525	732.877	770.171	679.357	761.352	837.635	592.904	836.697	582.976	729.387	748.244	758.969	598.923	714.926	755.769	793.404	711.207	811.828	830.56	775.772	825.438	827.502	784.024	701.208	700	750.478	782.044	742.639	717.371	779.796	741.848	819.509	801.815	796.108	818.123	717.333	770.44	619.492	712.182	809.168	588.629	816	501.16
Thaumarchaeota	167.516	216.535	195.98	178.063	218.729	166.435	242.475	267.123	229.829	320.643	238.648	162.365	407.096	163.303	417.024	270.613	251.756	241.031	401.077	285.074	244.231	206.596	288.793	188.172	169.44	224.228	174.562	172.498	215.976	298.792	300	249.522	217.956	257.361	282.629	220.204	258.152	180.491	198.185	203.892	181.877	282.667	229.56	380.508	287.818	190.832	411.371	184	498.84
	Mic01	Mic010	Mic011	Mic012	Mic013	Mic014	Mic015	Mic016	Mic017	Mic018	Mic019	Mic02	Mic020	Mic021	Mic022	Mic023	Mic024	Mic025	Mic026	Mic027	Mic028	Mic029	Mic03	Mic030	Mic031	Mic032	Mic033	Mic034	Mic035	Mic04	Mic05	Mic06	Mic07	Mic08	Mic09	Mic11	Mic110	Mic111	Mic112	Mic113	Mic114	Mic116	Mic117	Mic118	Mic119	Mic12	Mic120	Mic121	Mic122
Euryarchaeota	3756.05	6311.02	3726.49	2427.35	2656.19	2173.4	2591.97	3452.05	3306.85	3951.78	3662.09	3217.32	4380.02	2774.31	3902.72	3580.34	3550.35	3700.67	6559.89	3940.42	3559.62	5121.24	5543.1	13666.7	3043.57	3471.15	3395.98	3974.22	4382.64	4186.9	26550	4241.87	3600.12	3905.13	3328.95	3463.11	3817.93	3256.14	3370.65	2298.65	2438.3	4077.33	3781.97	4296.61	4037.48	3892.32	4653.29	3002.67	4351.89
Crenarchaeota	832.484	783.465	804.02	821.937	781.271	833.565	757.525	732.877	770.171	679.357	761.352	837.635	592.904	836.697	582.976	729.387	748.244	758.969	598.923	714.926	755.769	793.404	711.207	811.828	830.56	775.772	825.438	827.502	784.024	701.208	700	750.478	782.044	742.639	717.371	779.796	741.848	819.509	801.815	796.108	818.123	717.333	770.44	619.492	712.182	809.168	588.629	816	501.16
Thaumarchaeota	167.516	216.535	195.98	178.063	218.729	166.435	242.475	267.123	229.829	320.643	238.648	162.365	407.096	163.303	417.024	270.613	251.756	241.031	401.077	285.074	244.231	206.596	288.793	188.172	169.44	224.228	174.562	172.498	215.976	298.792	300	249.522	217.956	257.361	282.629	220.204	258.152	180.491	198.185	203.892	181.877	282.667	229.56	380.508	287.818	190.832	411.371	184	498.84
	Mic01	Mic010	Mic011	Mic012	Mic013	Mic014	Mic015	Mic016	Mic017	Mic018	Mic019	Mic02	Mic020	Mic021	Mic022	Mic023	Mic024	Mic025	Mic026	Mic027	Mic028	Mic029	Mic03	Mic030	Mic031	Mic032	Mic033	Mic034	Mic035	Mic04	Mic05	Mic06	Mic07	Mic08	Mic09	Mic11	Mic110	Mic111	Mic112	Mic113	Mic114	Mic116	Mic117	Mic118	Mic119	Mic12	Mic120	Mic121	Mic122
Euryarchaeota	3756.05	6311.02	3726.49	2427.35	2656.19	2173.4	2591.97	3452.05	3306.85	3951.78	3662.09	3217.32	4380.02	2774.31	3902.72	3580.34	3550.35	3700.67	6559.89	3940.42	3559.62	5121.24	5543.1	13666.7	3043.57	3471.15	3395.98	3974.22	4382.64	4186.9	26550	4241.87	3600.12	3905.13	3328.95	3463.11	3817.93	3256.14	3370.65	2298.65	2438.3	4077.33	3781.97	4296.61	4037.48	3892.32	4653.29	3002.67	4351.89
Crenarchaeota	832.484	783.465	804.02	821.937	781.271	833.565	757.525	732.877	770.171	679.357	761.352	837.635	592.904	836.697	582.976	729.387	748.244	758.969	598.923	714.926	755.769	793.404	711.207	811.828	830.56	775.772	825.438	827.502	784.024	701.208	700	750.478	782.044	742.639	717.371	779.796	741.848	819.509	801.815	796.108	818.123	717.333	770.44	619.492	712.182	809.168	588.629	816	501.16
Thaumarchaeota	167.516	216.535	195.98	178.063	218.729	166.435	242.475	267.123	229.829	320.643	238.648	162.365	407.096	163.303	417.024	270.613	251.756	241.031	401.077	285.074	244.231	206.596	288.793	188.172	169.44	224.228	174.562	172.498	215.976	298.792	300	249.522	217.956	257.361	282.629	220.204	258.152	180.491	198.185	203.892	181.877	282.667	229.56	380.508	287.818	190.832	411.371	184	498.84
	Mic01	Mic010	Mic011	Mic012	Mic013	Mic014	Mic015	Mic016	Mic017	Mic018	Mic019	Mic02	Mic020	Mic021	Mic022	Mic023	Mic024	Mic025	Mic026	Mic027	Mic028	Mic029	Mic03	Mic030	Mic031	Mic032	Mic033	Mic034	Mic035	Mic04	Mic05	Mic06	Mic07	Mic08	Mic09	Mic11	Mic110	Mic111	Mic112	Mic113	Mic114	Mic116	Mic117	Mic118	Mic119	Mic12	Mic120	Mic121	Mic122
Euryarchaeota	3756.05	6311.02	3726.49	2427.35	2656.19	2173.4	2591.97	3452.05	3306.85	3951.78	3662.09	3217.32	4380.02	2774.31	3902.72	3580.34	3550.35	3700.67	6559.89	3940.42	3559.62	5121.24	5543.1	13666.7	3043.57	3471.15	3395.98	3974.22	4382.64	4186.9	26550	4241.87	3600.12	3905.13	3328.95	3463.11	3817.93	3256.14	3370.65	2298.65	2438.3	4077.33	3781.97	4296.61	4037.48	3892.32	4653.29	3002.67	4351.89
Crenarchaeota	832.484	783.465	804.02	821.937	781.271	833.565	757.525	732.877	770.171	679.357	761.352	837.635	592.904	836.697	582.976	729.387	748.244	758.969	598.923	714.926	755.769	793.404	711.207	811.828	830.56	775.772	825.438	827.502	784.024	701.208	700	750.478	782.044	742.639	717.371	779.796	741.848	819.509	801.815	796.108	818.123	717.333	770.44	619.492	712.182	809.168	588.629	816	501.16
Thaumarchaeota	167.516	216.535	195.98	178.063	218.729	166.435	242.475	267.123	229.829	320.643	238.648	162.365	407.096	163.303	417.024	270.613	251.756	241.031	401.077	285.074	244.231	206.596	288.793	188.172	169.44	224.228	174.562	172.498	215.976	298.792	300	249.522	217.956	257.361	282.629	220.204	258.152	180.491	198.185	203.892	181.877	282.667	229.56	380.508	287.818	190.832	411.371	184	498.84
	Mic01	Mic010	Mic011	Mic012	Mic013	Mic014	Mic015	Mic016	Mic017	Mic018	Mic019	Mic02	Mic020	Mic021	Mic022	Mic023	Mic024	Mic025	Mic026	Mic027	Mic028	Mic029	Mic03	Mic030	Mic031	Mic032	Mic033	Mic034	Mic035	Mic04	Mic05	Mic06	Mic07	Mic08	Mic09	Mic11	Mic110	Mic111	Mic112	Mic113	Mic114	Mic116	Mic117	Mic118	Mic119	Mic12	Mic120	Mic121	Mic122
Euryarchaeota	3756.05	6311.02	3726.49	2427.35	2656.19	2173.4	2591.97	3452.05	3306.85	3951.78	3662.09	3217.32	4380.02	2774.31	3902.72	3580.34	3550.35	3700.67	6559.89	3940.42	3559.62	5121.24	5543.1	13666.7	3043.57	3471.15	3395.98	3974.22	4382.64	4186.9	26550	4241.87	3600.12	3905.13	3328.95	3463.11	3817.93	3256.14	3370.65	2298.65	2438.3	4077.33	3781.97	4296.61	4037.48	3892.32	4653.29	3002.67	4351.89
Crenarchaeota	832.484	783.465	804.02	821.937	781.271	833.565	757.525	732.877	770.171	679.357	761.352	837.635	592.904	836.697	582.976	729.387	748.244	758.969	598.923	714.926	755.769	793.404	711.207	811.828	830.56	775.772	825.438	827.502	784.024	701.208	700	750.478	782.044	742.639	717.371	779.796	741.848	819.509	801.815	796.108	818.123	717.333	770.44	619.492	712.182	809.168	588.629	816	501.16
Thaumarchaeota	167.516	216.535	195.98	178.063	218.729	166.435	242.475	267.123	229.829	320.643	238.648	162.365	407.096	163.303	417.024	270.613	251.756	241.031	401.077	285.074	244.231	206.596	288.793	188.172	169.44	224.228	174.562	172.498	215.976	298.792	300	249.522	217.956	257.361	282.629	220.204	258.152	180.491	198.185	203.892	181.877	282.667	229.56	380.508	287.818	190.832	411.371	184	498.84
	Mic01	Mic010	Mic011	Mic012	Mic013	Mic014	Mic015	Mic016	Mic017	Mic018	Mic019	Mic02	Mic020	Mic021	Mic022	Mic023	Mic024	Mic025	Mic026	Mic027	Mic028	Mic029	Mic03	Mic030	Mic031	Mic032	Mic033	Mic034	Mic035	Mic04	Mic05	Mic06	Mic07	Mic08	Mic09	Mic11	Mic110	Mic111	Mic112	Mic113	Mic114	Mic116	Mic117	Mic118	Mic119	Mic12	Mic120	Mic121	Mic122
Euryarchaeota	3756.05	6311.02	3726.49	2427.35	2656.19	2173.4	2591.97	3452.05	3306.85	3951.78	3662.09	3217.32	4380.02	2774.31	3902.72	3580.34	3550.35	3700.67	6559.89	3940.42	3559.62	5121.24	5543.1	13666.7	3043.57	3471.15	3395.98	3974.22	4382.64	4186.9	26550	4241.87	3600.12	3905.13	3328.95	3463.11	3817.93	3256.14	3370.65	2298.65	2438.3	4077.33	3781.97	4296.61	4037.48	3892.32	4653.29	3002.67	4351.89
Crenarchaeota	832.484	783.465	804.02	821.937	781.271	833.565	757.525	732.877	770.171	679.357	761.352	837.635	592.904	836.697	582.976	729.387	748.244	758.969	598.923	714.926	755.769	793.404	711.207	811.828	830.56	775.772	825.438	827.502	784.024	701.208	700	750.478	782.044	742.639	717.371	779.796	741.848	819.509	801.815	796.108	818.123	717.333	770.44	619.492	712.182	809.168	588.629	816	501.16
Thaumarchaeota	167.516	216.535	195.98	178.063	218.729	166.435	242.475	267.123	229.829	320.643	238.648	162.365	407.096	163.303	417.024	270.613	251.756	241.031	401.077	285.074	244.231	206.596	288.793	188.172	169.44	224.228	174.562	172.498	215.976	298.792	300	249.522	217.956	257.361	282.629	220.204	258.152	180.491	198.185	203.892	181.877	282.667	229.56	380.508	287.818	190.832	411.371	184	498.84
	Mic01	Mic010	Mic011	Mic012	Mic013	Mic014	Mic015	Mic016	Mic017	Mic018	Mic019	Mic02	Mic020	Mic021	Mic022	Mic023	Mic024	Mic025	Mic026	Mic027	Mic028	Mic029	Mic03	Mic030	Mic031	Mic032	Mic033	Mic034	Mic035	Mic04	Mic05	Mic06	Mic07	Mic08	Mic09	Mic11	Mic110	Mic111	Mic112	Mic113	Mic114	Mic116	Mic117	Mic118	Mic119	Mic12	Mic120	Mic121	Mic122
Euryarchaeota	3756.05	6311.02	3726.49	2427.35	2656.19	2173.4	2591.97	3452.05	3306.85	3951.78	3662.09	3217.32	4380.02	2774.31	3902.72	3580.34	3550.35	3700.67	6559.89	3940.42	3559.62	5121.24	5543.1	13666.7	3043.57	3471.15	3395.98	3974.22	4382.64	4186.9	26550	4241.87	3600.12	3905.13	3328.95	3463.11	3817.93	3256.14	3370.65	2298.65	2438.3	4077.33	3781.97	4296.61	4037.48	3892.32	4653.29	3002.67	4351.89
Crenarchaeota	832.484	783.465	804.02	821.937	781.271	833.565	757.525	732.877	770.171	679.357	761.352	837.635	592.904	836.697	582.976	729.387	748.244	758.969	598.923	714.926	755.769	793.404	711.207	811.828	830.56	775.772	825.438	827.502	784.024	701.208	700	750.478	782.044	742.639	717.371	779.796	741.848	819.509	801.815	796.108	818.123	717.333	770.44	619.492	712.182	809.168	588.629	816	501.16
Thaumarchaeota	167.516	216.535	195.98	178.063	218.729	166.435	242.475	267.123	229.829	320.643	238.648	162.365	407.096	163.303	417.024	270.613	251.756	241.031	401.077	285.074	244.231	206.596	288.793	188.172	169.44	224.228	174.562	172.498	215.976	298.792	300	249.522	217.956	257.361	282.629	220.204	258.152	180.491	198.185	203.892	181.877	282.667	229.56	380.508	287.818	190.832	411.371	184	498.84
	Mic01	Mic010	Mic011	Mic012	Mic013	Mic014	Mic015	Mic016	Mic017	Mic018	Mic019	Mic02	Mic020	Mic021	Mic022	Mic023	Mic024	Mic025	Mic026	Mic027	Mic028	Mic029	Mic03	Mic030	Mic031	Mic032	Mic033	Mic034	Mic035	Mic04	Mic05	Mic06	Mic07	Mic08	Mic09	Mic11	Mic110	Mic111	Mic112	Mic113	Mic114	Mic116	Mic117	Mic118	Mic119	Mic12	Mic120	Mic121	Mic122
Euryarchaeota	3756.05	6311.02	3726.49	2427.35	2656.19	2173.4	2591.97	3452.05	3306.85	3951.78	3662.09	3217.32	4380.02	2774.31	3902.72	3580.34	3550.35	3700.67	6559.89	3940.42	3559.62	5121.24	5543.1	13666.7	3043.57	3471.15	3395.98	3974.22	4382.64	4186.9	26550	4241.87	3600.12	3905.13	3328.95	3463.11	3817.93	3256.14	3370.65	2298.65	2438.3	4077.33	3781.97	4296.61	4037.48	3892.32	4653.29	3002.67	4351.89
Crenarchaeota	832.484	783.465	804.02	821.937	781.271	833.565	757.525	732.877	770.171	679.357	761.352	837.635	592.904	836.697	582.976	729.387	748.244	758.969	598.923	714.926	755.769	793.404	711.207	811.828	830.56	775.772	825.438	827.502	784.024	701.208	700	750.478	782.044	742.639	717.371	779.796	741.848	819.509	801.815	796.108	818.123	717.333	770.44	619.492	712.182	809.168	588.629	816	501.16
Thaumarchaeota	167.516	216.535	195.98	178.063	218.729	166.435	242.475	267.123	229.829	320.643	238.648	162.365	407.096	163.303	417.024	270.613	251.756	241.031	401.077	285.074	244.231	206.596	288.793	188.172	169.44	224.228	174.562	172.498	215.976	298.792	300	249.522	217.956	257.361	282.629	220.204	258.152	180.491	198.185	203.892	181.877	282.667	229.56	380.508	287.818	190.832	411.371	184	498.84
	Mic01	Mic010	Mic011	Mic012	Mic013	Mic014	Mic015	Mic016	Mic017	Mic018	Mic019	Mic02	Mic020	Mic021	Mic022	Mic023	Mic024	Mic025	Mic026	Mic027	Mic028	Mic029	Mic03	Mic030	Mic031	Mic032	Mic033	Mic034	Mic035	Mic04	Mic05	Mic06	Mic07	Mic08	Mic09	Mic11	Mic110	Mic111	Mic112	Mic113	Mic114	Mic116	Mic117	Mic118	Mic119	Mic12	Mic120	Mic121	Mic122
Euryarchaeota	3756.05	6311.02	3726.49	2427.35	2656.19	2173.4	2591.97	3452.05	3306.85	3951.78	3662.09	3217.32	4380.02	2774.31	3902.72	3580.34	3550.35	3700.67	6559.89	3940.42	3559.62	5121.24	5543.1	13666.7	3043.57	3471.15	3395.98	3974.22	4382.64	4186.9	26550	4241.87	3600.12	3905.13	3328.95	3463.11	3817.93	3256.14	3370.65	2298.65	2438.3	4077.33	3781.97	4296.61	4037.48	3892.32	4653.29	3002.67	4351.89
Crenarchaeota	832.484	783.465	804.02	821.937	781.271	833.565	757.525	732.877	770.171	679.357	761.352	837.635	592.904	836.697	582.976	729.387	748.244	758.969	598.923	714.926	755.769	793.404	711.207	811.828	830.56	775.772	825.438	827.502	784.024	701.208	700	750.478	782.044	742.639	717.371	779.796	741.848	819.509	801.815	796.108	818.123	717.333	770.44	619.492	712.182	809.168	588.629	816	501.16
Thaumarchaeota	167.516	216.535	195.98	178.063	218.729	166.435	242.475	267.123	229.829	320.643	238.648	162.365	407.096	163.303	417.024	270.613	251.756	241.031	401.077	285.074	244.231	206.596	288.793	188.172	169.44	224.228	174.562	172.498	215.976	298.792	300	249.522	217.956	257.361	282.629	220.204	258.152	180.491	198.185	203.892	181.877	282.667	229.56	380.508	287.818	190.832	411.371	184	498.84
	Mic01	Mic010	Mic011	Mic012	Mic013	Mic014	Mic015	Mic016	Mic017	Mic018	Mic019	Mic02	Mic020	Mic021	Mic022	Mic023	Mic024	Mic025	Mic026	Mic027	Mic028	Mic029	Mic03	Mic030	Mic031	Mic032	Mic033	Mic034	Mic035	Mic04	Mic05	Mic06	Mic07	Mic08	Mic09	Mic11	Mic110	Mic111	Mic112	Mic113	Mic114	Mic116	Mic117	Mic118	Mic119	Mic12	Mic120	Mic121	Mic122
Euryarchaeota	3756.05	6311.02	3726.49	2427.35	2656.19	2173.4	2591.97	3452.05	3306.85	3951.78	3662.09	3217.32	4380.02	2774.31	3902.72	3580.34	3550.35	3700.67	6559.89	3940.42	3559.62	5121.24	5543.1	13666.7	3043.57	3471.15	3395.98	3974.22	4382.64	4186.9	26550	4241.87	3600.12	3905.13	3328.95	3463.11	3817.93	3256.14	3370.65	2298.65	2438.3	4077.33	3781.97	4296.61	4037.48	3892.32	4653.29	3002.67	4351.89
Crenarchaeota	832.484	783.465	804.02	821.937	781.271	833.565	757.525	732.877	770.171	679.357	761.352	837.635	592.904	836.697	582.976	729.387	748.244	758.969	598.923	714.926	755.769	793.404	711.207	811.828	830.56	775.772	825.438	827.502	784.024	701.208	700	750.478	782.044	742.639	717.371	779.796	741.848	819.509	801.815	796.108	818.123	717.333	770.44	619.492	712.182	809.168	588.629	816	501.16
Thaumarchaeota	167.516	216.535	195.98	178.063	218.729	166.435	242.475	267.123	229.829	320.643	238.648	162.365	407.096	163.303	417.024	270.613	251.756	241.031	401.077	285.074	244.231	206.596	288.793	188.172	169.44	224.228	174.562	172.498	215.976	298.792	300	249.522	217.956	257.361	282.629	220.204	258.152	180.491	198.185	203.892	181.877	282.667	229.56	380.508	287.818	190.832	411.371	184	498.84
	Mic01	Mic010	Mic011	Mic012	Mic013	Mic014	Mic015	Mic016	Mic017	Mic018	Mic019	Mic02	Mic020	Mic021	Mic022	Mic023	Mic024	Mic025	Mic026	Mic027	Mic028	Mic029	Mic03	Mic030	Mic031	Mic032	Mic033	Mic034	Mic035	Mic04	Mic05	Mic06	Mic07	Mic08	Mic09	Mic11	Mic110	Mic111	Mic112	Mic113	Mic114	Mic116	Mic117	Mic118	Mic119	Mic12	Mic120	Mic121	Mic122
Euryarchaeota	3756.05	6311.02	3726.49	2427.35	2656.19	2173.4	2591.97	3452.05	3306.85	3951.78	3662.09	3217.32	4380.02	2774.31	3902.72	3580.34	3550.35	3700.67	6559.89	3940.42	3559.62	5121.24	5543.1	13666.7	3043.57	3471.15	3395.98	3974.22	4382.64	4186.9	26550	4241.87	3600.12	3905.13	3328.95	3463.11	3817.93	3256.14	3370.65	2298.65	2438.3	4077.33	3781.97	4296.61	4037.48	3892.32	4653.29	3002.67	4351.89
Crenarchaeota	832.484	783.465	804.02	821.937	781.271	833.565	757.525	732.877	770.171	679.357	761.352	837.635	592.904	836.697	582.976	729.387	748.244	758.969	598.923	714.926	755.769	793.404	711.207	811.828	830.56	775.772	825.438	827.502	784.024	701.208	700	750.478	782.044	742.639	717.371	779.796	741.848	819.509	801.815	796.108	818.123	717.333	770.44	619.492	712.182	809.168	588.629	816	501.16
Thaumarchaeota	167.516	216.535	195.98	178.063	218.729	166.435	242.475	267.123	229.829	320.643	238.648	162.365	407.096	163.303	417.024	270.613	251.756	241.031	401.077	285.074	244.231	206.596	288.793	188.172	169.44	224.228	174.562	172.498	215.976	298.792	300	249.522	217.956	257.361	282.629	220.204	258.152	180.491	198.185	203.892	181.877	282.667	229.56	380.508	287.818	190.832	411.371	184	498.84
	Mic01	Mic010	Mic011	Mic012	Mic013	Mic014	Mic015	Mic016	Mic017	Mic018	Mic019	Mic02	Mic020	Mic021	Mic022	Mic023	Mic024	Mic025	Mic026	Mic027	Mic028	Mic029	Mic03	Mic030	Mic031	Mic032	Mic033	Mic034	Mic035	Mic04	Mic05	Mic06	Mic07	Mic08	Mic09	Mic11	Mic110	Mic111	Mic112	Mic113	Mic114	Mic116	Mic117	Mic118	Mic119	Mic12	Mic120	Mic121	Mic122
Euryarchaeota	3756.05	6311.02	3726.49	2427.35	2656.19	2173.4	2591.97	3452.05	3306.85	3951.78	3662.09	3217.32	4380.02	2774.31	3902.72	3580.34	3550.35	3700.67	6559.89	3940.42	3559.62	5121.24	5543.1	13666.7	3043.57	3471.15	3395.98	3974.22	4382.64	4186.9	26550	4241.87	3600.12	3905.13	3328.95	3463.11	3817.93	3256.14	3370.65	2298.65	2438.3	4077.33	3781.97	4296.61	4037.48	3892.32	4653.29	3002.67	4351.89
Crenarchaeota	832.484	783.465	804.02	821.937	781.271	833.565	757.525	732.877	770.171	679.357	761.352	837.635	592.904	836.697	582.976	729.387	748.244	758.969	598.923	714.926	755.769	793.404	711.207	811.828	830.56	775.772	825.438	827.502	784.024	701.208	700	750.478	782.044	742.639	717.371	779.796	741.848	819.509	801.815	796.108	818.123	717.333	770.44	619.492	712.182	809.168	588.629	816	501.16
Thaumarchaeota	167.516	216.535	195.98	178.063	218.729	166.435	242.475	267.123	229.829	320.643	238.648	162.365	407.096	163.303	417.024	270.613	251.756	241.031	401.077	285.074	244.231	206.596	288.793	188.172	169.44	224.228	174.562	172.498	215.976	298.792	300	249.522	217.956	257.361	282.629	220.204	258.152	180.491	198.185	203.892	181.877	282.667	229.56	380.508	287.818	190.832	411.371	184	498.84
	Mic01	Mic010	Mic011	Mic012	Mic013	Mic014	Mic015	Mic016	Mic017	Mic018	Mic019	Mic02	Mic020	Mic021	Mic022	Mic023	Mic024	Mic025	Mic026	Mic027	Mic028	Mic029	Mic03	Mic030	Mic031	Mic032	Mic033	Mic034	Mic035	Mic04	Mic05	Mic06	Mic07	Mic08	Mic09	Mic11	Mic110	Mic111	Mic112	Mic113	Mic114	Mic116	Mic117	Mic118	Mic119	Mic12	Mic120	Mic121	Mic122
Euryarchaeota	3756.05	6311.02	3726.49	2427.35	2656.19	2173.4	2591.97	3452.05	3306.85	3951.78	3662.09	3217.32	4380.02	2774.31	3902.72	3580.34	3550.35	3700.67	6559.89	3940.42	3559.62	5121.24	5543.1	13666.7	3043.57	3471.15	3395.98	3974.22	4382.64	4186.9	26550	4241.87	3600.12	3905.13	3328.95	3463.11	3817.93	3256.14	3370.65	2298.65	2438.3	4077.33	3781.97	4296.61	4037.48	3892.32	4653.29	3002.67	4351.89
Crenarchaeota	832.484	783.465	804.02	821.937	781.271	833.565	757.525	732.877	770.171	679.357	761.352	837.635	592.904	836.697	582.976	729.387	748.244	758.969	598.923	714.926	755.769	793.404	711.207	811.828	830.56	775.772	825.438	827.502	784.024	701.208	700	750.478	782.044	742.639	717.371	779.796	741.848	819.509	801.815	796.108	818.123	717.333	770.44	619.492	712.182	809.168	588.629	816	501.16
Thaumarchaeota	167.516	216.535	195.98	178.063	218.729	166.435	242.475	267.123	229.829	320.643	238.648	162.365	407.096	163.303	417.024	270.613	251.756	241.031	401.077	285.074	244.231	206.596	288.793	188.172	169.44	224.228	174.562	172.498	215.976	298.792	300	249.522	217.956	257.361	282.629	220.204	258.152	180.491	198.185	203.892	181.877	282.667	229.56	380.508	287.818	190.832	411.371	184	498.84
	Mic01	Mic010	Mic011	Mic012	Mic013	Mic014	Mic015	Mic016	Mic017	Mic018	Mic019	Mic02	Mic020	Mic021	Mic022	Mic023	Mic024	Mic025	Mic026	Mic027	Mic028	Mic029	Mic03	Mic030	Mic031	Mic032	Mic033	Mic034	Mic035	Mic04	Mic05	Mic06	Mic07	Mic08	Mic09	Mic11	Mic110	Mic111	Mic112	Mic113	Mic114	Mic116	Mic117	Mic118	Mic119	Mic12	Mic120	Mic121	Mic122
Euryarchaeota	3756.05	6311.02	3726.49	2427.35	2656.19	2173.4	2591.97	3452.05	3306.85	3951.78	3662.09	3217.32	4380.02	2774.31	3902.72	3580.34	3550.35	3700.67	6559.89	3940.42	3559.62	5121.24	5543.1	13666.7	3043.57	3471.15	3395.98	3974.22	4382.64	4186.9	26550	4241.87	3600.12	3905.13	3328.95	3463.11	3817.93	3256.14	3370.65	2298.65	2438.3	4077.33	3781.97	4296.61	4037.48	3892.32	4653.29	3002.67	4351.89
Crenarchaeota	832.484	783.465	804.02	821.937	781.271	833.565	757.525	732.877	770.171	679.357	761.352	837.635	592.904	836.697	582.976	729.387	748.244	758.969	598.923	714.926	755.769	793.404	711.207	811.828	830.56	775.772	825.438	827.502	784.024	701.208	700	750.478	782.044	742.639	717.371	779.796	741.848	819.509	801.815	796.108	818.123	717.333	770.44	619.492	712.182	809.168	588.629	816	501.16
Thaumarchaeota	167.516	216.535	195.98	178.063	218.729	166.435	242.475	267.123	229.829	320.643	238.648	162.365	407.096	163.303	417.024	270.613	251.756	241.031	401.077	285.074	244.231	206.596	288.793	188.172	169.44	224.228	174.562	172.498	215.976	298.792	300	249.522	217.956	257.361	282.629	220.204	258.152	180.491	198.185	203.892	181.877	282.667	229.56	380.508	287.818	190.832	411.371	184	498.84
	Mic01	Mic010	Mic011	Mic012	Mic013	Mic014	Mic015	Mic016	Mic017	Mic018	Mic019	Mic02	Mic020	Mic021	Mic022	Mic023	Mic024	Mic025	Mic026	Mic027	Mic028	Mic029	Mic03	Mic030	Mic031	Mic032	Mic033	Mic034	Mic035	Mic04	Mic05	Mic06	Mic07	Mic08	Mic09	Mic11	Mic110	Mic111	Mic112	Mic113	Mic114	Mic116	Mic117	Mic118	Mic119	Mic12	Mic120	Mic121	Mic122
Euryarchaeota	3756.05	6311.02	3726.49	2427.35	2656.19	2173.4	2591.97	3452.05	3306.85	3951.78	3662.09	3217.32	4380.02	2774.31	3902.72	3580.34	3550.35	3700.67	6559.89	3940.42	3559.62	5121.24	5543.1	13666.7	3043.57	3471.15	3395.98	3974.22	4382.64	4186.9	26550	4241.87	3600.12	3905.13	3328.95	3463.11	3817.93	3256.14	3370.65	2298.65	2438.3	4077.33	3781.97	4296.61	4037.48	3892.32	4653.29	3002.67	4351.89
Crenarchaeota	832.484	783.465	804.02	821.937	781.271	833.565	757.525	732.877	770.171	679.357	761.352	837.635	592.904	836.697	582.976	729.387	748.244	758.969	598.923	714.926	755.769	793.404	711.207	811.828	830.56	775.772	825.438	827.502	784.024	701.208	700	750.478	782.044	742.639	717.371	779.796	741.848	819.509	801.815	796.108	818.123	717.333	770.44	619.492	712.182	809.168	588.629	816	501.16
Thaumarchaeota	167.516	216.535	195.98	178.063	218.729	166.435	242.475	267.123	229.829	320.643	238.648	162.365	407.096	163.303	417.024	270.613	251.756	241.031	401.077	285.074	244.231	206.596	288.793	188.172	169.44	224.228	174.562	172.498	215.976	298.792	300	249.522	217.956	257.361	282.629	220.204	258.152	180.491	198.185	203.892	181.877	282.667	229.56	380.508	287.818	190.832	411.371	184	498.84
	Mic01	Mic010	Mic011	Mic012	Mic013	Mic014	Mic015	Mic016	Mic017	Mic018	Mic019	Mic02	Mic020	Mic021	Mic022	Mic023	Mic024	Mic025	Mic026	Mic027	Mic028	Mic029	Mic03	Mic030	Mic031	Mic032	Mic033	Mic034	Mic035	Mic04	Mic05	Mic06	Mic07	Mic08	Mic09	Mic11	Mic110	Mic111	Mic112	Mic113	Mic114	Mic116	Mic117	Mic118	Mic119	Mic12	Mic120	Mic121	Mic122
Euryarchaeota	3756.05	6311.02	3726.49	2427.35	2656.19	2173.4	2591.97	3452.05	3306.85	3951.78	3662.09	3217.32	4380.02	2774.31	3902.72	3580.34	3550.35	3700.67	6559.89	3940.42	3559.62	5121.24	5543.1	13666.7	3043.57	3471.15	3395.98	3974.22	4382.64	4186.9	26550	4241.87	3600.12	3905.13	3328.95	3463.11	3817.93	3256.14	3370.65	2298.65	2438.3	4077.33	3781.97	4296.61	4037.48	3892.32	4653.29	3002.67	4351.89
Crenarchaeota	832.484	783.465	804.02	821.937	781.271	833.565	757.525	732.877	770.171	679.357	761.352	837.635	592.904	836.697	582.976	729.387	748.244	758.969	598.923	714.926	755.769	793.404	711.207	811.828	830.56	775.772	825.438	827.502	784.024	701.208	700	750.478	782.044	742.639	717.371	779.796	741.848	819.509	801.815	796.108	818.123	717.333	770.44	619.492	712.182	809.168	588.629	816	501.16
Thaumarchaeota	167.516	216.535	195.98	178.063	218.729	166.435	242.475	267.123	229.829	320.643	238.648	162.365	407.096	163.303	417.024	270.613	251.756	241.031	401.077	285.074	244.231	206.596	288.793	188.172	169.44	224.228	174.562	172.498	215.976	298.792	300	249.522	217.956	257.361	282.629	220.204	258.152	180.491	198.185	203.892	181.877	282.667	229.56	380.508	287.818	190.832	411.371	184	498.84
	Mic01	Mic010	Mic011	Mic012	Mic013	Mic014	Mic015	Mic016	Mic017	Mic018	Mic019	Mic02	Mic020	Mic021	Mic022	Mic023	Mic024	Mic025	Mic026	Mic027	Mic028	Mic029	Mic03	Mic030	Mic031	Mic032	Mic033	Mic034	Mic035	Mic04	Mic05	Mic06	Mic07	Mic08	Mic09	Mic11	Mic110	Mic111	Mic112	Mic113	Mic114	Mic116	Mic117	Mic118	Mic119	Mic12	Mic120	Mic121	Mic122
Euryarchaeota	3756.05	6311.02	3726.49	2427.35	2656.19	2173.4	2591.97	3452.05	3306.85	3951.78	3662.09	3217.32	4380.02	2774.31	3902.72	3580.34	3550.35	3700.67	6559.89	3940.42	3559.62	5121.24	5543.1	13666.7	3043.57	3471.15	3395.98	3974.22	4382.64	4186.9	26550	4241.87	3600.12	3905.13	3328.95	3463.11	3817.93	3256.14	3370.65	2298.65	2438.3	4077.33	3781.97	4296.61	4037.48	3892.32	4653.29	3002.67	4351.89
Crenarchaeota	832.484	783.465	804.02	821.937	781.271	833.565	757.525	732.877	770.171	679.357	761.352	837.635	592.904	836.697	582.976	729.387	748.244	758.969	598.923	714.926	755.769	793.404	711.207	811.828	830.56	775.772	825.438	827.502	784.024	701.208	700	750.478	782.044	742.639	717.371	779.796	741.848	819.509	801.815	796.108	818.123	717.333	770.44	619.492	712.182	809.168	588.629	816	501.16
Thaumarchaeota	167.516	216.535	195.98	178.063	218.729	166.435	242.475	267.123	229.829	320.643	238.648	162.365	407.096	163.303	417.024	270.613	251.756	241.031	401.077	285.074	244.231	206.596	288.793	188.172	169.44	224.228	174.562	172.498	215.976	298.792	300	249.522	217.956	257.361	282.629	220.204	258.152	180.491	198.185	203.892	181.877	282.667	229.56	380.508	287.818	190.832	411.371	184	498.84
	Mic01	Mic010	Mic011	Mic012	Mic013	Mic014	Mic015	Mic016	Mic017	Mic018	Mic019	Mic02	Mic020	Mic021	Mic022	Mic023	Mic024	Mic025	Mic026	Mic027	Mic028	Mic029	Mic03	Mic030	Mic031	Mic032	Mic033	Mic034	Mic035	Mic04	Mic05	Mic06	Mic07	Mic08	Mic09	Mic11	Mic110	Mic111	Mic112	Mic113	Mic114	Mic116	Mic117	Mic118	Mic119	Mic12	Mic120	Mic121	Mic122
Euryarchaeota	3756.05	6311.02	3726.49	2427.35	2656.19	2173.4	2591.97	3452.05	3306.85	3951.78	3662.09	3217.32	4380.02	2774.31	3902.72	3580.34	3550.35	3700.67	6559.89	3940.42	3559.62	5121.24	5543.1	13666.7	3043.57	3471.15	3395.98	3974.22	4382.64	4186.9	26550	4241.87	3600.12	3905.13	3328.95	3463.11	3817.93	3256.14	3370.65	2298.65	2438.3	4077.33	3781.97	4296.61	4037.48	3892.32	4653.29	3002.67	4351.89
Crenarchaeota	832.484	783.465	804.02	821.937	781.271	833.565	757.525	732.877	770.171	679.357	761.352	837.635	592.904	836.697	582.976	729.387	748.244	758.969	598.923	714.926	755.769	793.404	711.207	811.828	830.56	775.772	825.438	827.502	784.024	701.208	700	750.478	782.044	742.639	717.371	779.796	741.848	819.509	801.815	796.108	818.123	717.333	770.44	619.492	712.182	809.168	588.629	816	501.16
Thaumarchaeota	167.516	216.535	195.98	178.063	218.729	166.435	242.475	267.123	229.829	320.643	238.648	162.365	407.096	163.303	417.024	270.613	251.756	241.031	401.077	285.074	244.231	206.596	288.793	188.172	169.44	224.228	174.562	172.498	215.976	298.792	300	249.522	217.956	257.361	282.629	220.204	258.152	180.491	198.185	203.892	181.877	282.667	229.56	380.508	287.818	190.832	411.371	184	498.84
	Mic01	Mic010	Mic011	Mic012	Mic013	Mic014	Mic015	Mic016	Mic017	Mic018	Mic019	Mic02	Mic020	Mic021	Mic022	Mic023	Mic024	Mic025	Mic026	Mic027	Mic028	Mic029	Mic03	Mic030	Mic031	Mic032	Mic033	Mic034	Mic035	Mic04	Mic05	Mic06	Mic07	Mic08	Mic09	Mic11	Mic110	Mic111	Mic112	Mic113	Mic114	Mic116	Mic117	Mic118	Mic119	Mic12	Mic120	Mic121	Mic122
Euryarchaeota	3756.05	6311.02	3726.49	2427.35	2656.19	2173.4	2591.97	3452.05	3306.85	3951.78	3662.09	3217.32	4380.02	2774.31	3902.72	3580.34	3550.35	3700.67	6559.89	3940.42	3559.62	5121.24	5543.1	13666.7	3043.57	3471.15	3395.98	3974.22	4382.64	4186.9	26550	4241.87	3600.12	3905.13	3328.95	3463.11	3817.93	3256.14	3370.65	2298.65	2438.3	4077.33	3781.97	4296.61	4037.48	3892.32	4653.29	3002.67	4351.89
Crenarchaeota	832.484	783.465	804.02	821.937	781.271	833.565	757.525	732.877	770.171	679.357	761.352	837.635	592.904	836.697	582.976	729.387	748.244	758.969	598.923	714.926	755.769	793.404	711.207	811.828	830.56	775.772	825.438	827.502	784.024	701.208	700	750.478	782.044	742.639	717.371	779.796	741.848	819.509	801.815	796.108	818.123	717.333	770.44	619.492	712.182	809.168	588.629	816	501.16
Thaumarchaeota	167.516	216.535	195.98	178.063	218.729	166.435	242.475	267.123	229.829	320.643	238.648	162.365	407.096	163.303	417.024	270.613	251.756	241.031	401.077	285.074	244.231	206.596	288.793	188.172	169.44	224.228	174.562	172.498	215.976	298.792	300	249.522	217.956	257.361	282.629	220.204	258.152	180.491	198.185	203.892	181.877	282.667	229.56	380.508	287.818	190.832	411.371	184	498.84
	Mic01	Mic010	Mic011	Mic012	Mic013	Mic014	Mic015	Mic016	Mic017	Mic018	Mic019	Mic02	Mic020	Mic021	Mic022	Mic023	Mic024	Mic025	Mic026	Mic027	Mic028	Mic029	Mic03	Mic030	Mic031	Mic032	Mic033	Mic034	Mic035	Mic04	Mic05	Mic06	Mic07	Mic08	Mic09	Mic11	Mic110	Mic111	Mic112	Mic113	Mic114	Mic116	Mic117	Mic118	Mic119	Mic12	Mic120	Mic121	Mic122
Euryarchaeota	3756.05	6311.02	3726.49	2427.35	2656.19	2173.4	2591.97	3452.05	3306.85	3951.78	3662.09	3217.32	4380.02	2774.31	3902.72	3580.34	3550.35	3700.67	6559.89	3940.42	3559.62	5121.24	5543.1	13666.7	3043.57	3471.15	3395.98	3974.22	4382.64	4186.9	26550	4241.87	3600.12	3905.13	3328.95	3463.11	3817.93	3256.14	3370.65	2298.65	2438.3	4077.33	3781.97	4296.61	4037.48	3892.32	4653.29	3002.67	4351.89
Crenarchaeota	832.484	783.465	804.02	821.937	781.271	833.565	757.525	732.877	770.171	679.357	761.352	837.635	592.904	836.697	582.976	729.387	748.244	758.969	598.923	714.926	755.769	793.404	711.207	811.828	830.56	775.772	825.438	827.502	784.024	701.208	700	750.478	782.044	742.639	717.371	779.796	741.848	819.509	801.815	796.108	818.123	717.333	770.44	619.492	712.182	809.168	588.629	816	501.16
Thaumarchaeota	167.516	216.535	195.98	178.063	218.729	166.435	242.475	267.123	229.829	320.643	238.648	162.365	407.096	163.303	417.024	270.613	251.756	241.031	401.077	285.074	244.231	206.596	288.793	188.172	169.44	224.228	174.562	172.498	215.976	298.792	300	249.522	217.956	257.361	282.629	220.204	258.152	180.491	198.185	203.892	181.877	282.667	229.56	380.508	287.818	190.832	411.371	184	498.84
	Mic01	Mic010	Mic011	Mic012	Mic013	Mic014	Mic015	Mic016	Mic017	Mic018	Mic019	Mic02	Mic020	Mic021	Mic022	Mic023	Mic024	Mic025	Mic026	Mic027	Mic028	Mic029	Mic03	Mic030	Mic031	Mic032	Mic033	Mic034	Mic035	Mic04	Mic05	Mic06	Mic07	Mic08	Mic09	Mic11	Mic110	Mic111	Mic112	Mic113	Mic114	Mic116	Mic117	Mic118	Mic119	Mic12	Mic120	Mic121	Mic122
Euryarchaeota	3756.05	6311.02	3726.49	2427.35	2656.19	2173.4	2591.97	3452.05	3306.85	3951.78	3662.09	3217.32	4380.02	2774.31	3902.72	3580.34	3550.35	3700.67	6559.89	3940.42	3559.62	5121.24	5543.1	13666.7	3043.57	3471.15	3395.98	3974.22	4382.64	4186.9	26550	4241.87	3600.12	3905.13	3328.95	3463.11	3817.93	3256.14	3370.65	2298.65	2438.3	4077.33	3781.97	4296.61	4037.48	3892.32	4653.29	3002.67	4351.89
Crenarchaeota	832.484	783.465	804.02	821.937	781.271	833.565	757.525	732.877	770.171	679.357	761.352	837.635	592.904	836.697	582.976	729.387	748.244	758.969	598.923	714.926	755.769	793.404	711.207	811.828	830.56	775.772	825.438	827.502	784.024	701.208	700	750.478	782.044	742.639	717.371	779.796	741.848	819.509	801.815	796.108	818.123	717.333	770.44	619.492	712.182	809.168	588.629	816	501.16
Thaumarchaeota	167.516	216.535	195.98	178.063	218.729	166.435	242.475	267.123	229.829	320.643	238.648	162.365	407.096	163.303	417.024	270.613	251.756	241.031	401.077	285.074	244.231	206.596	288.793	188.172	169.44	224.228	174.562	172.498	215.976	298.792	300	249.522	217.956	257.361	282.629	220.204	258.152	180.491	198.185	203.892	181.877	282.667	229.56	380.508	287.818	190.832	411.371	184	498.84
	Mic01	Mic010	Mic011	Mic012	Mic013	Mic014	Mic015	Mic016	Mic017	Mic018	Mic019	Mic02	Mic020	Mic021	Mic022	Mic023	Mic024	Mic025	Mic026	Mic027	Mic028	Mic029	Mic03	Mic030	Mic031	Mic032	Mic033	Mic034	Mic035	Mic04	Mic05	Mic06	Mic07	Mic08	Mic09	Mic11	Mic110	Mic111	Mic112	Mic113	Mic114	Mic116	Mic117	Mic118	Mic119	Mic12	Mic120	Mic121	Mic122
Euryarchaeota	3756.05	6311.02	3726.49	2427.35	2656.19	2173.4	2591.97	3452.05	3306.85	3951.78	3662.09	3217.32	4380.02	2774.31	3902.72	3580.34	3550.35	3700.67	6559.89	3940.42	3559.62	5121.24	5543.1	13666.7	3043.57	3471.15	3395.98	3974.22	4382.64	4186.9	26550	4241.87	3600.12	3905.13	3328.95	3463.11	3817.93	3256.14	3370.65	2298.65	2438.3	4077.33	3781.97	4296.61	4037.48	3892.32	4653.29	3002.67	4351.89
Crenarchaeota	832.484	783.465	804.02	821.937	781.271	833.565	757.525	732.877	770.171	679.357	761.352	837.635	592.904	836.697	582.976	729.387	748.244	758.969	598.923	714.926	755.769	793.404	711.207	811.828	830.56	775.772	825.438	827.502	784.024	701.208	700	750.478	782.044	742.639	717.371	779.796	741.848	819.509	801.815	796.108	818.123	717.333	770.44	619.492	712.182	809.168	588.629	816	501.16
Thaumarchaeota	167.516	216.535	195.98	178.063	218.729	166.435	242.475	267.123	229.829	320.643	238.648	162.365	407.096	163.303	417.024	270.613	251.756	241.031	401.077	285.074	244.231	206.596	288.793	188.172	169.44	224.228	174.562	172.498	215.976	298.792	300	249.522	217.956	257.361	282.629	220.204	258.152	180.491	198.185	203.892	181.877	282.667	229.56	380.508	287.818	190.832	411.371	184	498.84
	Mic01	Mic010	Mic011	Mic012	Mic013	Mic014	Mic015	Mic016	Mic017	Mic018	Mic019	Mic02	Mic020	Mic021	Mic022	Mic023	Mic024	Mic025	Mic026	Mic027	Mic028	Mic029	Mic03	Mic030	Mic031	Mic032	Mic033	Mic034	Mic035	Mic04	Mic05	Mic06	Mic07	Mic08	Mic09	Mic11	Mic110	Mic111	Mic112	Mic113	Mic114	Mic116	Mic117	Mic118	Mic119	Mic12	Mic120	Mic121	Mic122
Euryarchaeota	3756.05	6311.02	3726.49	2427.35	2656.19	2173.4	2591.97	3452.05	3306.85	3951.78	3662.09	3217.32	4380.02	2774.31	3902.72	3580.34	3550.35	3700.67	6559.89	3940.42	3559.62	5121.24	5543.1	13666.7	3043.57	3471.15	3395.98	3974.22	4382.64	4186.9	26550	4241.87	3600.12	3905.13	3328.95	3463.11	3817.93	3256.14	3370.65	2298.65	2438.3	4077.33	3781.97	4296.61	4037.48	3892.32	4653.29	3002.67	4351.89
Crenarchaeota	832.484	783.465	804.02	821.937	781.271	833.565	757.525	732.877	770.171	679.357	761.352	837.635	592.904	836.697	582.976	729.387	748.244	758.969	598.923	714.926	755.769	793.404	711.207	811.828	830.56	775.772	825.438	827.502	784.024	701.208	700	750.478	782.044	742.639	717.371	779.796	741.848	819.509	801.815	796.108	818.123	717.333	770.44	619.492	712.182	809.168	588.629	816	501.16
Thaumarchaeota	167.516	216.535	195.98	178.063	218.729	166.435	242.475	267.123	229.829	320.643	238.648	162.365	407.096	163.303	417.024	270.613	251.756	241.031	401.077	285.074	244.231	206.596	288.793	188.172	169.44	224.228	174.562	172.498	215.976	298.792	300	249.522	217.956	257.361	282.629	220.204	258.152	180.491	198.185	203.892	181.877	282.667	229.56	380.508	287.818	190.832	411.371	184	498.84
	Mic01	Mic010	Mic011	Mic012	Mic013	Mic014	Mic015	Mic016	Mic017	Mic018	Mic019	Mic02	Mic020	Mic021	Mic022	Mic023	Mic024	Mic025	Mic026	Mic027	Mic028	Mic029	Mic03	Mic030	Mic031	Mic032	Mic033	Mic034	Mic035	Mic04	Mic05	Mic06	Mic07	Mic08	Mic09	Mic11	Mic110	Mic111	Mic112	Mic113	Mic114	Mic116	Mic117	Mic118	Mic119	Mic12	Mic120	Mic121	Mic122
Euryarchaeota	3756.05	6311.02	3726.49	2427.35	2656.19	2173.4	2591.97	3452.05	3306.85	3951.78	3662.09	3217.32	4380.02	2774.31	3902.72	3580.34	3550.35	3700.67	6559.89	3940.42	3559.62	5121.24	5543.1	13666.7	3043.57	3471.15	3395.98	3974.22	4382.64	4186.9	26550	4241.87	3600.12	3905.13	3328.95	3463.11	3817.93	3256.14	3370.65	2298.65	2438.3	4077.33	3781.97	4296.61	4037.48	3892.32	4653.29	3002.67	4351.89
Crenarchaeota	832.484	783.465	804.02	821.937	781.271	833.565	757.525	732.877	770.171	679.357	761.352	837.635	592.904	836.697	582.976	729.387	748.244	758.969	598.923	714.926	755.769	793.404	711.207	811.828	830.56	775.772	825.438	827.502	784.024	701.208	700	750.478	782.044	742.639	717.371	779.796	741.848	819.509	801.815	796.108	818.123	717.333	770.44	619.492	712.182	809.168	588.629	816	501.16
Thaumarchaeota	167.516	216.535	195.98	178.063	218.729	166.435	242.475	267.123	229.829	320.643	238.648	162.365	407.096	163.303	417.024	270.613	251.756	241.031	401.077	285.074	244.231	206.596	288.793	188.172	169.44	224.228	174.562	172.498	215.976	298.792	300	249.522	217.956	257.361	282.629	220.204	258.152	180.491	198.185	203.892	181.877	282.667	229.56	380.508	287.818	190.832	411.371	184	498.84
	Mic01	Mic010	Mic011	Mic012	Mic013	Mic014	Mic015	Mic016	Mic017	Mic018	Mic019	Mic02	Mic020	Mic021	Mic022	Mic023	Mic024	Mic025	Mic026	Mic027	Mic028	Mic029	Mic03	Mic030	Mic031	Mic032	Mic033	Mic034	Mic035	Mic04	Mic05	Mic06	Mic07	Mic08	Mic09	Mic11	Mic110	Mic111	Mic112	Mic113	Mic114	Mic116	Mic117	Mic118	Mic119	Mic12	Mic120	Mic121	Mic122
Euryarchaeota	3756.05	6311.02	3726.49	2427.35	2656.19	2173.4	2591.97	3452.05	3306.85	3951.78	3662.09	3217.32	4380.02	2774.31	3902.72	3580.34	3550.35	3700.67	6559.89	3940.42	3559.62	5121.24	5543.1	13666.7	3043.57	3471.15	3395.98	3974.22	4382.64	4186.9	26550	4241.87	3600.12	3905.13	3328.95	3463.11	3817.93	3256.14	3370.65	2298.65	2438.3	4077.33	3781.97	4296.61	4037.48	3892.32	4653.29	3002.67	4351.89
Crenarchaeota	832.484	783.465	804.02	821.937	781.271	833.565	757.525	732.877	770.171	679.357	761.352	837.635	592.904	836.697	582.976	729.387	748.244	758.969	598.923	714.926	755.769	793.404	711.207	811.828	830.56	775.772	825.438	827.502	784.024	701.208	700	750.478	782.044	742.639	717.371	779.796	741.848	819.509	801.815	796.108	818.123	717.333	770.44	619.492	712.182	809.168	588.629	816	501.16
Thaumarchaeota	167.516	216.535	195.98	178.063	218.729	166.435	242.475	267.123	229.829	320.643	238.648	162.365	407.096	163.303	417.024	270.613	251.756	241.031	401.077	285.074	244.231	206.596	288.793	188.172	169.44	224.228	174.562	172.498	215.976	298.792	300	249.522	217.956	257.361	282.629	220.204	258.152	180.491	198.185	203.892	181.877	282.667	229.56	380.508	287.818	190.832	411.371	184	498.84
	Mic01	Mic010	Mic011	Mic012	Mic013	Mic014	Mic015	Mic016	Mic017	Mic018	Mic019	Mic02	Mic020	Mic021	Mic022	Mic023	Mic024	Mic025	Mic026	Mic027	Mic028	Mic029	Mic03	Mic030	Mic031	Mic032	Mic033	Mic034	Mic035	Mic04	Mic05	Mic06	Mic07	Mic08	Mic09	Mic11	Mic110	Mic111	Mic112	Mic113	Mic114	Mic116	Mic117	Mic118	Mic119	Mic12	Mic120	Mic121	Mic122
Euryarchaeota	3756.05	6311.02	3726.49	2427.35	2656.19	2173.4	2591.97	3452.05	3306.85	3951.78	3662.09	3217.32	4380.02	2774.31	3902.72	3580.34	3550.35	3700.67	6559.89	3940.42	3559.62	5121.24	5543.1	13666.7	3043.57	3471.15	3395.98	3974.22	4382.64	4186.9	26550	4241.87	3600.12	3905.13	3328.95	3463.11	3817.93	3256.14	3370.65	2298.65	2438.3	4077.33	3781.97	4296.61	4037.48	3892.32	4653.29	3002.67	4351.89
Crenarchaeota	832.484	783.465	804.02	821.937	781.271	833.565	757.525	732.877	770.171	679.357	761.352	837.635	592.904	836.697	582.976	729.387	748.244	758.969	598.923	714.926	755.769	793.404	711.207	811.828	830.56	775.772	825.438	827.502	784.024	701.208	700	750.478	782.044	742.639	717.371	779.796	741.848	819.509	801.815	796.108	818.123	717.333	770.44	619.492	712.182	809.168	588.629	816	501.16
Thaumarchaeota	167.516	216.535	195.98	178.063	218.729	166.435	242.475	267.123	229.829	320.643	238.648	162.365	407.096	163.303	417.024	270.613	251.756	241.031	401.077	285.074	244.231	206.596	288.793	188.172	169.44	224.228	174.562	172.498	215.976	298.792	300	249.522	217.956	257.361	282.629	220.204	258.152	180.491	198.185	203.892	181.877	282.667	229.56	380.508	287.818	190.832	411.371	184	498.84
	Mic01	Mic010	Mic011	Mic012	Mic013	Mic014	Mic015	Mic016	Mic017	Mic018	Mic019	Mic02	Mic020	Mic021	Mic022	Mic023	Mic024	Mic025	Mic026	Mic027	Mic028	Mic029	Mic03	Mic030	Mic031	Mic032	Mic033	Mic034	Mic035	Mic04	Mic05	Mic06	Mic07	Mic08	Mic09	Mic11	Mic110	Mic111	Mic112	Mic113	Mic114	Mic116	Mic117	Mic118	Mic119	Mic12	Mic120	Mic121	Mic122
Euryarchaeota	3756.05	6311.02	3726.49	2427.35	2656.19	2173.4	2591.97	3452.05	3306.85	3951.78	3662.09	3217.32	4380.02	2774.31	3902.72	3580.34	3550.35	3700.67	6559.89	3940.42	3559.62	5121.24	5543.1	13666.7	3043.57	3471.15	3395.98	3974.22	4382.64	4186.9	26550	4241.87	3600.12	3905.13	3328.95	3463.11	3817.93	3256.14	3370.65	2298.65	2438.3	4077.33	3781.97	4296.61	4037.48	3892.32	4653.29	3002.67	4351.89
Crenarchaeota	832.484	783.465	804.02	821.937	781.271	833.565	757.525	732.877	770.171	679.357	761.352	837.635	592.904	836.697	582.976	729.387	748.244	758.969	598.923	714.926	755.769	793.404	711.207	811.828	830.56	775.772	825.438	827.502	784.024	701.208	700	750.478	782.044	742.639	717.371	779.796	741.848	819.509	801.815	796.108	818.123	717.333	770.44	619.492	712.182	809.168	588.629	816	501.16
Thaumarchaeota	167.516	216.535	195.98	178.063	218.729	166.435	242.475	267.123	229.829	320.643	238.648	162.365	407.096	163.303	417.024	270.613	251.756	241.031	401.077	285.074	244.231	206.596	288.793	188.172	169.44	224.228	174.562	172.498	215.976	298.792	300	249.522	217.956	257.361	282.629	220.204	258.152	180.491	198.185	203.892	181.877	282.667	229.56	380.508	287.818	190.832	411.371	184	498.84
	Mic01	Mic010	Mic011	Mic012	Mic013	Mic014	Mic015	Mic016	Mic017	Mic018	Mic019	Mic02	Mic020	Mic021	Mic022	Mic023	Mic024	Mic025	Mic026	Mic027	Mic028	Mic029	Mic03	Mic030	Mic031	Mic032	Mic033	Mic034	Mic035	Mic04	Mic05	Mic06	Mic07	Mic08	Mic09	Mic11	Mic110	Mic111	Mic112	Mic113	Mic114	Mic116	Mic117	Mic118	Mic119	Mic12	Mic120	Mic121	Mic122
Euryarchaeota	3756.05	6311.02	3726.49	2427.35	2656.19	2173.4	2591.97	3452.05	3306.85	3951.78	3662.09	3217.32	4380.02	2774.31	3902.72	3580.34	3550.35	3700.67	6559.89	3940.42	3559.62	5121.24	5543.1	13666.7	3043.57	3471.15	3395.98	3974.22	4382.64	4186.9	26550	4241.87	3600.12	3905.13	3328.95	3463.11	3817.93	3256.14	3370.65	2298.65	2438.3	4077.33	3781.97	4296.61	4037.48	3892.32	4653.29	3002.67	4351.89
Crenarchaeota	832.484	783.465	804.02	821.937	781.271	833.565	757.525	732.877	770.171	679.357	761.352	837.635	592.904	836.697	582.976	729.387	748.244	758.969	598.923	714.926	755.769	793.404	711.207	811.828	830.56	775.772	825.438	827.502	784.024	701.208	700	750.478	782.044	742.639	717.371	779.796	741.848	819.509	801.815	796.108	818.123	717.333	770.44	619.492	712.182	809.168	588.629	816	501.16
Thaumarchaeota	167.516	216.535	195.98	178.063	218.729	166.435	242.475	267.123	229.829	320.643	238.648	162.365	407.096	163.303	417.024	270.613	251.756	241.031	401.077	285.074	244.231	206.596	288.793	188.172	169.44	224.228	174.562	172.498	215.976	298.792	300	249.522	217.956	257.361	282.629	220.204	258.152	180.491	198.185	203.892	181.877	282.667	229.56	380.508	287.818	190.832	411.371	184	498.84
	Mic01	Mic010	Mic011	Mic012	Mic013	Mic014	Mic015	Mic016	Mic017	Mic018	Mic019	Mic02	Mic020	Mic021	Mic022	Mic023	Mic024	Mic025	Mic026	Mic027	Mic028	Mic029	Mic03	Mic030	Mic031	Mic032	Mic033	Mic034	Mic035	Mic04	Mic05	Mic06	Mic07	Mic08	Mic09	Mic11	Mic110	Mic111	Mic112	Mic113	Mic114	Mic116	Mic117	Mic118	Mic119	Mic12	Mic120	Mic121	Mic122
Euryarchaeota	3756.05	6311.02	3726.49	2427.35	2656.19	2173.4	2591.97	3452.05	3306.85	3951.78	3662.09	3217.32	4380.02	2774.31	3902.72	3580.34	3550.35	3700.67	6559.89	3940.42	3559.62	5121.24	5543.1	13666.7	3043.57	3471.15	3395.98	3974.22	4382.64	4186.9	26550	4241.87	3600.12	3905.13	3328.95	3463.11	3817.93	3256.14	3370.65	2298.65	2438.3	4077.33	3781.97	4296.61	4037.48	3892.32	4653.29	3002.67	4351.89
Crenarchaeota	832.484	783.465	804.02	821.937	781.271	833.565	757.525	732.877	770.171	679.357	761.352	837.635	592.904	836.697	582.976	729.387	748.244	758.969	598.923	714.926	755.769	793.404	711.207	811.828	830.56	775.772	825.438	827.502	784.024	701.208	700	750.478	782.044	742.639	717.371	779.796	741.848	819.509	801.815	796.108	818.123	717.333	770.44	619.492	712.182	809.168	588.629	816	501.16
Thaumarchaeota	167.516	216.535	195.98	178.063	218.729	166.435	242.475	267.123	229.829	320.643	238.648	162.365	407.096	163.303	417.024	270.613	251.756	241.031	401.077	285.074	244.231	206.596	288.793	188.172	169.44	224.228	174.562	172.498	215.976	298.792	300	249.522	217.956	257.361	282.629	220.204	258.152	180.491	198.185	203.892	181.877	282.667	229.56	380.508	287.818	190.832	411.371	184	498.84
	Mic01	Mic010	Mic011	Mic012	Mic013	Mic014	Mic015	Mic016	Mic017	Mic018	Mic019	Mic02	Mic020	Mic021	Mic022	Mic023	Mic024	Mic025	Mic026	Mic027	Mic028	Mic029	Mic03	Mic030	Mic031	Mic032	Mic033	Mic034	Mic035	Mic04	Mic05	Mic06	Mic07	Mic08	Mic09	Mic11	Mic110	Mic111	Mic112	Mic113	Mic114	Mic116	Mic117	Mic118	Mic119	Mic12	Mic120	Mic121	Mic122
Euryarchaeota	3756.05	6311.02	3726.49	2427.35	2656.19	2173.4	2591.97	3452.05	3306.85	3951.78	3662.09	3217.32	4380.02	2774.31	3902.72	3580.34	3550.35	3700.67	6559.89	3940.42	3559.62	5121.24	5543.1	13666.7	3043.57	3471.15	3395.98	3974.22	4382.64	4186.9	26550	4241.87	3600.12	3905.13	3328.95	3463.11	3817.93	3256.14	3370.65	2298.65	2438.3	4077.33	3781.97	4296.61	4037.48	3892.32	4653.29	3002.67	4351.89
Crenarchaeota	832.484	783.465	804.02	821.937	781.271	833.565	757.525	732.877	770.171	679.357	761.352	837.635	592.904	836.697	582.976	729.387	748.244	758.969	598.923	714.926	755.769	793.404	711.207	811.828	830.56	775.772	825.438	827.502	784.024	701.208	700	750.478	782.044	742.639	717.371	779.796	741.848	819.509	801.815	796.108	818.123	717.333	770.44	619.492	712.182	809.168	588.629	816	501.16
Thaumarchaeota	167.516	216.535	195.98	178.063	218.729	166.435	242.475	267.123	229.829	320.643	238.648	162.365	407.096	163.303	417.024	270.613	251.756	241.031	401.077	285.074	244.231	206.596	288.793	188.172	169.44	224.228	174.562	172.498	215.976	298.792	300	249.522	217.956	257.361	282.629	220.204	258.152	180.491	198.185	203.892	181.877	282.667	229.56	380.508	287.818	190.832	411.371	184	498.84
	Mic01	Mic010	Mic011	Mic012	Mic013	Mic014	Mic015	Mic016	Mic017	Mic018	Mic019	Mic02	Mic020	Mic021	Mic022	Mic023	Mic024	Mic025	Mic026	Mic027	Mic028	Mic029	Mic03	Mic030	Mic031	Mic032	Mic033	Mic034	Mic035	Mic04	Mic05	Mic06	Mic07	Mic08	Mic09	Mic11	Mic110	Mic111	Mic112	Mic113	Mic114	Mic116	Mic117	Mic118	Mic119	Mic12	Mic120	Mic121	Mic122
Euryarchaeota	3756.05	6311.02	3726.49	2427.35	2656.19	2173.4	2591.97	3452.05	3306.85	3951.78	3662.09	3217.32	4380.02	2774.31	3902.72	3580.34	3550.35	3700.67	6559.89	3940.42	3559.62	5121.24	5543.1	13666.7	3043.57	3471.15	3395.98	3974.22	4382.64	4186.9	26550	4241.87	3600.12	3905.13	3328.95	3463.11	3817.93	3256.14	3370.65	2298.65	2438.3	4077.33	3781.97	4296.61	4037.48	3892.32	4653.29	3002.67	4351.89
Crenarchaeota	832.484	783.465	804.02	821.937	781.271	833.565	757.525	732.877	770.171	679.357	761.352	837.635	592.904	836.697	582.976	729.387	748.244	758.969	598.923	714.926	755.769	793.404	711.207	811.828	830.56	775.772	825.438	827.502	784.024	701.208	700	750.478	782.044	742.639	717.371	779.796	741.848	819.509	801.815	796.108	818.123	717.333	770.44	619.492	712.182	809.168	588.629	816	501.16
Thaumarchaeota	167.516	216.535	195.98	178.063	218.729	166.435	242.475	267.123	229.829	320.643	238.648	162.365	407.096	163.303	417.024	270.613	251.756	241.031	401.077	285.074	244.231	206.596	288.793	188.172	169.44	224.228	174.562	172.498	215.976	298.792	300	249.522	217.956	257.361	282.629	220.204	258.152	180.491	198.185	203.892	181.877	282.667	229.56	380.508	287.818	190.832	411.371	184	498.84
	Mic01	Mic010	Mic011	Mic012	Mic013	Mic014	Mic015	Mic016	Mic017	Mic018	Mic019	Mic02	Mic020	Mic021	Mic022	Mic023	Mic024	Mic025	Mic026	Mic027	Mic028	Mic029	Mic03	Mic030	Mic031	Mic032	Mic033	Mic034	Mic035	Mic04	Mic05	Mic06	Mic07	Mic08	Mic09	Mic11	Mic110	Mic111	Mic112	Mic113	Mic114	Mic116	Mic117	Mic118	Mic119	Mic12	Mic120	Mic121	Mic122
Euryarchaeota	3756.05	6311.02	3726.49	2427.35	2656.19	2173.4	2591.97	3452.05	3306.85	3951.78	3662.09	3217.32	4380.02	2774.31	3902.72	3580.34	3550.35	3700.67	6559.89	3940.42	3559.62	5121.24	5543.1	13666.7	3043.57	3471.15	3395.98	3974.22	4382.64	4186.9	26550	4241.87	3600.12	3905.13	3328.95	3463.11	3817.93	3256.14	3370.65	2298.65	2438.3	4077.33	3781.97	4296.61	4037.48	3892.32	4653.29	3002.67	4351.89
Crenarchaeota	832.484	783.465	804.02	821.937	781.271	833.565	757.525	732.877	770.171	679.357	761.352	837.635	592.904	836.697	582.976	729.387	748.244	758.969	598.923	714.926	755.769	793.404	711.207	811.828	830.56	775.772	825.438	827.502	784.024	701.208	700	750.478	782.044	742.639	717.371	779.796	741.848	819.509	801.815	796.108	818.123	717.333	770.44	619.492	712.182	809.168	588.629	816	501.16
Thaumarchaeota	167.516	216.535	195.98	178.063	218.729	166.435	242.475	267.123	229.829	320.643	238.648	162.365	407.096	163.303	417.024	270.613	251.756	241.031	401.077	285.074	244.231	206.596	288.793	188.172	169.44	224.228	174.562	172.498	215.976	298.792	300	249.522	217.956	257.361	282.629	220.204	258.152	180.491	198.185	203.892	181.877	282.667	229.56	380.508	287.818	190.832	411.371	184	498.84
	Mic01	Mic010	Mic011	Mic012	Mic013	Mic014	Mic015	Mic016	Mic017	Mic018	Mic019	Mic02	Mic020	Mic021	Mic022	Mic023	Mic024	Mic025	Mic026	Mic027	Mic028	Mic029	Mic03	Mic030	Mic031	Mic032	Mic033	Mic034	Mic035	Mic04	Mic05	Mic06	Mic07	Mic08	Mic09	Mic11	Mic110	Mic111	Mic112	Mic113	Mic114	Mic116	Mic117	Mic118	Mic119	Mic12	Mic120	Mic121	Mic122
Euryarchaeota	3756.05	6311.02	3726.49	2427.35	2656.19	2173.4	2591.97	3452.05	3306.85	3951.78	3662.09	3217.32	4380.02	2774.31	3902.72	3580.34	3550.35	3700.67	6559.89	3940.42	3559.62	5121.24	5543.1	13666.7	3043.57	3471.15	3395.98	3974.22	4382.64	4186.9	26550	4241.87	3600.12	3905.13	3328.95	3463.11	3817.93	3256.14	3370.65	2298.65	2438.3	4077.33	3781.97	4296.61	4037.48	3892.32	4653.29	3002.67	4351.89
Crenarchaeota	832.484	783.465	804.02	821.937	781.271	833.565	757.525	732.877	770.171	679.357	761.352	837.635	592.904	836.697	582.976	729.387	748.244	758.969	598.923	714.926	755.769	793.404	711.207	811.828	830.56	775.772	825.438	827.502	784.024	701.208	700	750.478	782.044	742.639	717.371	779.796	741.848	819.509	801.815	796.108	818.123	717.333	770.44	619.492	712.182	809.168	588.629	816	501.16
Thaumarchaeota	167.516	216.535	195.98	178.063	218.729	166.435	242.475	267.123	229.829	320.643	238.648	162.365	407.096	163.303	417.024	270.613	251.756	241.031	401.077	285.074	244.231	206.596	288.793	188.172	169.44	224.228	174.562	172.498	215.976	298.792	300	249.522	217.956	257.361	282.629	220.204	258.152	180.491	198.185	203.892	181.877	282.667	229.56	380.508	287.818	190.832	411.371	184	498.84
	Mic01	Mic010	Mic011	Mic012	Mic013	Mic014	Mic015	Mic016	Mic017	Mic018	Mic019	Mic02	Mic020	Mic021	Mic022	Mic023	Mic024	Mic025	Mic026	Mic027	Mic028	Mic029	Mic03	Mic030	Mic031	Mic032	Mic033	Mic034	Mic035	Mic04	Mic05	Mic06	Mic07	Mic08	Mic09	Mic11	Mic110	Mic111	Mic112	Mic113	Mic114	Mic116	Mic117	Mic118	Mic119	Mic12	Mic120	Mic121	Mic122
Euryarchaeota	3756.05	6311.02	3726.49	2427.35	2656.19	2173.4	2591.97	3452.05	3306.85	3951.78	3662.09	3217.32	4380.02	2774.31	3902.72	3580.34	3550.35	3700.67	6559.89	3940.42	3559.62	5121.24	5543.1	13666.7	3043.57	3471.15	3395.98	3974.22	4382.64	4186.9	26550	4241.87	3600.12	3905.13	3328.95	3463.11	3817.93	3256.14	3370.65	2298.65	2438.3	4077.33	3781.97	4296.61	4037.48	3892.32	4653.29	3002.67	4351.89
Crenarchaeota	832.484	783.465	804.02	821.937	781.271	833.565	757.525	732.877	770.171	679.357	761.352	837.635	592.904	836.697	582.976	729.387	748.244	758.969	598.923	714.926	755.769	793.404	711.207	811.828	830.56	775.772	825.438	827.502	784.024	701.208	700	750.478	782.044	742.639	717.371	779.796	741.848	819.509	801.815	796.108	818.123	717.333	770.44	619.492	712.182	809.168	588.629	816	501.16
Thaumarchaeota	167.516	216.535	195.98	178.063	218.729	166.435	242.475	267.123	229.829	320.643	238.648	162.365	407.096	163.303	417.024	270.613	251.756	241.031	401.077	285.074	244.231	206.596	288.793	188.172	169.44	224.228	174.562	172.498	215.976	298.792	300	249.522	217.956	257.361	282.629	220.204	258.152	180.491	198.185	203.892	181.877	282.667	229.56	380.508	287.818	190.832	411.371	184	498.84
	Mic01	Mic010	Mic011	Mic012	Mic013	Mic014	Mic015	Mic016	Mic017	Mic018	Mic019	Mic02	Mic020	Mic021	Mic022	Mic023	Mic024	Mic025	Mic026	Mic027	Mic028	Mic029	Mic03	Mic030	Mic031	Mic032	Mic033	Mic034	Mic035	Mic04	Mic05	Mic06	Mic07	Mic08	Mic09	Mic11	Mic110	Mic111	Mic112	Mic113	Mic114	Mic116	Mic117	Mic118	Mic119	Mic12	Mic120	Mic121	Mic122
Euryarchaeota	3756.05	6311.02	3726.49	2427.35	2656.19	2173.4	2591.97	3452.05	3306.85	3951.78	3662.09	3217.32	4380.02	2774.31	3902.72	3580.34	3550.35	3700.67	6559.89	3940.42	3559.62	5121.24	5543.1	13666.7	3043.57	3471.15	3395.98	3974.22	4382.64	4186.9	26550	4241.87	3600.12	3905.13	3328.95	3463.11	3817.93	3256.14	3370.65	2298.65	2438.3	4077.33	3781.97	4296.61	4037.48	3892.32	4653.29	3002.67	4351.89
Crenarchaeota	832.484	783.465	804.02	821.937	781.271	833.565	757.525	732.877	770.171	679.357	761.352	837.635	592.904	836.697	582.976	729.387	748.244	758.969	598.923	714.926	755.769	793.404	711.207	811.828	830.56	775.772	825.438	827.502	784.024	701.208	700	750.478	782.044	742.639	717.371	779.796	741.848	819.509	801.815	796.108	818.123	717.333	770.44	619.492	712.182	809.168	588.629	816	501.16
Thaumarchaeota	167.516	216.535	195.98	178.063	218.729	166.435	242.475	267.123	229.829	320.643	238.648	162.365	407.096	163.303	417.024	270.613	251.756	241.031	401.077	285.074	244.231	206.596	288.793	188.172	169.44	224.228	174.562	172.498	215.976	298.792	300	249.522	217.956	257.361	282.629	220.204	258.152	180.491	198.185	203.892	181.877	282.667	229.56	380.508	287.818	190.832	411.371	184	498.84
	Mic01	Mic010	Mic011	Mic012	Mic013	Mic014	Mic015	Mic016	Mic017	Mic018	Mic019	Mic02	Mic020	Mic021	Mic022	Mic023	Mic024	Mic025	Mic026	Mic027	Mic028	Mic029	Mic03	Mic030	Mic031	Mic032	Mic033	Mic034	Mic035	Mic04	Mic05	Mic06	Mic07	Mic08	Mic09	Mic11	Mic110	Mic111	Mic112	Mic113	Mic114	Mic116	Mic117	Mic118	Mic119	Mic12	Mic120	Mic121	Mic122
Euryarchaeota	3756.05	6311.02	3726.49	2427.35	2656.19	2173.4	2591.97	3452.05	3306.85	3951.78	3662.09	3217.32	4380.02	2774.31	3902.72	3580.34	3550.35	3700.67	6559.89	3940.42	3559.62	5121.24	5543.1	13666.7	3043.57	3471.15	3395.98	3974.22	4382.64	4186.9	26550	4241.87	3600.12	3905.13	3328.95	3463.11	3817.93	3256.14	3370.65	2298.65	2438.3	4077.33	3781.97	4296.61	4037.48	3892.32	4653.29	3002.67	4351.89
Crenarchaeota	832.484	783.465	804.02	821.937	781.271	833.565	757.525	732.877	770.171	679.357	761.352	837.635	592.904	836.697	582.976	729.387	748.244	758.969	598.923	714.926	755.769	793.404	711.207	811.828	830.56	775.772	825.438	827.502	784.024	701.208	700	750.478	782.044	742.639	717.371	779.796	741.848	819.509	801.815	796.108	818.123	717.333	770.44	619.492	712.182	809.168	588.629	816	501.16
Thaumarchaeota	167.516	216.535	195.98	178.063	218.729	166.435	242.475	267.123	229.829	320.643	238.648	162.365	407.096	163.303	417.024	270.613	251.756	241.031	401.077	285.074	244.231	206.596	288.793	188.172	169.44	224.228	174.562	172.498	215.976	298.792	300	249.522	217.956	257.361	282.629	220.204	258.152	180.491	198.185	203.892	181.877	282.667	229.56	380.508	287.818	190.832	411.371	184	498.84
	Mic01	Mic010	Mic011	Mic012	Mic013	Mic014	Mic015	Mic016	Mic017	Mic018	Mic019	Mic02	Mic020	Mic021	Mic022	Mic023	Mic024	Mic025	Mic026	Mic027	Mic028	Mic029	Mic03	Mic030	Mic031	Mic032	Mic033	Mic034	Mic035	Mic04	Mic05	Mic06	Mic07	Mic08	Mic09	Mic11	Mic110	Mic111	Mic112	Mic113	Mic114	Mic116	Mic117	Mic118	Mic119	Mic12	Mic120	Mic121	Mic122
Euryarchaeota	3756.05	6311.02	3726.49	2427.35	2656.19	2173.4	2591.97	3452.05	3306.85	3951.78	3662.09	3217.32	4380.02	2774.31	3902.72	3580.34	3550.35	3700.67	6559.89	3940.42	3559.62	5121.24	5543.1	13666.7	3043.57	3471.15	3395.98	3974.22	4382.64	4186.9	26550	4241.87	3600.12	3905.13	3328.95	3463.11	3817.93	3256.14	3370.65	2298.65	2438.3	4077.33	3781.97	4296.61	4037.48	3892.32	4653.29	3002.67	4351.89
Crenarchaeota	832.484	783.465	804.02	821.937	781.271	833.565	757.525	732.877	770.171	679.357	761.352	837.635	592.904	836.697	582.976	729.387	748.244	758.969	598.923	714.926	755.769	793.404	711.207	811.828	830.56	775.772	825.438	827.502	784.024	701.208	700	750.478	782.044	742.639	717.371	779.796	741.848	819.509	801.815	796.108	818.123	717.333	770.44	619.492	712.182	809.168	588.629	816	501.16
Thaumarchaeota	167.516	216.535	195.98	178.063	218.729	166.435	242.475	267.123	229.829	320.643	238.648	162.365	407.096	163.303	417.024	270.613	251.756	241.031	401.077	285.074	244.231	206.596	288.793	188.172	169.44	224.228	174.562	172.498	215.976	298.792	300	249.522	217.956	257.361	282.629	220.204	258.152	180.491	198.185	203.892	181.877	282.667	229.56	380.508	287.818	190.832	411.371	184	498.84
	Mic01	Mic010	Mic011	Mic012	Mic013	Mic014	Mic015	Mic016	Mic017	Mic018	Mic019	Mic02	Mic020	Mic021	Mic022	Mic023	Mic024	Mic025	Mic026	Mic027	Mic028	Mic029	Mic03	Mic030	Mic031	Mic032	Mic033	Mic034	Mic035	Mic04	Mic05	Mic06	Mic07	Mic08	Mic09	Mic11	Mic110	Mic111	Mic112	Mic113	Mic114	Mic116	Mic117	Mic118	Mic119	Mic12	Mic120	Mic121	Mic122
Euryarchaeota	3756.05	6311.02	3726.49	2427.35	2656.19	2173.4	2591.97	3452.05	3306.85	3951.78	3662.09	3217.32	4380.02	2774.31	3902.72	3580.34	3550.35	3700.67	6559.89	3940.42	3559.62	5121.24	5543.1	13666.7	3043.57	3471.15	3395.98	3974.22	4382.64	4186.9	26550	4241.87	3600.12	3905.13	3328.95	3463.11	3817.93	3256.14	3370.65	2298.65	2438.3	4077.33	3781.97	4296.61	4037.48	3892.32	4653.29	3002.67	4351.89
Crenarchaeota	832.484	783.465	804.02	821.937	781.271	833.565	757.525	732.877	770.171	679.357	761.352	837.635	592.904	836.697	582.976	729.387	748.244	758.969	598.923	714.926	755.769	793.404	711.207	811.828	830.56	775.772	825.438	827.502	784.024	701.208	700	750.478	782.044	742.639	717.371	779.796	741.848	819.509	801.815	796.108	818.123	717.333	770.44	619.492	712.182	809.168	588.629	816	501.16
Thaumarchaeota	167.516	216.535	195.98	178.063	218.729	166.435	242.475	267.123	229.829	320.643	238.648	162.365	407.096	163.303	417.024	270.613	251.756	241.031	401.077	285.074	244.231	206.596	288.793	188.172	169.44	224.228	174.562	172.498	215.976	298.792	300	249.522	217.956	257.361	282.629	220.204	258.152	180.491	198.185	203.892	181.877	282.667	229.56	380.508	287.818	190.832	411.371	184	498.84
	Mic01	Mic010	Mic011	Mic012	Mic013	Mic014	Mic015	Mic016	Mic017	Mic018	Mic019	Mic02	Mic020	Mic021	Mic022	Mic023	Mic024	Mic025	Mic026	Mic027	Mic028	Mic029	Mic03	Mic030	Mic031	Mic032	Mic033	Mic034	Mic035	Mic04	Mic05	Mic06	Mic07	Mic08	Mic09	Mic11	Mic110	Mic111	Mic112	Mic113	Mic114	Mic116	Mic117	Mic118	Mic119	Mic12	Mic120	Mic121	Mic122
Euryarchaeota	3756.05	6311.02	3726.49	2427.35	2656.19	2173.4	2591.97	3452.05	3306.85	3951.78	3662.09	3217.32	4380.02	2774.31	3902.72	3580.34	3550.35	3700.67	6559.89	3940.42	3559.62	5121.24	5543.1	13666.7	3043.57	3471.15	3395.98	3974.22	4382.64	4186.9	26550	4241.87	3600.12	3905.13	3328.95	3463.11	3817.93	3256.14	3370.65	2298.65	2438.3	4077.33	3781.97	4296.61	4037.48	3892.32	4653.29	3002.67	4351.89
Crenarchaeota	832.484	783.465	804.02	821.937	781.271	833.565	757.525	732.877	770.171	679.357	761.352	837.635	592.904	836.697	582.976	729.387	748.244	758.969	598.923	714.926	755.769	793.404	711.207	811.828	830.56	775.772	825.438	827.502	784.024	701.208	700	750.478	782.044	742.639	717.371	779.796	741.848	819.509	801.815	796.108	818.123	717.333	770.44	619.492	712.182	809.168	588.629	816	501.16
Thaumarchaeota	167.516	216.535	195.98	178.063	218.729	166.435	242.475	267.123	229.829	320.643	238.648	162.365	407.096	163.303	417.024	270.613	251.756	241.031	401.077	285.074	244.231	206.596	288.793	188.172	169.44	224.228	174.562	172.498	215.976	298.792	300	249.522	217.956	257.361	282.629	220.204	258.152	180.491	198.185	203.892	181.877	282.667	229.56	380.508	287.818	190.832	411.371	184	498.84
	Mic01	Mic010	Mic011	Mic012	Mic013	Mic014	Mic015	Mic016	Mic017	Mic018	Mic019	Mic02	Mic020	Mic021	Mic022	Mic023	Mic024	Mic025	Mic026	Mic027	Mic028	Mic029	Mic03	Mic030	Mic031	Mic032	Mic033	Mic034	Mic035	Mic04	Mic05	Mic06	Mic07	Mic08	Mic09	Mic11	Mic110	Mic111	Mic112	Mic113	Mic114	Mic116	Mic117	Mic118	Mic119	Mic12	Mic120	Mic121	Mic122
Euryarchaeota	3756.05	6311.02	3726.49	2427.35	2656.19	2173.4	2591.97	3452.05	3306.85	3951.78	3662.09	3217.32	4380.02	2774.31	3902.72	3580.34	3550.35	3700.67	6559.89	3940.42	3559.62	5121.24	5543.1	13666.7	3043.57	3471.15	3395.98	3974.22	4382.64	4186.9	26550	4241.87	3600.12	3905.13	3328.95	3463.11	3817.93	3256.14	3370.65	2298.65	2438.3	4077.33	3781.97	4296.61	4037.48	3892.32	4653.29	3002.67	4351.89
Crenarchaeota	832.484	783.465	804.02	821.937	781.271	833.565	757.525	732.877	770.171	679.357	761.352	837.635	592.904	836.697	582.976	729.387	748.244	758.969	598.923	714.926	755.769	793.404	711.207	811.828	830.56	775.772	825.438	827.502	784.024	701.208	700	750.478	782.044	742.639	717.371	779.796	741.848	819.509	801.815	796.108	818.123	717.333	770.44	619.492	712.182	809.168	588.629	816	501.16
Thaumarchaeota	167.516	216.535	195.98	178.063	218.729	166.435	242.475	267.123	229.829	320.643	238.648	162.365	407.096	163.303	417.024	270.613	251.756	241.031	401.077	285.074	244.231	206.596	288.793	188.172	169.44	224.228	174.562	172.498	215.976	298.792	300	249.522	217.956	257.361	282.629	220.204	258.152	180.491	198.185	203.892	181.877	282.667	229.56	380.508	287.818	190.832	411.371	184	498.84
	Mic01	Mic010	Mic011	Mic012	Mic013	Mic014	Mic015	Mic016	Mic017	Mic018	Mic019	Mic02	Mic020	Mic021	Mic022	Mic023	Mic024	Mic025	Mic026	Mic027	Mic028	Mic029	Mic03	Mic030	Mic031	Mic032	Mic033	Mic034	Mic035	Mic04	Mic05	Mic06	Mic07	Mic08	Mic09	Mic11	Mic110	Mic111	Mic112	Mic113	Mic114	Mic116	Mic117	Mic118	Mic119	Mic12	Mic120	Mic121	Mic122
Euryarchaeota	3756.05	6311.02	3726.49	2427.35	2656.19	2173.4	2591.97	3452.05	3306.85	3951.78	3662.09	3217.32	4380.02	2774.31	3902.72	3580.34	3550.35	3700.67	6559.89	3940.42	3559.62	5121.24	5543.1	13666.7	3043.57	3471.15	3395.98	3974.22	4382.64	4186.9	26550	4241.87	3600.12	3905.13	3328.95	3463.11	3817.93	3256.14	3370.65	2298.65	2438.3	4077.33	3781.97	4296.61	4037.48	3892.32	4653.29	3002.67	4351.89
Crenarchaeota	832.484	783.465	804.02	821.937	781.271	833.565	757.525	732.877	770.171	679.357	761.352	837.635	592.904	836.697	582.976	729.387	748.244	758.969	598.923	714.926	755.769	793.404	711.207	811.828	830.56	775.772	825.438	827.502	784.024	701.208	700	750.478	782.044	742.639	717.371	779.796	741.848	819.509	801.815	796.108	818.123	717.333	770.44	619.492	712.182	809.168	588.629	816	501.16
Thaumarchaeota	167.516	216.535	195.98	178.063	218.729	166.435	242.475	267.123	229.829	320.643	238.648	162.365	407.096	163.303	417.024	270.613	251.756	241.031	401.077	285.074	244.231	206.596	288.793	188.172	169.44	224.228	174.562	172.498	215.976	298.792	300	249.522	217.956	257.361	282.629	220.204	258.152	180.491	198.185	203.892	181.877	282.667	229.56	380.508	287.818	190.832	411.371	184	498.84
	Mic01	Mic010	Mic011	Mic012	Mic013	Mic014	Mic015	Mic016	Mic017	Mic018	Mic019	Mic02	Mic020	Mic021	Mic022	Mic023	Mic024	Mic025	Mic026	Mic027	Mic028	Mic029	Mic03	Mic030	Mic031	Mic032	Mic033	Mic034	Mic035	Mic04	Mic05	Mic06	Mic07	Mic08	Mic09	Mic11	Mic110	Mic111	Mic112	Mic113	Mic114	Mic116	Mic117	Mic118	Mic119	Mic12	Mic120	Mic121	Mic122
Euryarchaeota	3756.05	6311.02	3726.49	2427.35	2656.19	2173.4	2591.97	3452.05	3306.85	3951.78	3662.09	3217.32	4380.02	2774.31	3902.72	3580.34	3550.35	3700.67	6559.89	3940.42	3559.62	5121.24	5543.1	13666.7	3043.57	3471.15	3395.98	3974.22	4382.64	4186.9	26550	4241.87	3600.12	3905.13	3328.95	3463.11	3817.93	3256.14	3370.65	2298.65	2438.3	4077.33	3781.97	4296.61	4037.48	3892.32	4653.29	3002.67	4351.89
Crenarchaeota	832.484	783.465	804.02	821.937	781.271	833.565	757.525	732.877	770.171	679.357	761.352	837.635	592.904	836.697	582.976	729.387	748.244	758.969	598.923	714.926	755.769	793.404	711.207	811.828	830.56	775.772	825.438	827.502	784.024	701.208	700	750.478	782.044	742.639	717.371	779.796	741.848	819.509	801.815	796.108	818.123	717.333	770.44	619.492	712.182	809.168	588.629	816	501.16
Thaumarchaeota	167.516	216.535	195.98	178.063	218.729	166.435	242.475	267.123	229.829	320.643	238.648	162.365	407.096	163.303	417.024	270.613	251.756	241.031	401.077	285.074	244.231	206.596	288.793	188.172	169.44	224.228	174.562	172.498	215.976	298.792	300	249.522	217.956	257.361	282.629	220.204	258.152	180.491	198.185	203.892	181.877	282.667	229.56	380.508	287.818	190.832	411.371	184	498.84
	Mic01	Mic010	Mic011	Mic012	Mic013	Mic014	Mic015	Mic016	Mic017	Mic018	Mic019	Mic02	Mic020	Mic021	Mic022	Mic023	Mic024	Mic025	Mic026	Mic027	Mic028	Mic029	Mic03	Mic030	Mic031	Mic032	Mic033	Mic034	Mic035	Mic04	Mic05	Mic06	Mic07	Mic08	Mic09	Mic11	Mic110	Mic111	Mic112	Mic113	Mic114	Mic116	Mic117	Mic118	Mic119	Mic12	Mic120	Mic121	Mic122
Euryarchaeota	3756.05	6311.02	3726.49	2427.35	2656.19	2173.4	2591.97	3452.05	3306.85	3951.78	3662.09	3217.32	4380.02	2774.31	3902.72	3580.34	3550.35	3700.67	6559.89	3940.42	3559.62	5121.24	5543.1	13666.7	3043.57	3471.15	3395.98	3974.22	4382.64	4186.9	26550	4241.87	3600.12	3905.13	3328.95	3463.11	3817.93	3256.14	3370.65	2298.65	2438.3	4077.33	3781.97	4296.61	4037.48	3892.32	4653.29	3002.67	4351.89
Crenarchaeota	832.484	783.465	804.02	821.937	781.271	833.565	757.525	732.877	770.171	679.357	761.352	837.635	592.904	836.697	582.976	729.387	748.244	758.969	598.923	714.926	755.769	793.404	711.207	811.828	830.56	775.772	825.438	827.502	784.024	701.208	700	750.478	782.044	742.639	717.371	779.796	741.848	819.509	801.815	796.108	818.123	717.333	770.44	619.492	712.182	809.168	588.629	816	501.16
Thaumarchaeota	167.516	216.535	195.98	178.063	218.729	166.435	242.475	267.123	229.829	320.643	238.648	162.365	407.096	163.303	417.024	270.613	251.756	241.031	401.077	285.074	244.231	206.596	288.793	188.172	169.44	224.228	174.562	172.498	215.976	298.792	300	249.522	217.956	257.361	282.629	220.204	258.152	180.491	198.185	203.892	181.877	282.667	229.56	380.508	287.818	190.832	411.371	184	498.84
	Mic01	Mic010	Mic011	Mic012	Mic013	Mic014	Mic015	Mic016	Mic017	Mic018	Mic019	Mic02	Mic020	Mic021	Mic022	Mic023	Mic024	Mic025	Mic026	Mic027	Mic028	Mic029	Mic03	Mic030	Mic031	Mic032	Mic033	Mic034	Mic035	Mic04	Mic05	Mic06	Mic07	Mic08	Mic09	Mic11	Mic110	Mic111	Mic112	Mic113	Mic114	Mic116	Mic117	Mic118	Mic119	Mic12	Mic120	Mic121	Mic122
Euryarchaeota	3756.05	6311.02	3726.49	2427.35	2656.19	2173.4	2591.97	3452.05	3306.85	3951.78	3662.09	3217.32	4380.02	2774.31	3902.72	3580.34	3550.35	3700.67	6559.89	3940.42	3559.62	5121.24	5543.1	13666.7	3043.57	3471.15	3395.98	3974.22	4382.64	4186.9	26550	4241.87	3600.12	3905.13	3328.95	3463.11	3817.93	3256.14	3370.65	2298.65	2438.3	4077.33	3781.97	4296.61	4037.48	3892.32	4653.29	3002.67	4351.89
Crenarchaeota	832.484	783.465	804.02	821.937	781.271	833.565	757.525	732.877	770.171	679.357	761.352	837.635	592.904	836.697	582.976	729.387	748.244	758.969	598.923	714.926	755.769	793.404	711.207	811.828	830.56	775.772	825.438	827.502	784.024	701.208	700	750.478	782.044	742.639	717.371	779.796	741.848	819.509	801.815	796.108	818.123	717.333	770.44	619.492	712.182	809.168	588.629	816	501.16
Thaumarchaeota	167.516	216.535	195.98	178.063	218.729	166.435	242.475	267.123	229.829	320.643	238.648	162.365	407.096	163.303	417.024	270.613	251.756	241.031	401.077	285.074	244.231	206.596	288.793	188.172	169.44	224.228	174.562	172.498	215.976	298.792	300	249.522	217.956	257.361	282.629	220.204	258.152	180.491	198.185	203.892	181.877	282.667	229.56	380.508	287.818	190.832	411.371	184	498.84
	Mic01	Mic010	Mic011	Mic012	Mic013	Mic014	Mic015	Mic016	Mic017	Mic018	Mic019	Mic02	Mic020	Mic021	Mic022	Mic023	Mic024	Mic025	Mic026	Mic027	Mic028	Mic029	Mic03	Mic030	Mic031	Mic032	Mic033	Mic034	Mic035	Mic04	Mic05	Mic06	Mic07	Mic08	Mic09	Mic11	Mic110	Mic111	Mic112	Mic113	Mic114	Mic116	Mic117	Mic118	Mic119	Mic12	Mic120	Mic121	Mic122
Euryarchaeota	3756.05	6311.02	3726.49	2427.35	2656.19	2173.4	2591.97	3452.05	3306.85	3951.78	3662.09	3217.32	4380.02	2774.31	3902.72	3580.34	3550.35	3700.67	6559.89	3940.42	3559.62	5121.24	5543.1	13666.7	3043.57	3471.15	3395.98	3974.22	4382.64	4186.9	26550	4241.87	3600.12	3905.13	3328.95	3463.11	3817.93	3256.14	3370.65	2298.65	2438.3	4077.33	3781.97	4296.61	4037.48	3892.32	4653.29	3002.67	4351.89
Crenarchaeota	832.484	783.465	804.02	821.937	781.271	833.565	757.525	732.877	770.171	679.357	761.352	837.635	592.904	836.697	582.976	729.387	748.244	758.969	598.923	714.926	755.769	793.404	711.207	811.828	830.56	775.772	825.438	827.502	784.024	701.208	700	750.478	782.044	742.639	717.371	779.796	741.848	819.509	801.815	796.108	818.123	717.333	770.44	619.492	712.182	809.168	588.629	816	501.16
Thaumarchaeota	167.516	216.535	195.98	178.063	218.729	166.435	242.475	267.123	229.829	320.643	238.648	162.365	407.096	163.303	417.024	270.613	251.756	241.031	401.077	285.074	244.231	206.596	288.793	188.172	169.44	224.228	174.562	172.498	215.976	298.792	300	249.522	217.956	257.361	282.629	220.204	258.152	180.491	198.185	203.892	181.877	282.667	229.56	380.508	287.818	190.832	411.371	184	498.84
	Mic01	Mic010	Mic011	Mic012	Mic013	Mic014	Mic015	Mic016	Mic017	Mic018	Mic019	Mic02	Mic020	Mic021	Mic022	Mic023	Mic024	Mic025	Mic026	Mic027	Mic028	Mic029	Mic03	Mic030	Mic031	Mic032	Mic033	Mic034	Mic035	Mic04	Mic05	Mic06	Mic07	Mic08	Mic09	Mic11	Mic110	Mic111	Mic112	Mic113	Mic114	Mic116	Mic117	Mic118	Mic119	Mic12	Mic120	Mic121	Mic122
Euryarchaeota	3756.05	6311.02	3726.49	2427.35	2656.19	2173.4	2591.97	3452.05	3306.85	3951.78	3662.09	3217.32	4380.02	2774.31	3902.72	3580.34	3550.35	3700.67	6559.89	3940.42	3559.62	5121.24	5543.1	13666.7	3043.57	3471.15	3395.98	3974.22	4382.64	4186.9	26550	4241.87	3600.12	3905.13	3328.95	3463.11	3817.93	3256.14	3370.65	2298.65	2438.3	4077.33	3781.97	4296.61	4037.48	3892.32	4653.29	3002.67	4351.89
Crenarchaeota	832.484	783.465	804.02	821.937	781.271	833.565	757.525	732.877	770.171	679.357	761.352	837.635	592.904	836.697	582.976	729.387	748.244	758.969	598.923	714.926	755.769	793.404	711.207	811.828	830.56	775.772	825.438	827.502	784.024	701.208	700	750.478	782.044	742.639	717.371	779.796	741.848	819.509	801.815	796.108	818.123	717.333	770.44	619.492	712.182	809.168	588.629	816	501.16
Thaumarchaeota	167.516	216.535	195.98	178.063	218.729	166.435	242.475	267.123	229.829	320.643	238.648	162.365	407.096	163.303	417.024	270.613	251.756	241.031	401.077	285.074	244.231	206.596	288.793	188.172	169.44	224.228	174.562	172.498	215.976	298.792	300	249.522	217.956	257.361	282.629	220.204	258.152	180.491	198.185	203.892	181.877	282.667	229.56	380.508	287.818	190.832	411.371	184	498.84
	Mic01	Mic010	Mic011	Mic012	Mic013	Mic014	Mic015	Mic016	Mic017	Mic018	Mic019	Mic02	Mic020	Mic021	Mic022	Mic023	Mic024	Mic025	Mic026	Mic027	Mic028	Mic029	Mic03	Mic030	Mic031	Mic032	Mic033	Mic034	Mic035	Mic04	Mic05	Mic06	Mic07	Mic08	Mic09	Mic11	Mic110	Mic111	Mic112	Mic113	Mic114	Mic116	Mic117	Mic118	Mic119	Mic12	Mic120	Mic121	Mic122
Euryarchaeota	3756.05	6311.02	3726.49	2427.35	2656.19	2173.4	2591.97	3452.05	3306.85	3951.78	3662.09	3217.32	4380.02	2774.31	3902.72	3580.34	3550.35	3700.67	6559.89	3940.42	3559.62	5121.24	5543.1	13666.7	3043.57	3471.15	3395.98	3974.22	4382.64	4186.9	26550	4241.87	3600.12	3905.13	3328.95	3463.11	3817.93	3256.14	3370.65	2298.65	2438.3	4077.33	3781.97	4296.61	4037.48	3892.32	4653.29	3002.67	4351.89
Crenarchaeota	832.484	783.465	804.02	821.937	781.271	833.565	757.525	732.877	770.171	679.357	761.352	837.635	592.904	836.697	582.976	729.387	748.244	758.969	598.923	714.926	755.769	793.404	711.207	811.828	830.56	775.772	825.438	827.502	784.024	701.208	700	750.478	782.044	742.639	717.371	779.796	741.848	819.509	801.815	796.108	818.123	717.333	770.44	619.492	712.182	809.168	588.629	816	501.16
Thaumarchaeota	167.516	216.535	195.98	178.063	218.729	166.435	242.475	267.123	229.829	320.643	238.648	162.365	407.096	163.303	417.024	270.613	251.756	241.031	401.077	285.074	244.231	206.596	288.793	188.172	169.44	224.228	174.562	172.498	215.976	298.792	300	249.522	217.956	257.361	282.629	220.204	258.152	180.491	198.185	203.892	181.877	282.667	229.56	380.508	287.818	190.832	411.371	184	498.84
	Mic01	Mic010	Mic011	Mic012	Mic013	Mic014	Mic015	Mic016	Mic017	Mic018	Mic019	Mic02	Mic020	Mic021	Mic022	Mic023	Mic024	Mic025	Mic026	Mic027	Mic028	Mic029	Mic03	Mic030	Mic031	Mic032	Mic033	Mic034	Mic035	Mic04	Mic05	Mic06	Mic07	Mic08	Mic09	Mic11	Mic110	Mic111	Mic112	Mic113	Mic114	Mic116	Mic117	Mic118	Mic119	Mic12	Mic120	Mic121	Mic122
Euryarchaeota	3756.05	6311.02	3726.49	2427.35	2656.19	2173.4	2591.97	3452.05	3306.85	3951.78	3662.09	3217.32	4380.02	2774.31	3902.72	3580.34	3550.35	3700.67	6559.89	3940.42	3559.62	5121.24	5543.1	13666.7	3043.57	3471.15	3395.98	3974.22	4382.64	4186.9	26550	4241.87	3600.12	3905.13	3328.95	3463.11	3817.93	3256.14	3370.65	2298.65	2438.3	4077.33	3781.97	4296.61	4037.48	3892.32	4653.29	3002.67	4351.89
Crenarchaeota	832.484	783.465	804.02	821.937	781.271	833.565	757.525	732.877	770.171	679.357	761.352	837.635	592.904	836.697	582.976	729.387	748.244	758.969	598.923	714.926	755.769	793.404	711.207	811.828	830.56	775.772	825.438	827.502	784.024	701.208	700	750.478	782.044	742.639	717.371	779.796	741.848	819.509	801.815	796.108	818.123	717.333	770.44	619.492	712.182	809.168	588.629	816	501.16
Thaumarchaeota	167.516	216.535	195.98	178.063	218.729	166.435	242.475	267.123	229.829	320.643	238.648	162.365	407.096	163.303	417.024	270.613	251.756	241.031	401.077	285.074	244.231	206.596	288.793	188.172	169.44	224.228	174.562	172.498	215.976	298.792	300	249.522	217.956	257.361	282.629	220.204	258.152	180.491	198.185	203.892	181.877	282.667	229.56	380.508	287.818	190.832	411.371	184	498.84
	Mic01	Mic010	Mic011	Mic012	Mic013	Mic014	Mic015	Mic016	Mic017	Mic018	Mic019	Mic02	Mic020	Mic021	Mic022	Mic023	Mic024	Mic025	Mic026	Mic027	Mic028	Mic029	Mic03	Mic030	Mic031	Mic032	Mic033	Mic034	Mic035	Mic04	Mic05	Mic06	Mic07	Mic08	Mic09	Mic11	Mic110	Mic111	Mic112	Mic113	Mic114	Mic116	Mic117	Mic118	Mic119	Mic12	Mic120	Mic121	Mic122
Euryarchaeota	3756.05	6311.02	3726.49	2427.35	2656.19	2173.4	2591.97	3452.05	3306.85	3951.78	3662.09	3217.32	4380.02	2774.31	3902.72	3580.34	3550.35	3700.67	6559.89	3940.42	3559.62	5121.24	5543.1	13666.7	3043.57	3471.15	3395.98	3974.22	4382.64	4186.9	26550	4241.87	3600.12	3905.13	3328.95	3463.11	3817.93	3256.14	3370.65	2298.65	2438.3	4077.33	3781.97	4296.61	4037.48	3892.32	4653.29	3002.67	4351.89
Crenarchaeota	832.484	783.465	804.02	821.937	781.271	833.565	757.525	732.877	770.171	679.357	761.352	837.635	592.904	836.697	582.976	729.387	748.244	758.969	598.923	714.926	755.769	793.404	711.207	811.828	830.56	775.772	825.438	827.502	784.024	701.208	700	750.478	782.044	742.639	717.371	779.796	741.848	819.509	801.815	796.108	818.123	717.333	770.44	619.492	712.182	809.168	588.629	816	501.16
Thaumarchaeota	167.516	216.535	195.98	178.063	218.729	166.435	242.475	267.123	229.829	320.643	238.648	162.365	407.096	163.303	417.024	270.613	251.756	241.031	401.077	285.074	244.231	206.596	288.793	188.172	169.44	224.228	174.562	172.498	215.976	298.792	300	249.522	217.956	257.361	282.629	220.204	258.152	180.491	198.185	203.892	181.877	282.667	229.56	380.508	287.818	190.832	411.371	184	498.84
	Mic01	Mic010	Mic011	Mic012	Mic013	Mic014	Mic015	Mic016	Mic017	Mic018	Mic019	Mic02	Mic020	Mic021	Mic022	Mic023	Mic024	Mic025	Mic026	Mic027	Mic028	Mic029	Mic03	Mic030	Mic031	Mic032	Mic033	Mic034	Mic035	Mic04	Mic05	Mic06	Mic07	Mic08	Mic09	Mic11	Mic110	Mic111	Mic112	Mic113	Mic114	Mic116	Mic117	Mic118	Mic119	Mic12	Mic120	Mic121	Mic122
Euryarchaeota	3756.05	6311.02	3726.49	2427.35	2656.19	2173.4	2591.97	3452.05	3306.85	3951.78	3662.09	3217.32	4380.02	2774.31	3902.72	3580.34	3550.35	3700.67	6559.89	3940.42	3559.62	5121.24	5543.1	13666.7	3043.57	3471.15	3395.98	3974.22	4382.64	4186.9	26550	4241.87	3600.12	3905.13	3328.95	3463.11	3817.93	3256.14	3370.65	2298.65	2438.3	4077.33	3781.97	4296.61	4037.48	3892.32	4653.29	3002.67	4351.89
Crenarchaeota	832.484	783.465	804.02	821.937	781.271	833.565	757.525	732.877	770.171	679.357	761.352	837.635	592.904	836.697	582.976	729.387	748.244	758.969	598.923	714.926	755.769	793.404	711.207	811.828	830.56	775.772	825.438	827.502	784.024	701.208	700	750.478	782.044	742.639	717.371	779.796	741.848	819.509	801.815	796.108	818.123	717.333	770.44	619.492	712.182	809.168	588.629	816	501.16
Thaumarchaeota	167.516	216.535	195.98	178.063	218.729	166.435	242.475	267.123	229.829	320.643	238.648	162.365	407.096	163.303	417.024	270.613	251.756	241.031	401.077	285.074	244.231	206.596	288.793	188.172	169.44	224.228	174.562	172.498	215.976	298.792	300	249.522	217.956	257.361	282.629	220.204	258.152	180.491	198.185	203.892	181.877	282.667	229.56	380.508	287.818	190.832	411.371	184	498.84
	Mic01	Mic010	Mic011	Mic012	Mic013	Mic014	Mic015	Mic016	Mic017	Mic018	Mic019	Mic02	Mic020	Mic021	Mic022	Mic023	Mic024	Mic025	Mic026	Mic027	Mic028	Mic029	Mic03	Mic030	Mic031	Mic032	Mic033	Mic034	Mic035	Mic04	Mic05	Mic06	Mic07	Mic08	Mic09	Mic11	Mic110	Mic111	Mic112	Mic113	Mic114	Mic116	Mic117	Mic118	Mic119	Mic12	Mic120	Mic121	Mic122
Euryarchaeota	3756.05	6311.02	3726.49	2427.35	2656.19	2173.4	2591.97	3452.05	3306.85	3951.78	3662.09	3217.32	4380.02	2774.31	3902.72	3580.34	3550.35	3700.67	6559.89	3940.42	3559.62	5121.24	5543.1	13666.7	3043.57	3471.15	3395.98	3974.22	4382.64	4186.9	26550	4241.87	3600.12	3905.13	3328.95	3463.11	3817.93	3256.14	3370.65	2298.65	2438.3	4077.33	3781.97	4296.61	4037.48	3892.32	4653.29	3002.67	4351.89
Crenarchaeota	832.484	783.465	804.02	821.937	781.271	833.565	757.525	732.877	770.171	679.357	761.352	837.635	592.904	836.697	582.976	729.387	748.244	758.969	598.923	714.926	755.769	793.404	711.207	811.828	830.56	775.772	825.438	827.502	784.024	701.208	700	750.478	782.044	742.639	717.371	779.796	741.848	819.509	801.815	796.108	818.123	717.333	770.44	619.492	712.182	809.168	588.629	816	501.16
Thaumarchaeota	167.516	216.535	195.98	178.063	218.729	166.435	242.475	267.123	229.829	320.643	238.648	162.365	407.096	163.303	417.024	270.613	251.756	241.031	401.077	285.074	244.231	206.596	288.793	188.172	169.44	224.228	174.562	172.498	215.976	298.792	300	249.522	217.956	257.361	282.629	220.204	258.152	180.491	198.185	203.892	181.877	282.667	229.56	380.508	287.818	190.832	411.371	184	498.84
	Mic01	Mic010	Mic011	Mic012	Mic013	Mic014	Mic015	Mic016	Mic017	Mic018	Mic019	Mic02	Mic020	Mic021	Mic022	Mic023	Mic024	Mic025	Mic026	Mic027	Mic028	Mic029	Mic03	Mic030	Mic031	Mic032	Mic033	Mic034	Mic035	Mic04	Mic05	Mic06	Mic07	Mic08	Mic09	Mic11	Mic110	Mic111	Mic112	Mic113	Mic114	Mic116	Mic117	Mic118	Mic119	Mic12	Mic120	Mic121	Mic122
Euryarchaeota	3756.05	6311.02	3726.49	2427.35	2656.19	2173.4	2591.97	3452.05	3306.85	3951.78	3662.09	3217.32	4380.02	2774.31	3902.72	3580.34	3550.35	3700.67	6559.89	3940.42	3559.62	5121.24	5543.1	13666.7	3043.57	3471.15	3395.98	3974.22	4382.64	4186.9	26550	4241.87	3600.12	3905.13	3328.95	3463.11	3817.93	3256.14	3370.65	2298.65	2438.3	4077.33	3781.97	4296.61	4037.48	3892.32	4653.29	3002.67	4351.89
Crenarchaeota	832.484	783.465	804.02	821.937	781.271	833.565	757.525	732.877	770.171	679.357	761.352	837.635	592.904	836.697	582.976	729.387	748.244	758.969	598.923	714.926	755.769	793.404	711.207	811.828	830.56	775.772	825.438	827.502	784.024	701.208	700	750.478	782.044	742.639	717.371	779.796	741.848	819.509	801.815	796.108	818.123	717.333	770.44	619.492	712.182	809.168	588.629	816	501.16
Thaumarchaeota	167.516	216.535	195.98	178.063	218.729	166.435	242.475	267.123	229.829	320.643	238.648	162.365	407.096	163.303	417.024	270.613	251.756	241.031	401.077	285.074	244.231	206.596	288.793	188.172	169.44	224.228	174.562	172.498	215.976	298.792	300	249.522	217.956	257.361	282.629	220.204	258.152	180.491	198.185	203.892	181.877	282.667	229.56	380.508	287.818	190.832	411.371	184	498.84
	Mic01	Mic010	Mic011	Mic012	Mic013	Mic014	Mic015	Mic016	Mic017	Mic018	Mic019	Mic02	Mic020	Mic021	Mic022	Mic023	Mic024	Mic025	Mic026	Mic027	Mic028	Mic029	Mic03	Mic030	Mic031	Mic032	Mic033	Mic034	Mic035	Mic04	Mic05	Mic06	Mic07	Mic08	Mic09	Mic11	Mic110	Mic111	Mic112	Mic113	Mic114	Mic116	Mic117	Mic118	Mic119	Mic12	Mic120	Mic121	Mic122
Euryarchaeota	3756.05	6311.02	3726.49	2427.35	2656.19	2173.4	2591.97	3452.05	3306.85	3951.78	3662.09	3217.32	4380.02	2774.31	3902.72	3580.34	3550.35	3700.67	6559.89	3940.42	3559.62	5121.24	5543.1	13666.7	3043.57	3471.15	3395.98	3974.22	4382.64	4186.9	26550	4241.87	3600.12	3905.13	3328.95	3463.11	3817.93	3256.14	3370.65	2298.65	2438.3	4077.33	3781.97	4296.61	4037.48	3892.32	4653.29	3002.67	4351.89
Crenarchaeota	832.484	783.465	804.02	821.937	781.271	833.565	757.525	732.877	770.171	679.357	761.352	837.635	592.904	836.697	582.976	729.387	748.244	758.969	598.923	714.926	755.769	793.404	711.207	811.828	830.56	775.772	825.438	827.502	784.024	701.208	700	750.478	782.044	742.639	717.371	779.796	741.848	819.509	801.815	796.108	818.123	717.333	770.44	619.492	712.182	809.168	588.629	816	501.16
Thaumarchaeota	167.516	216.535	195.98	178.063	218.729	166.435	242.475	267.123	229.829	320.643	238.648	162.365	407.096	163.303	417.024	270.613	251.756	241.031	401.077	285.074	244.231	206.596	288.793	188.172	169.44	224.228	174.562	172.498	215.976	298.792	300	249.522	217.956	257.361	282.629	220.204	258.152	180.491	198.185	203.892	181.877	282.667	229.56	380.508	287.818	190.832	411.371	184	498.84
	Mic01	Mic010	Mic011	Mic012	Mic013	Mic014	Mic015	Mic016	Mic017	Mic018	Mic019	Mic02	Mic020	Mic021	Mic022	Mic023	Mic024	Mic025	Mic026	Mic027	Mic028	Mic029	Mic03	Mic030	Mic031	Mic032	Mic033	Mic034	Mic035	Mic04	Mic05	Mic06	Mic07	Mic08	Mic09	Mic11	Mic110	Mic111	Mic112	Mic113	Mic114	Mic116	Mic117	Mic118	Mic119	Mic12	Mic120	Mic121	Mic122
Euryarchaeota	3756.05	6311.02	3726.49	2427.35	2656.19	2173.4	2591.97	3452.05	3306.85	3951.78	3662.09	3217.32	4380.02	2774.31	3902.72	3580.34	3550.35	3700.67	6559.89	3940.42	3559.62	5121.24	5543.1	13666.7	3043.57	3471.15	3395.98	3974.22	4382.64	4186.9	26550	4241.87	3600.12	3905.13	3328.95	3463.11	3817.93	3256.14	3370.65	2298.65	2438.3	4077.33	3781.97	4296.61	4037.48	3892.32	4653.29	3002.67	4351.89
Crenarchaeota	832.484	783.465	804.02	821.937	781.271	833.565	757.525	732.877	770.171	679.357	761.352	837.635	592.904	836.697	582.976	729.387	748.244	758.969	598.923	714.926	755.769	793.404	711.207	811.828	830.56	775.772	825.438	827.502	784.024	701.208	700	750.478	782.044	742.639	717.371	779.796	741.848	819.509	801.815	796.108	818.123	717.333	770.44	619.492	712.182	809.168	588.629	816	501.16
Thaumarchaeota	167.516	216.535	195.98	178.063	218.729	166.435	242.475	267.123	229.829	320.643	238.648	162.365	407.096	163.303	417.024	270.613	251.756	241.031	401.077	285.074	244.231	206.596	288.793	188.172	169.44	224.228	174.562	172.498	215.976	298.792	300	249.522	217.956	257.361	282.629	220.204	258.152	180.491	198.185	203.892	181.877	282.667	229.56	380.508	287.818	190.832	411.371	184	498.84
	Mic01	Mic010	Mic011	Mic012	Mic013	Mic014	Mic015	Mic016	Mic017	Mic018	Mic019	Mic02	Mic020	Mic021	Mic022	Mic023	Mic024	Mic025	Mic026	Mic027	Mic028	Mic029	Mic03	Mic030	Mic031	Mic032	Mic033	Mic034	Mic035	Mic04	Mic05	Mic06	Mic07	Mic08	Mic09	Mic11	Mic110	Mic111	Mic112	Mic113	Mic114	Mic116	Mic117	Mic118	Mic119	Mic12	Mic120	Mic121	Mic122
Euryarchaeota	3756.05	6311.02	3726.49	2427.35	2656.19	2173.4	2591.97	3452.05	3306.85	3951.78	3662.09	3217.32	4380.02	2774.31	3902.72	3580.34	3550.35	3700.67	6559.89	3940.42	3559.62	5121.24	5543.1	13666.7	3043.57	3471.15	3395.98	3974.22	4382.64	4186.9	26550	4241.87	3600.12	3905.13	3328.95	3463.11	3817.93	3256.14	3370.65	2298.65	2438.3	4077.33	3781.97	4296.61	4037.48	3892.32	4653.29	3002.67	4351.89
Crenarchaeota	832.484	783.465	804.02	821.937	781.271	833.565	757.525	732.877	770.171	679.357	761.352	837.635	592.904	836.697	582.976	729.387	748.244	758.969	598.923	714.926	755.769	793.404	711.207	811.828	830.56	775.772	825.438	827.502	784.024	701.208	700	750.478	782.044	742.639	717.371	779.796	741.848	819.509	801.815	796.108	818.123	717.333	770.44	619.492	712.182	809.168	588.629	816	501.16
Thaumarchaeota	167.516	216.535	195.98	178.063	218.729	166.435	242.475	267.123	229.829	320.643	238.648	162.365	407.096	163.303	417.024	270.613	251.756	241.031	401.077	285.074	244.231	206.596	288.793	188.172	169.44	224.228	174.562	172.498	215.976	298.792	300	249.522	217.956	257.361	282.629	220.204	258.152	180.491	198.185	203.892	181.877	282.667	229.56	380.508	287.818	190.832	411.371	184	498.84
	Mic01	Mic010	Mic011	Mic012	Mic013	Mic014	Mic015	Mic016	Mic017	Mic018	Mic019	Mic02	Mic020	Mic021	Mic022	Mic023	Mic024	Mic025	Mic026	Mic027	Mic028	Mic029	Mic03	Mic030	Mic031	Mic032	Mic033	Mic034	Mic035	Mic04	Mic05	Mic06	Mic07	Mic08	Mic09	Mic11	Mic110	Mic111	Mic112	Mic113	Mic114	Mic116	Mic117	Mic118	Mic119	Mic12	Mic120	Mic121	Mic122
Euryarchaeota	3756.05	6311.02	3726.49	2427.35	2656.19	2173.4	2591.97	3452.05	3306.85	3951.78	3662.09	3217.32	4380.02	2774.31	3902.72	3580.34	3550.35	3700.67	6559.89	3940.42	3559.62	5121.24	5543.1	13666.7	3043.57	3471.15	3395.98	3974.22	4382.64	4186.9	26550	4241.87	3600.12	3905.13	3328.95	3463.11	3817.93	3256.14	3370.65	2298.65	2438.3	4077.33	3781.97	4296.61	4037.48	3892.32	4653.29	3002.67	4351.89
Crenarchaeota	832.484	783.465	804.02	821.937	781.271	833.565	757.525	732.877	770.171	679.357	761.352	837.635	592.904	836.697	582.976	729.387	748.244	758.969	598.923	714.926	755.769	793.404	711.207	811.828	830.56	775.772	825.438	827.502	784.024	701.208	700	750.478	782.044	742.639	717.371	779.796	741.848	819.509	801.815	796.108	818.123	717.333	770.44	619.492	712.182	809.168	588.629	816	501.16
Thaumarchaeota	167.516	216.535	195.98	178.063	218.729	166.435	242.475	267.123	229.829	320.643	238.648	162.365	407.096	163.303	417.024	270.613	251.756	241.031	401.077	285.074	244.231	206.596	288.793	188.172	169.44	224.228	174.562	172.498	215.976	298.792	300	249.522	217.956	257.361	282.629	220.204	258.152	180.491	198.185	203.892	181.877	282.667	229.56	380.508	287.818	190.832	411.371	184	498.84
	Mic01	Mic010	Mic011	Mic012	Mic013	Mic014	Mic015	Mic016	Mic017	Mic018	Mic019	Mic02	Mic020	Mic021	Mic022	Mic023	Mic024	Mic025	Mic026	Mic027	Mic028	Mic029	Mic03	Mic030	Mic031	Mic032	Mic033	Mic034	Mic035	Mic04	Mic05	Mic06	Mic07	Mic08	Mic09	Mic11	Mic110	Mic111	Mic112	Mic113	Mic114	Mic116	Mic117	Mic118	Mic119	Mic12	Mic120	Mic121	Mic122
Euryarchaeota	3756.05	6311.02	3726.49	2427.35	2656.19	2173.4	2591.97	3452.05	3306.85	3951.78	3662.09	3217.32	4380.02	2774.31	3902.72	3580.34	3550.35	3700.67	6559.89	3940.42	3559.62	5121.24	5543.1	13666.7	3043.57	3471.15	3395.98	3974.22	4382.64	4186.9	26550	4241.87	3600.12	3905.13	3328.95	3463.11	3817.93	3256.14	3370.65	2298.65	2438.3	4077.33	3781.97	4296.61	4037.48	3892.32	4653.29	3002.67	4351.89
Crenarchaeota	832.484	783.465	804.02	821.937	781.271	833.565	757.525	732.877	770.171	679.357	761.352	837.635	592.904	836.697	582.976	729.387	748.244	758.969	598.923	714.926	755.769	793.404	711.207	811.828	830.56	775.772	825.438	827.502	784.024	701.208	700	750.478	782.044	742.639	717.371	779.796	741.848	819.509	801.815	796.108	818.123	717.333	770.44	619.492	712.182	809.168	588.629	816	501.16
Thaumarchaeota	167.516	216.535	195.98	178.063	218.729	166.435	242.475	267.123	229.829	320.643	238.648	162.365	407.096	163.303	417.024	270.613	251.756	241.031	401.077	285.074	244.231	206.596	288.793	188.172	169.44	224.228	174.562	172.498	215.976	298.792	300	249.522	217.956	257.361	282.629	220.204	258.152	180.491	198.185	203.892	181.877	282.667	229.56	380.508	287.818	190.832	411.371	184	498.84
	Mic01	Mic010	Mic011	Mic012	Mic013	Mic014	Mic015	Mic016	Mic017	Mic018	Mic019	Mic02	Mic020	Mic021	Mic022	Mic023	Mic024	Mic025	Mic026	Mic027	Mic028	Mic029	Mic03	Mic030	Mic031	Mic032	Mic033	Mic034	Mic035	Mic04	Mic05	Mic06	Mic07	Mic08	Mic09	Mic11	Mic110	Mic111	Mic112	Mic113	Mic114	Mic116	Mic117	Mic118	Mic119	Mic12	Mic120	Mic121	Mic122
Euryarchaeota	3756.05	6311.02	3726.49	2427.35	2656.19	2173.4	2591.97	3452.05	3306.85	3951.78	3662.09	3217.32	4380.02	2774.31	3902.72	3580.34	3550.35	3700.67	6559.89	3940.42	3559.62	5121.24	5543.1	13666.7	3043.57	3471.15	3395.98	3974.22	4382.64	4186.9	26550	4241.87	3600.12	3905.13	3328.95	3463.11	3817.93	3256.14	3370.65	2298.65	2438.3	4077.33	3781.97	4296.61	4037.48	3892.32	4653.29	3002.67	4351.89
Crenarchaeota	832.484	783.465	804.02	821.937	781.271	833.565	757.525	732.877	770.171	679.357	761.352	837.635	592.904	836.697	582.976	729.387	748.244	758.969	598.923	714.926	755.769	793.404	711.207	811.828	830.56	775.772	825.438	827.502	784.024	701.208	700	750.478	782.044	742.639	717.371	779.796	741.848	819.509	801.815	796.108	818.123	717.333	770.44	619.492	712.182	809.168	588.629	816	501.16
Thaumarchaeota	167.516	216.535	195.98	178.063	218.729	166.435	242.475	267.123	229.829	320.643	238.648	162.365	407.096	163.303	417.024	270.613	251.756	241.031	401.077	285.074	244.231	206.596	288.793	188.172	169.44	224.228	174.562	172.498	215.976	298.792	300	249.522	217.956	257.361	282.629	220.204	258.152	180.491	198.185	203.892	181.877	282.667	229.56	380.508	287.818	190.832	411.371	184	498.84
	Mic01	Mic010	Mic011	Mic012	Mic013	Mic014	Mic015	Mic016	Mic017	Mic018	Mic019	Mic02	Mic020	Mic021	Mic022	Mic023	Mic024	Mic025	Mic026	Mic027	Mic028	Mic029	Mic03	Mic030	Mic031	Mic032	Mic033	Mic034	Mic035	Mic04	Mic05	Mic06	Mic07	Mic08	Mic09	Mic11	Mic110	Mic111	Mic112	Mic113	Mic114	Mic116	Mic117	Mic118	Mic119	Mic12	Mic120	Mic121	Mic122
Euryarchaeota	3756.05	6311.02	3726.49	2427.35	2656.19	2173.4	2591.97	3452.05	3306.85	3951.78	3662.09	3217.32	4380.02	2774.31	3902.72	3580.34	3550.35	3700.67	6559.89	3940.42	3559.62	5121.24	5543.1	13666.7	3043.57	3471.15	3395.98	3974.22	4382.64	4186.9	26550	4241.87	3600.12	3905.13	3328.95	3463.11	3817.93	3256.14	3370.65	2298.65	2438.3	4077.33	3781.97	4296.61	4037.48	3892.32	4653.29	3002.67	4351.89
Crenarchaeota	832.484	783.465	804.02	821.937	781.271	833.565	757.525	732.877	770.171	679.357	761.352	837.635	592.904	836.697	582.976	729.387	748.244	758.969	598.923	714.926	755.769	793.404	711.207	811.828	830.56	775.772	825.438	827.502	784.024	701.208	700	750.478	782.044	742.639	717.371	779.796	741.848	819.509	801.815	796.108	818.123	717.333	770.44	619.492	712.182	809.168	588.629	816	501.16
Thaumarchaeota	167.516	216.535	195.98	178.063	218.729	166.435	242.475	267.123	229.829	320.643	238.648	162.365	407.096	163.303	417.024	270.613	251.756	241.031	401.077	285.074	244.231	206.596	288.793	188.172	169.44	224.228	174.562	172.498	215.976	298.792	300	249.522	217.956	257.361	282.629	220.204	258.152	180.491	198.185	203.892	181.877	282.667	229.56	380.508	287.818	190.832	411.371	184	498.84
	Mic01	Mic010	Mic011	Mic012	Mic013	Mic014	Mic015	Mic016	Mic017	Mic018	Mic019	Mic02	Mic020	Mic021	Mic022	Mic023	Mic024	Mic025	Mic026	Mic027	Mic028	Mic029	Mic03	Mic030	Mic031	Mic032	Mic033	Mic034	Mic035	Mic04	Mic05	Mic06	Mic07	Mic08	Mic09	Mic11	Mic110	Mic111	Mic112	Mic113	Mic114	Mic116	Mic117	Mic118	Mic119	Mic12	Mic120	Mic121	Mic122
Euryarchaeota	3756.05	6311.02	3726.49	2427.35	2656.19	2173.4	2591.97	3452.05	3306.85	3951.78	3662.09	3217.32	4380.02	2774.31	3902.72	3580.34	3550.35	3700.67	6559.89	3940.42	3559.62	5121.24	5543.1	13666.7	3043.57	3471.15	3395.98	3974.22	4382.64	4186.9	26550	4241.87	3600.12	3905.13	3328.95	3463.11	3817.93	3256.14	3370.65	2298.65	2438.3	4077.33	3781.97	4296.61	4037.48	3892.32	4653.29	3002.67	4351.89
Crenarchaeota	832.484	783.465	804.02	821.937	781.271	833.565	757.525	732.877	770.171	679.357	761.352	837.635	592.904	836.697	582.976	729.387	748.244	758.969	598.923	714.926	755.769	793.404	711.207	811.828	830.56	775.772	825.438	827.502	784.024	701.208	700	750.478	782.044	742.639	717.371	779.796	741.848	819.509	801.815	796.108	818.123	717.333	770.44	619.492	712.182	809.168	588.629	816	501.16
Thaumarchaeota	167.516	216.535	195.98	178.063	218.729	166.435	242.475	267.123	229.829	320.643	238.648	162.365	407.096	163.303	417.024	270.613	251.756	241.031	401.077	285.074	244.231	206.596	288.793	188.172	169.44	224.228	174.562	172.498	215.976	298.792	300	249.522	217.956	257.361	282.629	220.204	258.152	180.491	198.185	203.892	181.877	282.667	229.56	380.508	287.818	190.832	411.371	184	498.84
	Mic01	Mic010	Mic011	Mic012	Mic013	Mic014	Mic015	Mic016	Mic017	Mic018	Mic019	Mic02	Mic020	Mic021	Mic022	Mic023	Mic024	Mic025	Mic026	Mic027	Mic028	Mic029	Mic03	Mic030	Mic031	Mic032	Mic033	Mic034	Mic035	Mic04	Mic05	Mic06	Mic07	Mic08	Mic09	Mic11	Mic110	Mic111	Mic112	Mic113	Mic114	Mic116	Mic117	Mic118	Mic119	Mic12	Mic120	Mic121	Mic122
Euryarchaeota	3756.05	6311.02	3726.49	2427.35	2656.19	2173.4	2591.97	3452.05	3306.85	3951.78	3662.09	3217.32	4380.02	2774.31	3902.72	3580.34	3550.35	3700.67	6559.89	3940.42	3559.62	5121.24	5543.1	13666.7	3043.57	3471.15	3395.98	3974.22	4382.64	4186.9	26550	4241.87	3600.12	3905.13	3328.95	3463.11	3817.93	3256.14	3370.65	2298.65	2438.3	4077.33	3781.97	4296.61	4037.48	3892.32	4653.29	3002.67	4351.89
Crenarchaeota	832.484	783.465	804.02	821.937	781.271	833.565	757.525	732.877	770.171	679.357	761.352	837.635	592.904	836.697	582.976	729.387	748.244	758.969	598.923	714.926	755.769	793.404	711.207	811.828	830.56	775.772	825.438	827.502	784.024	701.208	700	750.478	782.044	742.639	717.371	779.796	741.848	819.509	801.815	796.108	818.123	717.333	770.44	619.492	712.182	809.168	588.629	816	501.16
Thaumarchaeota	167.516	216.535	195.98	178.063	218.729	166.435	242.475	267.123	229.829	320.643	238.648	162.365	407.096	163.303	417.024	270.613	251.756	241.031	401.077	285.074	244.231	206.596	288.793	188.172	169.44	224.228	174.562	172.498	215.976	298.792	300	249.522	217.956	257.361	282.629	220.204	258.152	180.491	198.185	203.892	181.877	282.667	229.56	380.508	287.818	190.832	411.371	184	498.84
	Mic01	Mic010	Mic011	Mic012	Mic013	Mic014	Mic015	Mic016	Mic017	Mic018	Mic019	Mic02	Mic020	Mic021	Mic022	Mic023	Mic024	Mic025	Mic026	Mic027	Mic028	Mic029	Mic03	Mic030	Mic031	Mic032	Mic033	Mic034	Mic035	Mic04	Mic05	Mic06	Mic07	Mic08	Mic09	Mic11	Mic110	Mic111	Mic112	Mic113	Mic114	Mic116	Mic117	Mic118	Mic119	Mic12	Mic120	Mic121	Mic122
Euryarchaeota	3756.05	6311.02	3726.49	2427.35	2656.19	2173.4	2591.97	3452.05	3306.85	3951.78	3662.09	3217.32	4380.02	2774.31	3902.72	3580.34	3550.35	3700.67	6559.89	3940.42	3559.62	5121.24	5543.1	13666.7	3043.57	3471.15	3395.98	3974.22	4382.64	4186.9	26550	4241.87	3600.12	3905.13	3328.95	3463.11	3817.93	3256.14	3370.65	2298.65	2438.3	4077.33	3781.97	4296.61	4037.48	3892.32	4653.29	3002.67	4351.89
Crenarchaeota	832.484	783.465	804.02	821.937	781.271	833.565	757.525	732.877	770.171	679.357	761.352	837.635	592.904	836.697	582.976	729.387	748.244	758.969	598.923	714.926	755.769	793.404	711.207	811.828	830.56	775.772	825.438	827.502	784.024	701.208	700	750.478	782.044	742.639	717.371	779.796	741.848	819.509	801.815	796.108	818.123	717.333	770.44	619.492	712.182	809.168	588.629	816	501.16
Thaumarchaeota	167.516	216.535	195.98	178.063	218.729	166.435	242.475	267.123	229.829	320.643	238.648	162.365	407.096	163.303	417.024	270.613	251.756	241.031	401.077	285.074	244.231	206.596	288.793	188.172	169.44	224.228	174.562	172.498	215.976	298.792	300	249.522	217.956	257.361	282.629	220.204	258.152	180.491	198.185	203.892	181.877	282.667	229.56	380.508	287.818	190.832	411.371	184	498.84
	Mic01	Mic010	Mic011	Mic012	Mic013	Mic014	Mic015	Mic016	Mic017	Mic018	Mic019	Mic02	Mic020	Mic021	Mic022	Mic023	Mic024	Mic025	Mic026	Mic027	Mic028	Mic029	Mic03	Mic030	Mic031	Mic032	Mic033	Mic034	Mic035	Mic04	Mic05	Mic06	Mic07	Mic08	Mic09	Mic11	Mic110	Mic111	Mic112	Mic113	Mic114	Mic116	Mic117	Mic118	Mic119	Mic12	Mic120	Mic121	Mic122
Euryarchaeota	3756.05	6311.02	3726.49	2427.35	2656.19	2173.4	2591.97	3452.05	3306.85	3951.78	3662.09	3217.32	4380.02	2774.31	3902.72	3580.34	3550.35	3700.67	6559.89	3940.42	3559.62	5121.24	5543.1	13666.7	3043.57	3471.15	3395.98	3974.22	4382.64	4186.9	26550	4241.87	3600.12	3905.13	3328.95	3463.11	3817.93	3256.14	3370.65	2298.65	2438.3	4077.33	3781.97	4296.61	4037.48	3892.32	4653.29	3002.67	4351.89
Crenarchaeota	832.484	783.465	804.02	821.937	781.271	833.565	757.525	732.877	770.171	679.357	761.352	837.635	592.904	836.697	582.976	729.387	748.244	758.969	598.923	714.926	755.769	793.404	711.207	811.828	830.56	775.772	825.438	827.502	784.024	701.208	700	750.478	782.044	742.639	717.371	779.796	741.848	819.509	801.815	796.108	818.123	717.333	770.44	619.492	712.182	809.168	588.629	816	501.16
Thaumarchaeota	167.516	216.535	195.98	178.063	218.729	166.435	242.475	267.123	229.829	320.643	238.648	162.365	407.096	163.303	417.024	270.613	251.756	241.031	401.077	285.074	244.231	206.596	288.793	188.172	169.44	224.228	174.562	172.498	215.976	298.792	300	249.522	217.956	257.361	282.629	220.204	258.152	180.491	198.185	203.892	181.877	282.667	229.56	380.508	287.818	190.832	411.371	184	498.84
	Mic01	Mic010	Mic011	Mic012	Mic013	Mic014	Mic015	Mic016	Mic017	Mic018	Mic019	Mic02	Mic020	Mic021	Mic022	Mic023	Mic024	Mic025	Mic026	Mic027	Mic028	Mic029	Mic03	Mic030	Mic031	Mic032	Mic033	Mic034	Mic035	Mic04	Mic05	Mic06	Mic07	Mic08	Mic09	Mic11	Mic110	Mic111	Mic112	Mic113	Mic114	Mic116	Mic117	Mic118	Mic119	Mic12	Mic120	Mic121	Mic122
Euryarchaeota	3756.05	6311.02	3726.49	2427.35	2656.19	2173.4	2591.97	3452.05	3306.85	3951.78	3662.09	3217.32	4380.02	2774.31	3902.72	3580.34	3550.35	3700.67	6559.89	3940.42	3559.62	5121.24	5543.1	13666.7	3043.57	3471.15	3395.98	3974.22	4382.64	4186.9	26550	4241.87	3600.12	3905.13	3328.95	3463.11	3817.93	3256.14	3370.65	2298.65	2438.3	4077.33	3781.97	4296.61	4037.48	3892.32	4653.29	3002.67	4351.89
Crenarchaeota	832.484	783.465	804.02	821.937	781.271	833.565	757.525	732.877	770.171	679.357	761.352	837.635	592.904	836.697	582.976	729.387	748.244	758.969	598.923	714.926	755.769	793.404	711.207	811.828	830.56	775.772	825.438	827.502	784.024	701.208	700	750.478	782.044	742.639	717.371	779.796	741.848	819.509	801.815	796.108	818.123	717.333	770.44	619.492	712.182	809.168	588.629	816	501.16
Thaumarchaeota	167.516	216.535	195.98	178.063	218.729	166.435	242.475	267.123	229.829	320.643	238.648	162.365	407.096	163.303	417.024	270.613	251.756	241.031	401.077	285.074	244.231	206.596	288.793	188.172	169.44	224.228	174.562	172.498	215.976	298.792	300	249.522	217.956	257.361	282.629	220.204	258.152	180.491	198.185	203.892	181.877	282.667	229.56	380.508	287.818	190.832	411.371	184	498.84
	Mic01	Mic010	Mic011	Mic012	Mic013	Mic014	Mic015	Mic016	Mic017	Mic018	Mic019	Mic02	Mic020	Mic021	Mic022	Mic023	Mic024	Mic025	Mic026	Mic027	Mic028	Mic029	Mic03	Mic030	Mic031	Mic032	Mic033	Mic034	Mic035	Mic04	Mic05	Mic06	Mic07	Mic08	Mic09	Mic11	Mic110	Mic111	Mic112	Mic113	Mic114	Mic116	Mic117	Mic118	Mic119	Mic12	Mic120	Mic121	Mic122
Euryarchaeota	3756.05	6311.02	3726.49	2427.35	2656.19	2173.4	2591.97	3452.05	3306.85	3951.78	3662.09	3217.32	4380.02	2774.31	3902.72	3580.34	3550.35	3700.67	6559.89	3940.42	3559.62	5121.24	5543.1	13666.7	3043.57	3471.15	3395.98	3974.22	4382.64	4186.9	26550	4241.87	3600.12	3905.13	3328.95	3463.11	3817.93	3256.14	3370.65	2298.65	2438.3	4077.33	3781.97	4296.61	4037.48	3892.32	4653.29	3002.67	4351.89
Crenarchaeota	832.484	783.465	804.02	821.937	781.271	833.565	757.525	732.877	770.171	679.357	761.352	837.635	592.904	836.697	582.976	729.387	748.244	758.969	598.923	714.926	755.769	793.404	711.207	811.828	830.56	775.772	825.438	827.502	784.024	701.208	700	750.478	782.044	742.639	717.371	779.796	741.848	819.509	801.815	796.108	818.123	717.333	770.44	619.492	712.182	809.168	588.629	816	501.16
Thaumarchaeota	167.516	216.535	195.98	178.063	218.729	166.435	242.475	267.123	229.829	320.643	238.648	162.365	407.096	163.303	417.024	270.613	251.756	241.031	401.077	285.074	244.231	206.596	288.793	188.172	169.44	224.228	174.562	172.498	215.976	298.792	300	249.522	217.956	257.361	282.629	220.204	258.152	180.491	198.185	203.892	181.877	282.667	229.56	380.508	287.818	190.832	411.371	184	498.84
	Mic01	Mic010	Mic011	Mic012	Mic013	Mic014	Mic015	Mic016	Mic017	Mic018	Mic019	Mic02	Mic020	Mic021	Mic022	Mic023	Mic024	Mic025	Mic026	Mic027	Mic028	Mic029	Mic03	Mic030	Mic031	Mic032	Mic033	Mic034	Mic035	Mic04	Mic05	Mic06	Mic07	Mic08	Mic09	Mic11	Mic110	Mic111	Mic112	Mic113	Mic114	Mic116	Mic117	Mic118	Mic119	Mic12	Mic120	Mic121	Mic122
Euryarchaeota	3756.05	6311.02	3726.49	2427.35	2656.19	2173.4	2591.97	3452.05	3306.85	3951.78	3662.09	3217.32	4380.02	2774.31	3902.72	3580.34	3550.35	3700.67	6559.89	3940.42	3559.62	5121.24	5543.1	13666.7	3043.57	3471.15	3395.98	3974.22	4382.64	4186.9	26550	4241.87	3600.12	3905.13	3328.95	3463.11	3817.93	3256.14	3370.65	2298.65	2438.3	4077.33	3781.97	4296.61	4037.48	3892.32	4653.29	3002.67	4351.89
Crenarchaeota	832.484	783.465	804.02	821.937	781.271	833.565	757.525	732.877	770.171	679.357	761.352	837.635	592.904	836.697	582.976	729.387	748.244	758.969	598.923	714.926	755.769	793.404	711.207	811.828	830.56	775.772	825.438	827.502	784.024	701.208	700	750.478	782.044	742.639	717.371	779.796	741.848	819.509	801.815	796.108	818.123	717.333	770.44	619.492	712.182	809.168	588.629	816	501.16
Thaumarchaeota	167.516	216.535	195.98	178.063	218.729	166.435	242.475	267.123	229.829	320.643	238.648	162.365	407.096	163.303	417.024	270.613	251.756	241.031	401.077	285.074	244.231	206.596	288.793	188.172	169.44	224.228	174.562	172.498	215.976	298.792	300	249.522	217.956	257.361	282.629	220.204	258.152	180.491	198.185	203.892	181.877	282.667	229.56	380.508	287.818	190.832	411.371	184	498.84
	Mic01	Mic010	Mic011	Mic012	Mic013	Mic014	Mic015	Mic016	Mic017	Mic018	Mic019	Mic02	Mic020	Mic021	Mic022	Mic023	Mic024	Mic025	Mic026	Mic027	Mic028	Mic029	Mic03	Mic030	Mic031	Mic032	Mic033	Mic034	Mic035	Mic04	Mic05	Mic06	Mic07	Mic08	Mic09	Mic11	Mic110	Mic111	Mic112	Mic113	Mic114	Mic116	Mic117	Mic118	Mic119	Mic12	Mic120	Mic121	Mic122
Euryarchaeota	3756.05	6311.02	3726.49	2427.35	2656.19	2173.4	2591.97	3452.05	3306.85	3951.78	3662.09	3217.32	4380.02	2774.31	3902.72	3580.34	3550.35	3700.67	6559.89	3940.42	3559.62	5121.24	5543.1	13666.7	3043.57	3471.15	3395.98	3974.22	4382.64	4186.9	26550	4241.87	3600.12	3905.13	3328.95	3463.11	3817.93	3256.14	3370.65	2298.65	2438.3	4077.33	3781.97	4296.61	4037.48	3892.32	4653.29	3002.67	4351.89
Crenarchaeota	832.484	783.465	804.02	821.937	781.271	833.565	757.525	732.877	770.171	679.357	761.352	837.635	592.904	836.697	582.976	729.387	748.244	758.969	598.923	714.926	755.769	793.404	711.207	811.828	830.56	775.772	825.438	827.502	784.024	701.208	700	750.478	782.044	742.639	717.371	779.796	741.848	819.509	801.815	796.108	818.123	717.333	770.44	619.492	712.182	809.168	588.629	816	501.16
Thaumarchaeota	167.516	216.535	195.98	178.063	218.729	166.435	242.475	267.123	229.829	320.643	238.648	162.365	407.096	163.303	417.024	270.613	251.756	241.031	401.077	285.074	244.231	206.596	288.793	188.172	169.44	224.228	174.562	172.498	215.976	298.792	300	249.522	217.956	257.361	282.629	220.204	258.152	180.491	198.185	203.892	181.877	282.667	229.56	380.508	287.818	190.832	411.371	184	498.84
	Mic01	Mic010	Mic011	Mic012	Mic013	Mic014	Mic015	Mic016	Mic017	Mic018	Mic019	Mic02	Mic020	Mic021	Mic022	Mic023	Mic024	Mic025	Mic026	Mic027	Mic028	Mic029	Mic03	Mic030	Mic031	Mic032	Mic033	Mic034	Mic035	Mic04	Mic05	Mic06	Mic07	Mic08	Mic09	Mic11	Mic110	Mic111	Mic112	Mic113	Mic114	Mic116	Mic117	Mic118	Mic119	Mic12	Mic120	Mic121	Mic122
Euryarchaeota	3756.05	6311.02	3726.49	2427.35	2656.19	2173.4	2591.97	3452.05	3306.85	3951.78	3662.09	3217.32	4380.02	2774.31	3902.72	3580.34	3550.35	3700.67	6559.89	3940.42	3559.62	5121.24	5543.1	13666.7	3043.57	3471.15	3395.98	3974.22	4382.64	4186.9	26550	4241.87	3600.12	3905.13	3328.95	3463.11	3817.93	3256.14	3370.65	2298.65	2438.3	4077.33	3781.97	4296.61	4037.48	3892.32	4653.29	3002.67	4351.89
Crenarchaeota	832.484	783.465	804.02	821.937	781.271	833.565	757.525	732.877	770.171	679.357	761.352	837.635	592.904	836.697	582.976	729.387	748.244	758.969	598.923	714.926	755.769	793.404	711.207	811.828	830.56	775.772	825.438	827.502	784.024	701.208	700	750.478	782.044	742.639	717.371	779.796	741.848	819.509	801.815	796.108	818.123	717.333	770.44	619.492	712.182	809.168	588.629	816	501.16
Thaumarchaeota	167.516	216.535	195.98	178.063	218.729	166.435	242.475	267.123	229.829	320.643	238.648	162.365	407.096	163.303	417.024	270.613	251.756	241.031	401.077	285.074	244.231	206.596	288.793	188.172	169.44	224.228	174.562	172.498	215.976	298.792	300	249.522	217.956	257.361	282.629	220.204	258.152	180.491	198.185	203.892	181.877	282.667	229.56	380.508	287.818	190.832	411.371	184	498.84
	Mic01	Mic010	Mic011	Mic012	Mic013	Mic014	Mic015	Mic016	Mic017	Mic018	Mic019	Mic02	Mic020	Mic021	Mic022	Mic023	Mic024	Mic025	Mic026	Mic027	Mic028	Mic029	Mic03	Mic030	Mic031	Mic032	Mic033	Mic034	Mic035	Mic04	Mic05	Mic06	Mic07	Mic08	Mic09	Mic11	Mic110	Mic111	Mic112	Mic113	Mic114	Mic116	Mic117	Mic118	Mic119	Mic12	Mic120	Mic121	Mic122
Euryarchaeota	3756.05	6311.02	3726.49	2427.35	2656.19	2173.4	2591.97	3452.05	3306.85	3951.78	3662.09	3217.32	4380.02	2774.31	3902.72	3580.34	3550.35	3700.67	6559.89	3940.42	3559.62	5121.24	5543.1	13666.7	3043.57	3471.15	3395.98	3974.22	4382.64	4186.9	26550	4241.87	3600.12	3905.13	3328.95	3463.11	3817.93	3256.14	3370.65	2298.65	2438.3	4077.33	3781.97	4296.61	4037.48	3892.32	4653.29	3002.67	4351.89
Crenarchaeota	832.484	783.465	804.02	821.937	781.271	833.565	757.525	732.877	770.171	679.357	761.352	837.635	592.904	836.697	582.976	729.387	748.244	758.969	598.923	714.926	755.769	793.404	711.207	811.828	830.56	775.772	825.438	827.502	784.024	701.208	700	750.478	782.044	742.639	717.371	779.796	741.848	819.509	801.815	796.108	818.123	717.333	770.44	619.492	712.182	809.168	588.629	816	501.16
Thaumarchaeota	167.516	216.535	195.98	178.063	218.729	166.435	242.475	267.123	229.829	320.643	238.648	162.365	407.096	163.303	417.024	270.613	251.756	241.031	401.077	285.074	244.231	206.596	288.793	188.172	169.44	224.228	174.562	172.498	215.976	298.792	300	249.522	217.956	257.361	282.629	220.204	258.152	180.491	198.185	203.892	181.877	282.667	229.56	380.508	287.818	190.832	411.371	184	498.84
	Mic01	Mic010	Mic011	Mic012	Mic013	Mic014	Mic015	Mic016	Mic017	Mic018	Mic019	Mic02	Mic020	Mic021	Mic022	Mic023	Mic024	Mic025	Mic026	Mic027	Mic028	Mic029	Mic03	Mic030	Mic031	Mic032	Mic033	Mic034	Mic035	Mic04	Mic05	Mic06	Mic07	Mic08	Mic09	Mic11	Mic110	Mic111	Mic112	Mic113	Mic114	Mic116	Mic117	Mic118	Mic119	Mic12	Mic120	Mic121	Mic122
Euryarchaeota	3756.05	6311.02	3726.49	2427.35	2656.19	2173.4	2591.97	3452.05	3306.85	3951.78	3662.09	3217.32	4380.02	2774.31	3902.72	3580.34	3550.35	3700.67	6559.89	3940.42	3559.62	5121.24	5543.1	13666.7	3043.57	3471.15	3395.98	3974.22	4382.64	4186.9	26550	4241.87	3600.12	3905.13	3328.95	3463.11	3817.93	3256.14	3370.65	2298.65	2438.3	4077.33	3781.97	4296.61	4037.48	3892.32	4653.29	3002.67	4351.89
Crenarchaeota	832.484	783.465	804.02	821.937	781.271	833.565	757.525	732.877	770.171	679.357	761.352	837.635	592.904	836.697	582.976	729.387	748.244	758.969	598.923	714.926	755.769	793.404	711.207	811.828	830.56	775.772	825.438	827.502	784.024	701.208	700	750.478	782.044	742.639	717.371	779.796	741.848	819.509	801.815	796.108	818.123	717.333	770.44	619.492	712.182	809.168	588.629	816	501.16
Thaumarchaeota	167.516	216.535	195.98	178.063	218.729	166.435	242.475	267.123	229.829	320.643	238.648	162.365	407.096	163.303	417.024	270.613	251.756	241.031	401.077	285.074	244.231	206.596	288.793	188.172	169.44	224.228	174.562	172.498	215.976	298.792	300	249.522	217.956	257.361	282.629	220.204	258.152	180.491	198.185	203.892	181.877	282.667	229.56	380.508	287.818	190.832	411.371	184	498.84
	Mic01	Mic010	Mic011	Mic012	Mic013	Mic014	Mic015	Mic016	Mic017	Mic018	Mic019	Mic02	Mic020	Mic021	Mic022	Mic023	Mic024	Mic025	Mic026	Mic027	Mic028	Mic029	Mic03	Mic030	Mic031	Mic032	Mic033	Mic034	Mic035	Mic04	Mic05	Mic06	Mic07	Mic08	Mic09	Mic11	Mic110	Mic111	Mic112	Mic113	Mic114	Mic116	Mic117	Mic118	Mic119	Mic12	Mic120	Mic121	Mic122
Euryarchaeota	3756.05	6311.02	3726.49	2427.35	2656.19	2173.4	2591.97	3452.05	3306.85	3951.78	3662.09	3217.32	4380.02	2774.31	3902.72	3580.34	3550.35	3700.67	6559.89	3940.42	3559.62	5121.24	5543.1	13666.7	3043.57	3471.15	3395.98	3974.22	4382.64	4186.9	26550	4241.87	3600.12	3905.13	3328.95	3463.11	3817.93	3256.14	3370.65	2298.65	2438.3	4077.33	3781.97	4296.61	4037.48	3892.32	4653.29	3002.67	4351.89
Crenarchaeota	832.484	783.465	804.02	821.937	781.271	833.565	757.525	732.877	770.171	679.357	761.352	837.635	592.904	836.697	582.976	729.387	748.244	758.969	598.923	714.926	755.769	793.404	711.207	811.828	830.56	775.772	825.438	827.502	784.024	701.208	700	750.478	782.044	742.639	717.371	779.796	741.848	819.509	801.815	796.108	818.123	717.333	770.44	619.492	712.182	809.168	588.629	816	501.16
Thaumarchaeota	167.516	216.535	195.98	178.063	218.729	166.435	242.475	267.123	229.829	320.643	238.648	162.365	407.096	163.303	417.024	270.613	251.756	241.031	401.077	285.074	244.231	206.596	288.793	188.172	169.44	224.228	174.562	172.498	215.976	298.792	300	249.522	217.956	257.361	282.629	220.204	258.152	180.491	198.185	203.892	181.877	282.667	229.56	380.508	287.818	190.832	411.371	184	498.84
	Mic01	Mic010	Mic011	Mic012	Mic013	Mic014	Mic015	Mic016	Mic017	Mic018	Mic019	Mic02	Mic020	Mic021	Mic022	Mic023	Mic024	Mic025	Mic026	Mic027	Mic028	Mic029	Mic03	Mic030	Mic031	Mic032	Mic033	Mic034	Mic035	Mic04	Mic05	Mic06	Mic07	Mic08	Mic09	Mic11	Mic110	Mic111	Mic112	Mic113	Mic114	Mic116	Mic117	Mic118	Mic119	Mic12	Mic120	Mic121	Mic122
Euryarchaeota	3756.05	6311.02	3726.49	2427.35	2656.19	2173.4	2591.97	3452.05	3306.85	3951.78	3662.09	3217.32	4380.02	2774.31	3902.72	3580.34	3550.35	3700.67	6559.89	3940.42	3559.62	5121.24	5543.1	13666.7	3043.57	3471.15	3395.98	3974.22	4382.64	4186.9	26550	4241.87	3600.12	3905.13	3328.95	3463.11	3817.93	3256.14	3370.65	2298.65	2438.3	4077.33	3781.97	4296.61	4037.48	3892.32	4653.29	3002.67	4351.89
Crenarchaeota	832.484	783.465	804.02	821.937	781.271	833.565	757.525	732.877	770.171	679.357	761.352	837.635	592.904	836.697	582.976	729.387	748.244	758.969	598.923	714.926	755.769	793.404	711.207	811.828	830.56	775.772	825.438	827.502	784.024	701.208	700	750.478	782.044	742.639	717.371	779.796	741.848	819.509	801.815	796.108	818.123	717.333	770.44	619.492	712.182	809.168	588.629	816	501.16
Thaumarchaeota	167.516	216.535	195.98	178.063	218.729	166.435	242.475	267.123	229.829	320.643	238.648	162.365	407.096	163.303	417.024	270.613	251.756	241.031	401.077	285.074	244.231	206.596	288.793	188.172	169.44	224.228	174.562	172.498	215.976	298.792	300	249.522	217.956	257.361	282.629	220.204	258.152	180.491	198.185	203.892	181.877	282.667	229.56	380.508	287.818	190.832	411.371	184	498.84
	Mic01	Mic010	Mic011	Mic012	Mic013	Mic014	Mic015	Mic016	Mic017	Mic018	Mic019	Mic02	Mic020	Mic021	Mic022	Mic023	Mic024	Mic025	Mic026	Mic027	Mic028	Mic029	Mic03	Mic030	Mic031	Mic032	Mic033	Mic034	Mic035	Mic04	Mic05	Mic06	Mic07	Mic08	Mic09	Mic11	Mic110	Mic111	Mic112	Mic113	Mic114	Mic116	Mic117	Mic118	Mic119	Mic12	Mic120	Mic121	Mic122
Euryarchaeota	3756.05	6311.02	3726.49	2427.35	2656.19	2173.4	2591.97	3452.05	3306.85	3951.78	3662.09	3217.32	4380.02	2774.31	3902.72	3580.34	3550.35	3700.67	6559.89	3940.42	3559.62	5121.24	5543.1	13666.7	3043.57	3471.15	3395.98	3974.22	4382.64	4186.9	26550	4241.87	3600.12	3905.13	3328.95	3463.11	3817.93	3256.14	3370.65	2298.65	2438.3	4077.33	3781.97	4296.61	4037.48	3892.32	4653.29	3002.67	4351.89
Crenarchaeota	832.484	783.465	804.02	821.937	781.271	833.565	757.525	732.877	770.171	679.357	761.352	837.635	592.904	836.697	582.976	729.387	748.244	758.969	598.923	714.926	755.769	793.404	711.207	811.828	830.56	775.772	825.438	827.502	784.024	701.208	700	750.478	782.044	742.639	717.371	779.796	741.848	819.509	801.815	796.108	818.123	717.333	770.44	619.492	712.182	809.168	588.629	816	501.16
Thaumarchaeota	167.516	216.535	195.98	178.063	218.729	166.435	242.475	267.123	229.829	320.643	238.648	162.365	407.096	163.303	417.024	270.613	251.756	241.031	401.077	285.074	244.231	206.596	288.793	188.172	169.44	224.228	174.562	172.498	215.976	298.792	300	249.522	217.956	257.361	282.629	220.204	258.152	180.491	198.185	203.892	181.877	282.667	229.56	380.508	287.818	190.832	411.371	184	498.84
	Mic01	Mic010	Mic011	Mic012	Mic013	Mic014	Mic015	Mic016	Mic017	Mic018	Mic019	Mic02	Mic020	Mic021	Mic022	Mic023	Mic024	Mic025	Mic026	Mic027	Mic028	Mic029	Mic03	Mic030	Mic031	Mic032	Mic033	Mic034	Mic035	Mic04	Mic05	Mic06	Mic07	Mic08	Mic09	Mic11	Mic110	Mic111	Mic112	Mic113	Mic114	Mic116	Mic117	Mic118	Mic119	Mic12	Mic120	Mic121	Mic122
Euryarchaeota	3756.05	6311.02	3726.49	2427.35	2656.19	2173.4	2591.97	3452.05	3306.85	3951.78	3662.09	3217.32	4380.02	2774.31	3902.72	3580.34	3550.35	3700.67	6559.89	3940.42	3559.62	5121.24	5543.1	13666.7	3043.57	3471.15	3395.98	3974.22	4382.64	4186.9	26550	4241.87	3600.12	3905.13	3328.95	3463.11	3817.93	3256.14	3370.65	2298.65	2438.3	4077.33	3781.97	4296.61	4037.48	3892.32	4653.29	3002.67	4351.89
Crenarchaeota	832.484	783.465	804.02	821.937	781.271	833.565	757.525	732.877	770.171	679.357	761.352	837.635	592.904	836.697	582.976	729.387	748.244	758.969	598.923	714.926	755.769	793.404	711.207	811.828	830.56	775.772	825.438	827.502	784.024	701.208	700	750.478	782.044	742.639	717.371	779.796	741.848	819.509	801.815	796.108	818.123	717.333	770.44	619.492	712.182	809.168	588.629	816	501.16
Thaumarchaeota	167.516	216.535	195.98	178.063	218.729	166.435	242.475	267.123	229.829	320.643	238.648	162.365	407.096	163.303	417.024	270.613	251.756	241.031	401.077	285.074	244.231	206.596	288.793	188.172	169.44	224.228	174.562	172.498	215.976	298.792	300	249.522	217.956	257.361	282.629	220.204	258.152	180.491	198.185	203.892	181.877	282.667	229.56	380.508	287.818	190.832	411.371	184	498.84
	Mic01	Mic010	Mic011	Mic012	Mic013	Mic014	Mic015	Mic016	Mic017	Mic018	Mic019	Mic02	Mic020	Mic021	Mic022	Mic023	Mic024	Mic025	Mic026	Mic027	Mic028	Mic029	Mic03	Mic030	Mic031	Mic032	Mic033	Mic034	Mic035	Mic04	Mic05	Mic06	Mic07	Mic08	Mic09	Mic11	Mic110	Mic111	Mic112	Mic113	Mic114	Mic116	Mic117	Mic118	Mic119	Mic12	Mic120	Mic121	Mic122
Euryarchaeota	3756.05	6311.02	3726.49	2427.35	2656.19	2173.4	2591.97	3452.05	3306.85	3951.78	3662.09	3217.32	4380.02	2774.31	3902.72	3580.34	3550.35	3700.67	6559.89	3940.42	3559.62	5121.24	5543.1	13666.7	3043.57	3471.15	3395.98	3974.22	4382.64	4186.9	26550	4241.87	3600.12	3905.13	3328.95	3463.11	3817.93	3256.14	3370.65	2298.65	2438.3	4077.33	3781.97	4296.61	4037.48	3892.32	4653.29	3002.67	4351.89
Crenarchaeota	832.484	783.465	804.02	821.937	781.271	833.565	757.525	732.877	770.171	679.357	761.352	837.635	592.904	836.697	582.976	729.387	748.244	758.969	598.923	714.926	755.769	793.404	711.207	811.828	830.56	775.772	825.438	827.502	784.024	701.208	700	750.478	782.044	742.639	717.371	779.796	741.848	819.509	801.815	796.108	818.123	717.333	770.44	619.492	712.182	809.168	588.629	816	501.16
Thaumarchaeota	167.516	216.535	195.98	178.063	218.729	166.435	242.475	267.123	229.829	320.643	238.648	162.365	407.096	163.303	417.024	270.613	251.756	241.031	401.077	285.074	244.231	206.596	288.793	188.172	169.44	224.228	174.562	172.498	215.976	298.792	300	249.522	217.956	257.361	282.629	220.204	258.152	180.491	198.185	203.892	181.877	282.667	229.56	380.508	287.818	190.832	411.371	184	498.84
	Mic01	Mic010	Mic011	Mic012	Mic013	Mic014	Mic015	Mic016	Mic017	Mic018	Mic019	Mic02	Mic020	Mic021	Mic022	Mic023	Mic024	Mic025	Mic026	Mic027	Mic028	Mic029	Mic03	Mic030	Mic031	Mic032	Mic033	Mic034	Mic035	Mic04	Mic05	Mic06	Mic07	Mic08	Mic09	Mic11	Mic110	Mic111	Mic112	Mic113	Mic114	Mic116	Mic117	Mic118	Mic119	Mic12	Mic120	Mic121	Mic122
Euryarchaeota	3756.05	6311.02	3726.49	2427.35	2656.19	2173.4	2591.97	3452.05	3306.85	3951.78	3662.09	3217.32	4380.02	2774.31	3902.72	3580.34	3550.35	3700.67	6559.89	3940.42	3559.62	5121.24	5543.1	13666.7	3043.57	3471.15	3395.98	3974.22	4382.64	4186.9	26550	4241.87	3600.12	3905.13	3328.95	3463.11	3817.93	3256.14	3370.65	2298.65	2438.3	4077.33	3781.97	4296.61	4037.48	3892.32	4653.29	3002.67	4351.89
Crenarchaeota	832.484	783.465	804.02	821.937	781.271	833.565	757.525	732.877	770.171	679.357	761.352	837.635	592.904	836.697	582.976	729.387	748.244	758.969	598.923	714.926	755.769	793.404	711.207	811.828	830.56	775.772	825.438	827.502	784.024	701.208	700	750.478	782.044	742.639	717.371	779.796	741.848	819.509	801.815	796.108	818.123	717.333	770.44	619.492	712.182	809.168	588.629	816	501.16
Thaumarchaeota	167.516	216.535	195.98	178.063	218.729	166.435	242.475	267.123	229.829	320.643	238.648	162.365	407.096	163.303	417.024	270.613	251.756	241.031	401.077	285.074	244.231	206.596	288.793	188.172	169.44	224.228	174.562	172.498	215.976	298.792	300	249.522	217.956	257.361	282.629	220.204	258.152	180.491	198.185	203.892	181.877	282.667	229.56	380.508	287.818	190.832	411.371	184	498.84
	Mic01	Mic010	Mic011	Mic012	Mic013	Mic014	Mic015	Mic016	Mic017	Mic018	Mic019	Mic02	Mic020	Mic021	Mic022	Mic023	Mic024	Mic025	Mic026	Mic027	Mic028	Mic029	Mic03	Mic030	Mic031	Mic032	Mic033	Mic034	Mic035	Mic04	Mic05	Mic06	Mic07	Mic08	Mic09	Mic11	Mic110	Mic111	Mic112	Mic113	Mic114	Mic116	Mic117	Mic118	Mic119	Mic12	Mic120	Mic121	Mic122
Euryarchaeota	3756.05	6311.02	3726.49	2427.35	2656.19	2173.4	2591.97	3452.05	3306.85	3951.78	3662.09	3217.32	4380.02	2774.31	3902.72	3580.34	3550.35	3700.67	6559.89	3940.42	3559.62	5121.24	5543.1	13666.7	3043.57	3471.15	3395.98	3974.22	4382.64	4186.9	26550	4241.87	3600.12	3905.13	3328.95	3463.11	3817.93	3256.14	3370.65	2298.65	2438.3	4077.33	3781.97	4296.61	4037.48	3892.32	4653.29	3002.67	4351.89
Crenarchaeota	832.484	783.465	804.02	821.937	781.271	833.565	757.525	732.877	770.171	679.357	761.352	837.635	592.904	836.697	582.976	729.387	748.244	758.969	598.923	714.926	755.769	793.404	711.207	811.828	830.56	775.772	825.438	827.502	784.024	701.208	700	750.478	782.044	742.639	717.371	779.796	741.848	819.509	801.815	796.108	818.123	717.333	770.44	619.492	712.182	809.168	588.629	816	501.16
Thaumarchaeota	167.516	216.535	195.98	178.063	218.729	166.435	242.475	267.123	229.829	320.643	238.648	162.365	407.096	163.303	417.024	270.613	251.756	241.031	401.077	285.074	244.231	206.596	288.793	188.172	169.44	224.228	174.562	172.498	215.976	298.792	300	249.522	217.956	257.361	282.629	220.204	258.152	180.491	198.185	203.892	181.877	282.667	229.56	380.508	287.818	190.832	411.371	184	498.84
	Mic01	Mic010	Mic011	Mic012	Mic013	Mic014	Mic015	Mic016	Mic017	Mic018	Mic019	Mic02	Mic020	Mic021	Mic022	Mic023	Mic024	Mic025	Mic026	Mic027	Mic028	Mic029	Mic03	Mic030	Mic031	Mic032	Mic033	Mic034	Mic035	Mic04	Mic05	Mic06	Mic07	Mic08	Mic09	Mic11	Mic110	Mic111	Mic112	Mic113	Mic114	Mic116	Mic117	Mic118	Mic119	Mic12	Mic120	Mic121	Mic122
Euryarchaeota	3756.05	6311.02	3726.49	2427.35	2656.19	2173.4	2591.97	3452.05	3306.85	3951.78	3662.09	3217.32	4380.02	2774.31	3902.72	3580.34	3550.35	3700.67	6559.89	3940.42	3559.62	5121.24	5543.1	13666.7	3043.57	3471.15	3395.98	3974.22	4382.64	4186.9	26550	4241.87	3600.12	3905.13	3328.95	3463.11	3817.93	3256.14	3370.65	2298.65	2438.3	4077.33	3781.97	4296.61	4037.48	3892.32	4653.29	3002.67	4351.89
Crenarchaeota	832.484	783.465	804.02	821.937	781.271	833.565	757.525	732.877	770.171	679.357	761.352	837.635	592.904	836.697	582.976	729.387	748.244	758.969	598.923	714.926	755.769	793.404	711.207	811.828	830.56	775.772	825.438	827.502	784.024	701.208	700	750.478	782.044	742.639	717.371	779.796	741.848	819.509	801.815	796.108	818.123	717.333	770.44	619.492	712.182	809.168	588.629	816	501.16
Thaumarchaeota	167.516	216.535	195.98	178.063	218.729	166.435	242.475	267.123	229.829	320.643	238.648	162.365	407.096	163.303	417.024	270.613	251.756	241.031	401.077	285.074	244.231	206.596	288.793	188.172	169.44	224.228	174.562	172.498	215.976	298.792	300	249.522	217.956	257.361	282.629	220.204	258.152	180.491	198.185	203.892	181.877	282.667	229.56	380.508	287.818	190.832	411.371	184	498.84
	Mic01	Mic010	Mic011	Mic012	Mic013	Mic014	Mic015	Mic016	Mic017	Mic018	Mic019	Mic02	Mic020	Mic021	Mic022	Mic023	Mic024	Mic025	Mic026	Mic027	Mic028	Mic029	Mic03	Mic030	Mic031	Mic032	Mic033	Mic034	Mic035	Mic04	Mic05	Mic06	Mic07	Mic08	Mic09	Mic11	Mic110	Mic111	Mic112	Mic113	Mic114	Mic116	Mic117	Mic118	Mic119	Mic12	Mic120	Mic121	Mic122
Euryarchaeota	3756.05	6311.02	3726.49	2427.35	2656.19	2173.4	2591.97	3452.05	3306.85	3951.78	3662.09	3217.32	4380.02	2774.31	3902.72	3580.34	3550.35	3700.67	6559.89	3940.42	3559.62	5121.24	5543.1	13666.7	3043.57	3471.15	3395.98	3974.22	4382.64	4186.9	26550	4241.87	3600.12	3905.13	3328.95	3463.11	3817.93	3256.14	3370.65	2298.65	2438.3	4077.33	3781.97	4296.61	4037.48	3892.32	4653.29	3002.67	4351.89
Crenarchaeota	832.484	783.465	804.02	821.937	781.271	833.565	757.525	732.877	770.171	679.357	761.352	837.635	592.904	836.697	582.976	729.387	748.244	758.969	598.923	714.926	755.769	793.404	711.207	811.828	830.56	775.772	825.438	827.502	784.024	701.208	700	750.478	782.044	742.639	717.371	779.796	741.848	819.509	801.815	796.108	818.123	717.333	770.44	619.492	712.182	809.168	588.629	816	501.16
Thaumarchaeota	167.516	216.535	195.98	178.063	218.729	166.435	242.475	267.123	229.829	320.643	238.648	162.365	407.096	163.303	417.024	270.613	251.756	241.031	401.077	285.074	244.231	206.596	288.793	188.172	169.44	224.228	174.562	172.498	215.976	298.792	300	249.522	217.956	257.361	282.629	220.204	258.152	180.491	198.185	203.892	181.877	282.667	229.56	380.508	287.818	190.832	411.371	184	498.84
	Mic01	Mic010	Mic011	Mic012	Mic013	Mic014	Mic015	Mic016	Mic017	Mic018	Mic019	Mic02	Mic020	Mic021	Mic022	Mic023	Mic024	Mic025	Mic026	Mic027	Mic028	Mic029	Mic03	Mic030	Mic031	Mic032	Mic033	Mic034	Mic035	Mic04	Mic05	Mic06	Mic07	Mic08	Mic09	Mic11	Mic110	Mic111	Mic112	Mic113	Mic114	Mic116	Mic117	Mic118	Mic119	Mic12	Mic120	Mic121	Mic122
Euryarchaeota	3756.05	6311.02	3726.49	2427.35	2656.19	2173.4	2591.97	3452.05	3306.85	3951.78	3662.09	3217.32	4380.02	2774.31	3902.72	3580.34	3550.35	3700.67	6559.89	3940.42	3559.62	5121.24	5543.1	13666.7	3043.57	3471.15	3395.98	3974.22	4382.64	4186.9	26550	4241.87	3600.12	3905.13	3328.95	3463.11	3817.93	3256.14	3370.65	2298.65	2438.3	4077.33	3781.97	4296.61	4037.48	3892.32	4653.29	3002.67	4351.89
Crenarchaeota	832.484	783.465	804.02	821.937	781.271	833.565	757.525	732.877	770.171	679.357	761.352	837.635	592.904	836.697	582.976	729.387	748.244	758.969	598.923	714.926	755.769	793.404	711.207	811.828	830.56	775.772	825.438	827.502	784.024	701.208	700	750.478	782.044	742.639	717.371	779.796	741.848	819.509	801.815	796.108	818.123	717.333	770.44	619.492	712.182	809.168	588.629	816	501.16
Thaumarchaeota	167.516	216.535	195.98	178.063	218.729	166.435	242.475	267.123	229.829	320.643	238.648	162.365	407.096	163.303	417.024	270.613	251.756	241.031	401.077	285.074	244.231	206.596	288.793	188.172	169.44	224.228	174.562	172.498	215.976	298.792	300	249.522	217.956	257.361	282.629	220.204	258.152	180.491	198.185	203.892	181.877	282.667	229.56	380.508	287.818	190.832	411.371	184	498.84
	Mic01	Mic010	Mic011	Mic012	Mic013	Mic014	Mic015	Mic016	Mic017	Mic018	Mic019	Mic02	Mic020	Mic021	Mic022	Mic023	Mic024	Mic025	Mic026	Mic027	Mic028	Mic029	Mic03	Mic030	Mic031	Mic032	Mic033	Mic034	Mic035	Mic04	Mic05	Mic06	Mic07	Mic08	Mic09	Mic11	Mic110	Mic111	Mic112	Mic113	Mic114	Mic116	Mic117	Mic118	Mic119	Mic12	Mic120	Mic121	Mic122
Euryarchaeota	3756.05	6311.02	3726.49	2427.35	2656.19	2173.4	2591.97	3452.05	3306.85	3951.78	3662.09	3217.32	4380.02	2774.31	3902.72	3580.34	3550.35	3700.67	6559.89	3940.42	3559.62	5121.24	5543.1	13666.7	3043.57	3471.15	3395.98	3974.22	4382.64	4186.9	26550	4241.87	3600.12	3905.13	3328.95	3463.11	3817.93	3256.14	3370.65	2298.65	2438.3	4077.33	3781.97	4296.61	4037.48	3892.32	4653.29	3002.67	4351.89
Crenarchaeota	832.484	783.465	804.02	821.937	781.271	833.565	757.525	732.877	770.171	679.357	761.352	837.635	592.904	836.697	582.976	729.387	748.244	758.969	598.923	714.926	755.769	793.404	711.207	811.828	830.56	775.772	825.438	827.502	784.024	701.208	700	750.478	782.044	742.639	717.371	779.796	741.848	819.509	801.815	796.108	818.123	717.333	770.44	619.492	712.182	809.168	588.629	816	501.16
Thaumarchaeota	167.516	216.535	195.98	178.063	218.729	166.435	242.475	267.123	229.829	320.643	238.648	162.365	407.096	163.303	417.024	270.613	251.756	241.031	401.077	285.074	244.231	206.596	288.793	188.172	169.44	224.228	174.562	172.498	215.976	298.792	300	249.522	217.956	257.361	282.629	220.204	258.152	180.491	198.185	203.892	181.877	282.667	229.56	380.508	287.818	190.832	411.371	184	498.84
	Mic01	Mic010	Mic011	Mic012	Mic013	Mic014	Mic015	Mic016	Mic017	Mic018	Mic019	Mic02	Mic020	Mic021	Mic022	Mic023	Mic024	Mic025	Mic026	Mic027	Mic028	Mic029	Mic03	Mic030	Mic031	Mic032	Mic033	Mic034	Mic035	Mic04	Mic05	Mic06	Mic07	Mic08	Mic09	Mic11	Mic110	Mic111	Mic112	Mic113	Mic114	Mic116	Mic117	Mic118	Mic119	Mic12	Mic120	Mic121	Mic122
Euryarchaeota	3756.05	6311.02	3726.49	2427.35	2656.19	2173.4	2591.97	3452.05	3306.85	3951.78	3662.09	3217.32	4380.02	2774.31	3902.72	3580.34	3550.35	3700.67	6559.89	3940.42	3559.62	5121.24	5543.1	13666.7	3043.57	3471.15	3395.98	3974.22	4382.64	4186.9	26550	4241.87	3600.12	3905.13	3328.95	3463.11	3817.93	3256.14	3370.65	2298.65	2438.3	4077.33	3781.97	4296.61	4037.48	3892.32	4653.29	3002.67	4351.89
Crenarchaeota	832.484	783.465	804.02	821.937	781.271	833.565	757.525	732.877	770.171	679.357	761.352	837.635	592.904	836.697	582.976	729.387	748.244	758.969	598.923	714.926	755.769	793.404	711.207	811.828	830.56	775.772	825.438	827.502	784.024	701.208	700	750.478	782.044	742.639	717.371	779.796	741.848	819.509	801.815	796.108	818.123	717.333	770.44	619.492	712.182	809.168	588.629	816	501.16
Thaumarchaeota	167.516	216.535	195.98	178.063	218.729	166.435	242.475	267.123	229.829	320.643	238.648	162.365	407.096	163.303	417.024	270.613	251.756	241.031	401.077	285.074	244.231	206.596	288.793	188.172	169.44	224.228	174.562	172.498	215.976	298.792	300	249.522	217.956	257.361	282.629	220.204	258.152	180.491	198.185	203.892	181.877	282.667	229.56	380.508	287.818	190.832	411.371	184	498.84
	Mic01	Mic010	Mic011	Mic012	Mic013	Mic014	Mic015	Mic016	Mic017	Mic018	Mic019	Mic02	Mic020	Mic021	Mic022	Mic023	Mic024	Mic025	Mic026	Mic027	Mic028	Mic029	Mic03	Mic030	Mic031	Mic032	Mic033	Mic034	Mic035	Mic04	Mic05	Mic06	Mic07	Mic08	Mic09	Mic11	Mic110	Mic111	Mic112	Mic113	Mic114	Mic116	Mic117	Mic118	Mic119	Mic12	Mic120	Mic121	Mic122
Euryarchaeota	3756.05	6311.02	3726.49	2427.35	2656.19	2173.4	2591.97	3452.05	3306.85	3951.78	3662.09	3217.32	4380.02	2774.31	3902.72	3580.34	3550.35	3700.67	6559.89	3940.42	3559.62	5121.24	5543.1	13666.7	3043.57	3471.15	3395.98	3974.22	4382.64	4186.9	26550	4241.87	3600.12	3905.13	3328.95	3463.11	3817.93	3256.14	3370.65	2298.65	2438.3	4077.33	3781.97	4296.61	4037.48	3892.32	4653.29	3002.67	4351.89
Crenarchaeota	832.484	783.465	804.02	821.937	781.271	833.565	757.525	732.877	770.171	679.357	761.352	837.635	592.904	836.697	582.976	729.387	748.244	758.969	598.923	714.926	755.769	793.404	711.207	811.828	830.56	775.772	825.438	827.502	784.024	701.208	700	750.478	782.044	742.639	717.371	779.796	741.848	819.509	801.815	796.108	818.123	717.333	770.44	619.492	712.182	809.168	588.629	816	501.16
Thaumarchaeota	167.516	216.535	195.98	178.063	218.729	166.435	242.475	267.123	229.829	320.643	238.648	162.365	407.096	163.303	417.024	270.613	251.756	241.031	401.077	285.074	244.231	206.596	288.793	188.172	169.44	224.228	174.562	172.498	215.976	298.792	300	249.522	217.956	257.361	282.629	220.204	258.152	180.491	198.185	203.892	181.877	282.667	229.56	380.508	287.818	190.832	411.371	184	498.84
	Mic01	Mic010	Mic011	Mic012	Mic013	Mic014	Mic015	Mic016	Mic017	Mic018	Mic019	Mic02	Mic020	Mic021	Mic022	Mic023	Mic024	Mic025	Mic026	Mic027	Mic028	Mic029	Mic03	Mic030	Mic031	Mic032	Mic033	Mic034	Mic035	Mic04	Mic05	Mic06	Mic07	Mic08	Mic09	Mic11	Mic110	Mic111	Mic112	Mic113	Mic114	Mic116	Mic117	Mic118	Mic119	Mic12	Mic120	Mic121	Mic122
Euryarchaeota	3756.05	6311.02	3726.49	2427.35	2656.19	2173.4	2591.97	3452.05	3306.85	3951.78	3662.09	3217.32	4380.02	2774.31	3902.72	3580.34	3550.35	3700.67	6559.89	3940.42	3559.62	5121.24	5543.1	13666.7	3043.57	3471.15	3395.98	3974.22	4382.64	4186.9	26550	4241.87	3600.12	3905.13	3328.95	3463.11	3817.93	3256.14	3370.65	2298.65	2438.3	4077.33	3781.97	4296.61	4037.48	3892.32	4653.29	3002.67	4351.89
Crenarchaeota	832.484	783.465	804.02	821.937	781.271	833.565	757.525	732.877	770.171	679.357	761.352	837.635	592.904	836.697	582.976	729.387	748.244	758.969	598.923	714.926	755.769	793.404	711.207	811.828	830.56	775.772	825.438	827.502	784.024	701.208	700	750.478	782.044	742.639	717.371	779.796	741.848	819.509	801.815	796.108	818.123	717.333	770.44	619.492	712.182	809.168	588.629	816	501.16
Thaumarchaeota	167.516	216.535	195.98	178.063	218.729	166.435	242.475	267.123	229.829	320.643	238.648	162.365	407.096	163.303	417.024	270.613	251.756	241.031	401.077	285.074	244.231	206.596	288.793	188.172	169.44	224.228	174.562	172.498	215.976	298.792	300	249.522	217.956	257.361	282.629	220.204	258.152	180.491	198.185	203.892	181.877	282.667	229.56	380.508	287.818	190.832	411.371	184	498.84
	Mic01	Mic010	Mic011	Mic012	Mic013	Mic014	Mic015	Mic016	Mic017	Mic018	Mic019	Mic02	Mic020	Mic021	Mic022	Mic023	Mic024	Mic025	Mic026	Mic027	Mic028	Mic029	Mic03	Mic030	Mic031	Mic032	Mic033	Mic034	Mic035	Mic04	Mic05	Mic06	Mic07	Mic08	Mic09	Mic11	Mic110	Mic111	Mic112	Mic113	Mic114	Mic116	Mic117	Mic118	Mic119	Mic12	Mic120	Mic121	Mic122
Euryarchaeota	3756.05	6311.02	3726.49	2427.35	2656.19	2173.4	2591.97	3452.05	3306.85	3951.78	3662.09	3217.32	4380.02	2774.31	3902.72	3580.34	3550.35	3700.67	6559.89	3940.42	3559.62	5121.24	5543.1	13666.7	3043.57	3471.15	3395.98	3974.22	4382.64	4186.9	26550	4241.87	3600.12	3905.13	3328.95	3463.11	3817.93	3256.14	3370.65	2298.65	2438.3	4077.33	3781.97	4296.61	4037.48	3892.32	4653.29	3002.67	4351.89
Crenarchaeota	832.484	783.465	804.02	821.937	781.271	833.565	757.525	732.877	770.171	679.357	761.352	837.635	592.904	836.697	582.976	729.387	748.244	758.969	598.923	714.926	755.769	793.404	711.207	811.828	830.56	775.772	825.438	827.502	784.024	701.208	700	750.478	782.044	742.639	717.371	779.796	741.848	819.509	801.815	796.108	818.123	717.333	770.44	619.492	712.182	809.168	588.629	816	501.16
Thaumarchaeota	167.516	216.535	195.98	178.063	218.729	166.435	242.475	267.123	229.829	320.643	238.648	162.365	407.096	163.303	417.024	270.613	251.756	241.031	401.077	285.074	244.231	206.596	288.793	188.172	169.44	224.228	174.562	172.498	215.976	298.792	300	249.522	217.956	257.361	282.629	220.204	258.152	180.491	198.185	203.892	181.877	282.667	229.56	380.508	287.818	190.832	411.371	184	498.84
	Mic01	Mic010	Mic011	Mic012	Mic013	Mic014	Mic015	Mic016	Mic017	Mic018	Mic019	Mic02	Mic020	Mic021	Mic022	Mic023	Mic024	Mic025	Mic026	Mic027	Mic028	Mic029	Mic03	Mic030	Mic031	Mic032	Mic033	Mic034	Mic035	Mic04	Mic05	Mic06	Mic07	Mic08	Mic09	Mic11	Mic110	Mic111	Mic112	Mic113	Mic114	Mic116	Mic117	Mic118	Mic119	Mic12	Mic120	Mic121	Mic122
Euryarchaeota	3756.05	6311.02	3726.49	2427.35	2656.19	2173.4	2591.97	3452.05	3306.85	3951.78	3662.09	3217.32	4380.02	2774.31	3902.72	3580.34	3550.35	3700.67	6559.89	3940.42	3559.62	5121.24	5543.1	13666.7	3043.57	3471.15	3395.98	3974.22	4382.64	4186.9	26550	4241.87	3600.12	3905.13	3328.95	3463.11	3817.93	3256.14	3370.65	2298.65	2438.3	4077.33	3781.97	4296.61	4037.48	3892.32	4653.29	3002.67	4351.89
Crenarchaeota	832.484	783.465	804.02	821.937	781.271	833.565	757.525	732.877	770.171	679.357	761.352	837.635	592.904	836.697	582.976	729.387	748.244	758.969	598.923	714.926	755.769	793.404	711.207	811.828	830.56	775.772	825.438	827.502	784.024	701.208	700	750.478	782.044	742.639	717.371	779.796	741.848	819.509	801.815	796.108	818.123	717.333	770.44	619.492	712.182	809.168	588.629	816	501.16
Thaumarchaeota	167.516	216.535	195.98	178.063	218.729	166.435	242.475	267.123	229.829	320.643	238.648	162.365	407.096	163.303	417.024	270.613	251.756	241.031	401.077	285.074	244.231	206.596	288.793	188.172	169.44	224.228	174.562	172.498	215.976	298.792	300	249.522	217.956	257.361	282.629	220.204	258.152	180.491	198.185	203.892	181.877	282.667	229.56	380.508	287.818	190.832	411.371	184	498.84
	Mic01	Mic010	Mic011	Mic012	Mic013	Mic014	Mic015	Mic016	Mic017	Mic018	Mic019	Mic02	Mic020	Mic021	Mic022	Mic023	Mic024	Mic025	Mic026	Mic027	Mic028	Mic029	Mic03	Mic030	Mic031	Mic032	Mic033	Mic034	Mic035	Mic04	Mic05	Mic06	Mic07	Mic08	Mic09	Mic11	Mic110	Mic111	Mic112	Mic113	Mic114	Mic116	Mic117	Mic118	Mic119	Mic12	Mic120	Mic121	Mic122
Euryarchaeota	3756.05	6311.02	3726.49	2427.35	2656.19	2173.4	2591.97	3452.05	3306.85	3951.78	3662.09	3217.32	4380.02	2774.31	3902.72	3580.34	3550.35	3700.67	6559.89	3940.42	3559.62	5121.24	5543.1	13666.7	3043.57	3471.15	3395.98	3974.22	4382.64	4186.9	26550	4241.87	3600.12	3905.13	3328.95	3463.11	3817.93	3256.14	3370.65	2298.65	2438.3	4077.33	3781.97	4296.61	4037.48	3892.32	4653.29	3002.67	4351.89
Crenarchaeota	832.484	783.465	804.02	821.937	781.271	833.565	757.525	732.877	770.171	679.357	761.352	837.635	592.904	836.697	582.976	729.387	748.244	758.969	598.923	714.926	755.769	793.404	711.207	811.828	830.56	775.772	825.438	827.502	784.024	701.208	700	750.478	782.044	742.639	717.371	779.796	741.848	819.509	801.815	796.108	818.123	717.333	770.44	619.492	712.182	809.168	588.629	816	501.16
Thaumarchaeota	167.516	216.535	195.98	178.063	218.729	166.435	242.475	267.123	229.829	320.643	238.648	162.365	407.096	163.303	417.024	270.613	251.756	241.031	401.077	285.074	244.231	206.596	288.793	188.172	169.44	224.228	174.562	172.498	215.976	298.792	300	249.522	217.956	257.361	282.629	220.204	258.152	180.491	198.185	203.892	181.877	282.667	229.56	380.508	287.818	190.832	411.371	184	498.84
	Mic01	Mic010	Mic011	Mic012	Mic013	Mic014	Mic015	Mic016	Mic017	Mic018	Mic019	Mic02	Mic020	Mic021	Mic022	Mic023	Mic024	Mic025	Mic026	Mic027	Mic028	Mic029	Mic03	Mic030	Mic031	Mic032	Mic033	Mic034	Mic035	Mic04	Mic05	Mic06	Mic07	Mic08	Mic09	Mic11	Mic110	Mic111	Mic112	Mic113	Mic114	Mic116	Mic117	Mic118	Mic119	Mic12	Mic120	Mic121	Mic122
Euryarchaeota	3756.05	6311.02	3726.49	2427.35	2656.19	2173.4	2591.97	3452.05	3306.85	3951.78	3662.09	3217.32	4380.02	2774.31	3902.72	3580.34	3550.35	3700.67	6559.89	3940.42	3559.62	5121.24	5543.1	13666.7	3043.57	3471.15	3395.98	3974.22	4382.64	4186.9	26550	4241.87	3600.12	3905.13	3328.95	3463.11	3817.93	3256.14	3370.65	2298.65	2438.3	4077.33	3781.97	4296.61	4037.48	3892.32	4653.29	3002.67	4351.89
Crenarchaeota	832.484	783.465	804.02	821.937	781.271	833.565	757.525	732.877	770.171	679.357	761.352	837.635	592.904	836.697	582.976	729.387	748.244	758.969	598.923	714.926	755.769	793.404	711.207	811.828	830.56	775.772	825.438	827.502	784.024	701.208	700	750.478	782.044	742.639	717.371	779.796	741.848	819.509	801.815	796.108	818.123	717.333	770.44	619.492	712.182	809.168	588.629	816	501.16
Thaumarchaeota	167.516	216.535	195.98	178.063	218.729	166.435	242.475	267.123	229.829	320.643	238.648	162.365	407.096	163.303	417.024	270.613	251.756	241.031	401.077	285.074	244.231	206.596	288.793	188.172	169.44	224.228	174.562	172.498	215.976	298.792	300	249.522	217.956	257.361	282.629	220.204	258.152	180.491	198.185	203.892	181.877	282.667	229.56	380.508	287.818	190.832	411.371	184	498.84
	Mic01	Mic010	Mic011	Mic012	Mic013	Mic014	Mic015	Mic016	Mic017	Mic018	Mic019	Mic02	Mic020	Mic021	Mic022	Mic023	Mic024	Mic025	Mic026	Mic027	Mic028	Mic029	Mic03	Mic030	Mic031	Mic032	Mic033	Mic034	Mic035	Mic04	Mic05	Mic06	Mic07	Mic08	Mic09	Mic11	Mic110	Mic111	Mic112	Mic113	Mic114	Mic116	Mic117	Mic118	Mic119	Mic12	Mic120	Mic121	Mic122
Euryarchaeota	3756.05	6311.02	3726.49	2427.35	2656.19	2173.4	2591.97	3452.05	3306.85	3951.78	3662.09	3217.32	4380.02	2774.31	3902.72	3580.34	3550.35	3700.67	6559.89	3940.42	3559.62	5121.24	5543.1	13666.7	3043.57	3471.15	3395.98	3974.22	4382.64	4186.9	26550	4241.87	3600.12	3905.13	3328.95	3463.11	3817.93	3256.14	3370.65	2298.65	2438.3	4077.33	3781.97	4296.61	4037.48	3892.32	4653.29	3002.67	4351.89
Crenarchaeota	832.484	783.465	804.02	821.937	781.271	833.565	757.525	732.877	770.171	679.357	761.352	837.635	592.904	836.697	582.976	729.387	748.244	758.969	598.923	714.926	755.769	793.404	711.207	811.828	830.56	775.772	825.438	827.502	784.024	701.208	700	750.478	782.044	742.639	717.371	779.796	741.848	819.509	801.815	796.108	818.123	717.333	770.44	619.492	712.182	809.168	588.629	816	501.16
Thaumarchaeota	167.516	216.535	195.98	178.063	218.729	166.435	242.475	267.123	229.829	320.643	238.648	162.365	407.096	163.303	417.024	270.613	251.756	241.031	401.077	285.074	244.231	206.596	288.793	188.172	169.44	224.228	174.562	172.498	215.976	298.792	300	249.522	217.956	257.361	282.629	220.204	258.152	180.491	198.185	203.892	181.877	282.667	229.56	380.508	287.818	190.832	411.371	184	498.84
	Mic01	Mic010	Mic011	Mic012	Mic013	Mic014	Mic015	Mic016	Mic017	Mic018	Mic019	Mic02	Mic020	Mic021	Mic022	Mic023	Mic024	Mic025	Mic026	Mic027	Mic028	Mic029	Mic03	Mic030	Mic031	Mic032	Mic033	Mic034	Mic035	Mic04	Mic05	Mic06	Mic07	Mic08	Mic09	Mic11	Mic110	Mic111	Mic112	Mic113	Mic114	Mic116	Mic117	Mic118	Mic119	Mic12	Mic120	Mic121	Mic122
Euryarchaeota	3756.05	6311.02	3726.49	2427.35	2656.19	2173.4	2591.97	3452.05	3306.85	3951.78	3662.09	3217.32	4380.02	2774.31	3902.72	3580.34	3550.35	3700.67	6559.89	3940.42	3559.62	5121.24	5543.1	13666.7	3043.57	3471.15	3395.98	3974.22	4382.64	4186.9	26550	4241.87	3600.12	3905.13	3328.95	3463.11	3817.93	3256.14	3370.65	2298.65	2438.3	4077.33	3781.97	4296.61	4037.48	3892.32	4653.29	3002.67	4351.89
Crenarchaeota	832.484	783.465	804.02	821.937	781.271	833.565	757.525	732.877	770.171	679.357	761.352	837.635	592.904	836.697	582.976	729.387	748.244	758.969	598.923	714.926	755.769	793.404	711.207	811.828	830.56	775.772	825.438	827.502	784.024	701.208	700	750.478	782.044	742.639	717.371	779.796	741.848	819.509	801.815	796.108	818.123	717.333	770.44	619.492	712.182	809.168	588.629	816	501.16
Thaumarchaeota	167.516	216.535	195.98	178.063	218.729	166.435	242.475	267.123	229.829	320.643	238.648	162.365	407.096	163.303	417.024	270.613	251.756	241.031	401.077	285.074	244.231	206.596	288.793	188.172	169.44	224.228	174.562	172.498	215.976	298.792	300	249.522	217.956	257.361	282.629	220.204	258.152	180.491	198.185	203.892	181.877	282.667	229.56	380.508	287.818	190.832	411.371	184	498.84
	Mic01	Mic010	Mic011	Mic012	Mic013	Mic014	Mic015	Mic016	Mic017	Mic018	Mic019	Mic02	Mic020	Mic021	Mic022	Mic023	Mic024	Mic025	Mic026	Mic027	Mic028	Mic029	Mic03	Mic030	Mic031	Mic032	Mic033	Mic034	Mic035	Mic04	Mic05	Mic06	Mic07	Mic08	Mic09	Mic11	Mic110	Mic111	Mic112	Mic113	Mic114	Mic116	Mic117	Mic118	Mic119	Mic12	Mic120	Mic121	Mic122
Euryarchaeota	3756.05	6311.02	3726.49	2427.35	2656.19	2173.4	2591.97	3452.05	3306.85	3951.78	3662.09	3217.32	4380.02	2774.31	3902.72	3580.34	3550.35	3700.67	6559.89	3940.42	3559.62	5121.24	5543.1	13666.7	3043.57	3471.15	3395.98	3974.22	4382.64	4186.9	26550	4241.87	3600.12	3905.13	3328.95	3463.11	3817.93	3256.14	3370.65	2298.65	2438.3	4077.33	3781.97	4296.61	4037.48	3892.32	4653.29	3002.67	4351.89
Crenarchaeota	832.484	783.465	804.02	821.937	781.271	833.565	757.525	732.877	770.171	679.357	761.352	837.635	592.904	836.697	582.976	729.387	748.244	758.969	598.923	714.926	755.769	793.404	711.207	811.828	830.56	775.772	825.438	827.502	784.024	701.208	700	750.478	782.044	742.639	717.371	779.796	741.848	819.509	801.815	796.108	818.123	717.333	770.44	619.492	712.182	809.168	588.629	816	501.16
Thaumarchaeota	167.516	216.535	195.98	178.063	218.729	166.435	242.475	267.123	229.829	320.643	238.648	162.365	407.096	163.303	417.024	270.613	251.756	241.031	401.077	285.074	244.231	206.596	288.793	188.172	169.44	224.228	174.562	172.498	215.976	298.792	300	249.522	217.956	257.361	282.629	220.204	258.152	180.491	198.185	203.892	181.877	282.667	229.56	380.508	287.818	190.832	411.371	184	498.84
	Mic01	Mic010	Mic011	Mic012	Mic013	Mic014	Mic015	Mic016	Mic017	Mic018	Mic019	Mic02	Mic020	Mic021	Mic022	Mic023	Mic024	Mic025	Mic026	Mic027	Mic028	Mic029	Mic03	Mic030	Mic031	Mic032	Mic033	Mic034	Mic035	Mic04	Mic05	Mic06	Mic07	Mic08	Mic09	Mic11	Mic110	Mic111	Mic112	Mic113	Mic114	Mic116	Mic117	Mic118	Mic119	Mic12	Mic120	Mic121	Mic122
Euryarchaeota	3756.05	6311.02	3726.49	2427.35	2656.19	2173.4	2591.97	3452.05	3306.85	3951.78	3662.09	3217.32	4380.02	2774.31	3902.72	3580.34	3550.35	3700.67	6559.89	3940.42	3559.62	5121.24	5543.1	13666.7	3043.57	3471.15	3395.98	3974.22	4382.64	4186.9	26550	4241.87	3600.12	3905.13	3328.95	3463.11	3817.93	3256.14	3370.65	2298.65	2438.3	4077.33	3781.97	4296.61	4037.48	3892.32	4653.29	3002.67	4351.89
Crenarchaeota	832.484	783.465	804.02	821.937	781.271	833.565	757.525	732.877	770.171	679.357	761.352	837.635	592.904	836.697	582.976	729.387	748.244	758.969	598.923	714.926	755.769	793.404	711.207	811.828	830.56	775.772	825.438	827.502	784.024	701.208	700	750.478	782.044	742.639	717.371	779.796	741.848	819.509	801.815	796.108	818.123	717.333	770.44	619.492	712.182	809.168	588.629	816	501.16
Thaumarchaeota	167.516	216.535	195.98	178.063	218.729	166.435	242.475	267.123	229.829	320.643	238.648	162.365	407.096	163.303	417.024	270.613	251.756	241.031	401.077	285.074	244.231	206.596	288.793	188.172	169.44	224.228	174.562	172.498	215.976	298.792	300	249.522	217.956	257.361	282.629	220.204	258.152	180.491	198.185	203.892	181.877	282.667	229.56	380.508	287.818	190.832	411.371	184	498.84
	Mic01	Mic010	Mic011	Mic012	Mic013	Mic014	Mic015	Mic016	Mic017	Mic018	Mic019	Mic02	Mic020	Mic021	Mic022	Mic023	Mic024	Mic025	Mic026	Mic027	Mic028	Mic029	Mic03	Mic030	Mic031	Mic032	Mic033	Mic034	Mic035	Mic04	Mic05	Mic06	Mic07	Mic08	Mic09	Mic11	Mic110	Mic111	Mic112	Mic113	Mic114	Mic116	Mic117	Mic118	Mic119	Mic12	Mic120	Mic121	Mic122
Euryarchaeota	3756.05	6311.02	3726.49	2427.35	2656.19	2173.4	2591.97	3452.05	3306.85	3951.78	3662.09	3217.32	4380.02	2774.31	3902.72	3580.34	3550.35	3700.67	6559.89	3940.42	3559.62	5121.24	5543.1	13666.7	3043.57	3471.15	3395.98	3974.22	4382.64	4186.9	26550	4241.87	3600.12	3905.13	3328.95	3463.11	3817.93	3256.14	3370.65	2298.65	2438.3	4077.33	3781.97	4296.61	4037.48	3892.32	4653.29	3002.67	4351.89
Crenarchaeota	832.484	783.465	804.02	821.937	781.271	833.565	757.525	732.877	770.171	679.357	761.352	837.635	592.904	836.697	582.976	729.387	748.244	758.969	598.923	714.926	755.769	793.404	711.207	811.828	830.56	775.772	825.438	827.502	784.024	701.208	700	750.478	782.044	742.639	717.371	779.796	741.848	819.509	801.815	796.108	818.123	717.333	770.44	619.492	712.182	809.168	588.629	816	501.16
Thaumarchaeota	167.516	216.535	195.98	178.063	218.729	166.435	242.475	267.123	229.829	320.643	238.648	162.365	407.096	163.303	417.024	270.613	251.756	241.031	401.077	285.074	244.231	206.596	288.793	188.172	169.44	224.228	174.562	172.498	215.976	298.792	300	249.522	217.956	257.361	282.629	220.204	258.152	180.491	198.185	203.892	181.877	282.667	229.56	380.508	287.818	190.832	411.371	184	498.84
	Mic01	Mic010	Mic011	Mic012	Mic013	Mic014	Mic015	Mic016	Mic017	Mic018	Mic019	Mic02	Mic020	Mic021	Mic022	Mic023	Mic024	Mic025	Mic026	Mic027	Mic028	Mic029	Mic03	Mic030	Mic031	Mic032	Mic033	Mic034	Mic035	Mic04	Mic05	Mic06	Mic07	Mic08	Mic09	Mic11	Mic110	Mic111	Mic112	Mic113	Mic114	Mic116	Mic117	Mic118	Mic119	Mic12	Mic120	Mic121	Mic122
Euryarchaeota	3756.05	6311.02	3726.49	2427.35	2656.19	2173.4	2591.97	3452.05	3306.85	3951.78	3662.09	3217.32	4380.02	2774.31	3902.72	3580.34	3550.35	3700.67	6559.89	3940.42	3559.62	5121.24	5543.1	13666.7	3043.57	3471.15	3395.98	3974.22	4382.64	4186.9	26550	4241.87	3600.12	3905.13	3328.95	3463.11	3817.93	3256.14	3370.65	2298.65	2438.3	4077.33	3781.97	4296.61	4037.48	3892.32	4653.29	3002.67	4351.89
Crenarchaeota	832.484	783.465	804.02	821.937	781.271	833.565	757.525	732.877	770.171	679.357	761.352	837.635	592.904	836.697	582.976	729.387	748.244	758.969	598.923	714.926	755.769	793.404	711.207	811.828	830.56	775.772	825.438	827.502	784.024	701.208	700	750.478	782.044	742.639	717.371	779.796	741.848	819.509	801.815	796.108	818.123	717.333	770.44	619.492	712.182	809.168	588.629	816	501.16
Thaumarchaeota	167.516	216.535	195.98	178.063	218.729	166.435	242.475	267.123	229.829	320.643	238.648	162.365	407.096	163.303	417.024	270.613	251.756	241.031	401.077	285.074	244.231	206.596	288.793	188.172	169.44	224.228	174.562	172.498	215.976	298.792	300	249.522	217.956	257.361	282.629	220.204	258.152	180.491	198.185	203.892	181.877	282.667	229.56	380.508	287.818	190.832	411.371	184	498.84
	Mic01	Mic010	Mic011	Mic012	Mic013	Mic014	Mic015	Mic016	Mic017	Mic018	Mic019	Mic02	Mic020	Mic021	Mic022	Mic023	Mic024	Mic025	Mic026	Mic027	Mic028	Mic029	Mic03	Mic030	Mic031	Mic032	Mic033	Mic034	Mic035	Mic04	Mic05	Mic06	Mic07	Mic08	Mic09	Mic11	Mic110	Mic111	Mic112	Mic113	Mic114	Mic116	Mic117	Mic118	Mic119	Mic12	Mic120	Mic121	Mic122
Euryarchaeota	3756.05	6311.02	3726.49	2427.35	2656.19	2173.4	2591.97	3452.05	3306.85	3951.78	3662.09	3217.32	4380.02	2774.31	3902.72	3580.34	3550.35	3700.67	6559.89	3940.42	3559.62	5121.24	5543.1	13666.7	3043.57	3471.15	3395.98	3974.22	4382.64	4186.9	26550	4241.87	3600.12	3905.13	3328.95	3463.11	3817.93	3256.14	3370.65	2298.65	2438.3	4077.33	3781.97	4296.61	4037.48	3892.32	4653.29	3002.67	4351.89
Crenarchaeota	832.484	783.465	804.02	821.937	781.271	833.565	757.525	732.877	770.171	679.357	761.352	837.635	592.904	836.697	582.976	729.387	748.244	758.969	598.923	714.926	755.769	793.404	711.207	811.828	830.56	775.772	825.438	827.502	784.024	701.208	700	750.478	782.044	742.639	717.371	779.796	741.848	819.509	801.815	796.108	818.123	717.333	770.44	619.492	712.182	809.168	588.629	816	501.16
Thaumarchaeota	167.516	216.535	195.98	178.063	218.729	166.435	242.475	267.123	229.829	320.643	238.648	162.365	407.096	163.303	417.024	270.613	251.756	241.031	401.077	285.074	244.231	206.596	288.793	188.172	169.44	224.228	174.562	172.498	215.976	298.792	300	249.522	217.956	257.361	282.629	220.204	258.152	180.491	198.185	203.892	181.877	282.667	229.56	380.508	287.818	190.832	411.371	184	498.84
	Mic01	Mic010	Mic011	Mic012	Mic013	Mic014	Mic015	Mic016	Mic017	Mic018	Mic019	Mic02	Mic020	Mic021	Mic022	Mic023	Mic024	Mic025	Mic026	Mic027	Mic028	Mic029	Mic03	Mic030	Mic031	Mic032	Mic033	Mic034	Mic035	Mic04	Mic05	Mic06	Mic07	Mic08	Mic09	Mic11	Mic110	Mic111	Mic112	Mic113	Mic114	Mic116	Mic117	Mic118	Mic119	Mic12	Mic120	Mic121	Mic122
Euryarchaeota	3756.05	6311.02	3726.49	2427.35	2656.19	2173.4	2591.97	3452.05	3306.85	3951.78	3662.09	3217.32	4380.02	2774.31	3902.72	3580.34	3550.35	3700.67	6559.89	3940.42	3559.62	5121.24	5543.1	13666.7	3043.57	3471.15	3395.98	3974.22	4382.64	4186.9	26550	4241.87	3600.12	3905.13	3328.95	3463.11	3817.93	3256.14	3370.65	2298.65	2438.3	4077.33	3781.97	4296.61	4037.48	3892.32	4653.29	3002.67	4351.89
Crenarchaeota	832.484	783.465	804.02	821.937	781.271	833.565	757.525	732.877	770.171	679.357	761.352	837.635	592.904	836.697	582.976	729.387	748.244	758.969	598.923	714.926	755.769	793.404	711.207	811.828	830.56	775.772	825.438	827.502	784.024	701.208	700	750.478	782.044	742.639	717.371	779.796	741.848	819.509	801.815	796.108	818.123	717.333	770.44	619.492	712.182	809.168	588.629	816	501.16
Thaumarchaeota	167.516	216.535	195.98	178.063	218.729	166.435	242.475	267.123	229.829	320.643	238.648	162.365	407.096	163.303	417.024	270.613	251.756	241.031	401.077	285.074	244.231	206.596	288.793	188.172	169.44	224.228	174.562	172.498	215.976	298.792	300	249.522	217.956	257.361	282.629	220.204	258.152	180.491	198.185	203.892	181.877	282.667	229.56	380.508	287.818	190.832	411.371	184	498.84
	Mic01	Mic010	Mic011	Mic012	Mic013	Mic014	Mic015	Mic016	Mic017	Mic018	Mic019	Mic02	Mic020	Mic021	Mic022	Mic023	Mic024	Mic025	Mic026	Mic027	Mic028	Mic029	Mic03	Mic030	Mic031	Mic032	Mic033	Mic034	Mic035	Mic04	Mic05	Mic06	Mic07	Mic08	Mic09	Mic11	Mic110	Mic111	Mic112	Mic113	Mic114	Mic116	Mic117	Mic118	Mic119	Mic12	Mic120	Mic121	Mic122
Euryarchaeota	3756.05	6311.02	3726.49	2427.35	2656.19	2173.4	2591.97	3452.05	3306.85	3951.78	3662.09	3217.32	4380.02	2774.31	3902.72	3580.34	3550.35	3700.67	6559.89	3940.42	3559.62	5121.24	5543.1	13666.7	3043.57	3471.15	3395.98	3974.22	4382.64	4186.9	26550	4241.87	3600.12	3905.13	3328.95	3463.11	3817.93	3256.14	3370.65	2298.65	2438.3	4077.33	3781.97	4296.61	4037.48	3892.32	4653.29	3002.67	4351.89
Crenarchaeota	832.484	783.465	804.02	821.937	781.271	833.565	757.525	732.877	770.171	679.357	761.352	837.635	592.904	836.697	582.976	729.387	748.244	758.969	598.923	714.926	755.769	793.404	711.207	811.828	830.56	775.772	825.438	827.502	784.024	701.208	700	750.478	782.044	742.639	717.371	779.796	741.848	819.509	801.815	796.108	818.123	717.333	770.44	619.492	712.182	809.168	588.629	816	501.16
Thaumarchaeota	167.516	216.535	195.98	178.063	218.729	166.435	242.475	267.123	229.829	320.643	238.648	162.365	407.096	163.303	417.024	270.613	251.756	241.031	401.077	285.074	244.231	206.596	288.793	188.172	169.44	224.228	174.562	172.498	215.976	298.792	300	249.522	217.956	257.361	282.629	220.204	258.152	180.491	198.185	203.892	181.877	282.667	229.56	380.508	287.818	190.832	411.371	184	498.84
	Mic01	Mic010	Mic011	Mic012	Mic013	Mic014	Mic015	Mic016	Mic017	Mic018	Mic019	Mic02	Mic020	Mic021	Mic022	Mic023	Mic024	Mic025	Mic026	Mic027	Mic028	Mic029	Mic03	Mic030	Mic031	Mic032	Mic033	Mic034	Mic035	Mic04	Mic05	Mic06	Mic07	Mic08	Mic09	Mic11	Mic110	Mic111	Mic112	Mic113	Mic114	Mic116	Mic117	Mic118	Mic119	Mic12	Mic120	Mic121	Mic122
Euryarchaeota	3756.05	6311.02	3726.49	2427.35	2656.19	2173.4	2591.97	3452.05	3306.85	3951.78	3662.09	3217.32	4380.02	2774.31	3902.72	3580.34	3550.35	3700.67	6559.89	3940.42	3559.62	5121.24	5543.1	13666.7	3043.57	3471.15	3395.98	3974.22	4382.64	4186.9	26550	4241.87	3600.12	3905.13	3328.95	3463.11	3817.93	3256.14	3370.65	2298.65	2438.3	4077.33	3781.97	4296.61	4037.48	3892.32	4653.29	3002.67	4351.89
Crenarchaeota	832.484	783.465	804.02	821.937	781.271	833.565	757.525	732.877	770.171	679.357	761.352	837.635	592.904	836.697	582.976	729.387	748.244	758.969	598.923	714.926	755.769	793.404	711.207	811.828	830.56	775.772	825.438	827.502	784.024	701.208	700	750.478	782.044	742.639	717.371	779.796	741.848	819.509	801.815	796.108	818.123	717.333	770.44	619.492	712.182	809.168	588.629	816	501.16
Thaumarchaeota	167.516	216.535	195.98	178.063	218.729	166.435	242.475	267.123	229.829	320.643	238.648	162.365	407.096	163.303	417.024	270.613	251.756	241.031	401.077	285.074	244.231	206.596	288.793	188.172	169.44	224.228	174.562	172.498	215.976	298.792	300	249.522	217.956	257.361	282.629	220.204	258.152	180.491	198.185	203.892	181.877	282.667	229.56	380.508	287.818	190.832	411.371	184	498.84
	Mic01	Mic010	Mic011	Mic012	Mic013	Mic014	Mic015	Mic016	Mic017	Mic018	Mic019	Mic02	Mic020	Mic021	Mic022	Mic023	Mic024	Mic025	Mic026	Mic027	Mic028	Mic029	Mic03	Mic030	Mic031	Mic032	Mic033	Mic034	Mic035	Mic04	Mic05	Mic06	Mic07	Mic08	Mic09	Mic11	Mic110	Mic111	Mic112	Mic113	Mic114	Mic116	Mic117	Mic118	Mic119	Mic12	Mic120	Mic121	Mic122
Euryarchaeota	3756.05	6311.02	3726.49	2427.35	2656.19	2173.4	2591.97	3452.05	3306.85	3951.78	3662.09	3217.32	4380.02	2774.31	3902.72	3580.34	3550.35	3700.67	6559.89	3940.42	3559.62	5121.24	5543.1	13666.7	3043.57	3471.15	3395.98	3974.22	4382.64	4186.9	26550	4241.87	3600.12	3905.13	3328.95	3463.11	3817.93	3256.14	3370.65	2298.65	2438.3	4077.33	3781.97	4296.61	4037.48	3892.32	4653.29	3002.67	4351.89
Crenarchaeota	832.484	783.465	804.02	821.937	781.271	833.565	757.525	732.877	770.171	679.357	761.352	837.635	592.904	836.697	582.976	729.387	748.244	758.969	598.923	714.926	755.769	793.404	711.207	811.828	830.56	775.772	825.438	827.502	784.024	701.208	700	750.478	782.044	742.639	717.371	779.796	741.848	819.509	801.815	796.108	818.123	717.333	770.44	619.492	712.182	809.168	588.629	816	501.16
Thaumarchaeota	167.516	216.535	195.98	178.063	218.729	166.435	242.475	267.123	229.829	320.643	238.648	162.365	407.096	163.303	417.024	270.613	251.756	241.031	401.077	285.074	244.231	206.596	288.793	188.172	169.44	224.228	174.562	172.498	215.976	298.792	300	249.522	217.956	257.361	282.629	220.204	258.152	180.491	198.185	203.892	181.877	282.667	229.56	380.508	287.818	190.832	411.371	184	498.84
	Mic01	Mic010	Mic011	Mic012	Mic013	Mic014	Mic015	Mic016	Mic017	Mic018	Mic019	Mic02	Mic020	Mic021	Mic022	Mic023	Mic024	Mic025	Mic026	Mic027	Mic028	Mic029	Mic03	Mic030	Mic031	Mic032	Mic033	Mic034	Mic035	Mic04	Mic05	Mic06	Mic07	Mic08	Mic09	Mic11	Mic110	Mic111	Mic112	Mic113	Mic114	Mic116	Mic117	Mic118	Mic119	Mic12	Mic120	Mic121	Mic122
Euryarchaeota	3756.05	6311.02	3726.49	2427.35	2656.19	2173.4	2591.97	3452.05	3306.85	3951.78	3662.09	3217.32	4380.02	2774.31	3902.72	3580.34	3550.35	3700.67	6559.89	3940.42	3559.62	5121.24	5543.1	13666.7	3043.57	3471.15	3395.98	3974.22	4382.64	4186.9	26550	4241.87	3600.12	3905.13	3328.95	3463.11	3817.93	3256.14	3370.65	2298.65	2438.3	4077.33	3781.97	4296.61	4037.48	3892.32	4653.29	3002.67	4351.89
Crenarchaeota	832.484	783.465	804.02	821.937	781.271	833.565	757.525	732.877	770.171	679.357	761.352	837.635	592.904	836.697	582.976	729.387	748.244	758.969	598.923	714.926	755.769	793.404	711.207	811.828	830.56	775.772	825.438	827.502	784.024	701.208	700	750.478	782.044	742.639	717.371	779.796	741.848	819.509	801.815	796.108	818.123	717.333	770.44	619.492	712.182	809.168	588.629	816	501.16
Thaumarchaeota	167.516	216.535	195.98	178.063	218.729	166.435	242.475	267.123	229.829	320.643	238.648	162.365	407.096	163.303	417.024	270.613	251.756	241.031	401.077	285.074	244.231	206.596	288.793	188.172	169.44	224.228	174.562	172.498	215.976	298.792	300	249.522	217.956	257.361	282.629	220.204	258.152	180.491	198.185	203.892	181.877	282.667	229.56	380.508	287.818	190.832	411.371	184	498.84
	Mic01	Mic010	Mic011	Mic012	Mic013	Mic014	Mic015	Mic016	Mic017	Mic018	Mic019	Mic02	Mic020	Mic021	Mic022	Mic023	Mic024	Mic025	Mic026	Mic027	Mic028	Mic029	Mic03	Mic030	Mic031	Mic032	Mic033	Mic034	Mic035	Mic04	Mic05	Mic06	Mic07	Mic08	Mic09	Mic11	Mic110	Mic111	Mic112	Mic113	Mic114	Mic116	Mic117	Mic118	Mic119	Mic12	Mic120	Mic121	Mic122
Euryarchaeota	3756.05	6311.02	3726.49	2427.35	2656.19	2173.4	2591.97	3452.05	3306.85	3951.78	3662.09	3217.32	4380.02	2774.31	3902.72	3580.34	3550.35	3700.67	6559.89	3940.42	3559.62	5121.24	5543.1	13666.7	3043.57	3471.15	3395.98	3974.22	4382.64	4186.9	26550	4241.87	3600.12	3905.13	3328.95	3463.11	3817.93	3256.14	3370.65	2298.65	2438.3	4077.33	3781.97	4296.61	4037.48	3892.32	4653.29	3002.67	4351.89
Crenarchaeota	832.484	783.465	804.02	821.937	781.271	833.565	757.525	732.877	770.171	679.357	761.352	837.635	592.904	836.697	582.976	729.387	748.244	758.969	598.923	714.926	755.769	793.404	711.207	811.828	830.56	775.772	825.438	827.502	784.024	701.208	700	750.478	782.044	742.639	717.371	779.796	741.848	819.509	801.815	796.108	818.123	717.333	770.44	619.492	712.182	809.168	588.629	816	501.16
Thaumarchaeota	167.516	216.535	195.98	178.063	218.729	166.435	242.475	267.123	229.829	320.643	238.648	162.365	407.096	163.303	417.024	270.613	251.756	241.031	401.077	285.074	244.231	206.596	288.793	188.172	169.44	224.228	174.562	172.498	215.976	298.792	300	249.522	217.956	257.361	282.629	220.204	258.152	180.491	198.185	203.892	181.877	282.667	229.56	380.508	287.818	190.832	411.371	184	498.84
	Mic01	Mic010	Mic011	Mic012	Mic013	Mic014	Mic015	Mic016	Mic017	Mic018	Mic019	Mic02	Mic020	Mic021	Mic022	Mic023	Mic024	Mic025	Mic026	Mic027	Mic028	Mic029	Mic03	Mic030	Mic031	Mic032	Mic033	Mic034	Mic035	Mic04	Mic05	Mic06	Mic07	Mic08	Mic09	Mic11	Mic110	Mic111	Mic112	Mic113	Mic114	Mic116	Mic117	Mic118	Mic119	Mic12	Mic120	Mic121	Mic122
Euryarchaeota	3756.05	6311.02	3726.49	2427.35	2656.19	2173.4	2591.97	3452.05	3306.85	3951.78	3662.09	3217.32	4380.02	2774.31	3902.72	3580.34	3550.35	3700.67	6559.89	3940.42	3559.62	5121.24	5543.1	13666.7	3043.57	3471.15	3395.98	3974.22	4382.64	4186.9	26550	4241.87	3600.12	3905.13	3328.95	3463.11	3817.93	3256.14	3370.65	2298.65	2438.3	4077.33	3781.97	4296.61	4037.48	3892.32	4653.29	3002.67	4351.89
Crenarchaeota	832.484	783.465	804.02	821.937	781.271	833.565	757.525	732.877	770.171	679.357	761.352	837.635	592.904	836.697	582.976	729.387	748.244	758.969	598.923	714.926	755.769	793.404	711.207	811.828	830.56	775.772	825.438	827.502	784.024	701.208	700	750.478	782.044	742.639	717.371	779.796	741.848	819.509	801.815	796.108	818.123	717.333	770.44	619.492	712.182	809.168	588.629	816	501.16
Thaumarchaeota	167.516	216.535	195.98	178.063	218.729	166.435	242.475	267.123	229.829	320.643	238.648	162.365	407.096	163.303	417.024	270.613	251.756	241.031	401.077	285.074	244.231	206.596	288.793	188.172	169.44	224.228	174.562	172.498	215.976	298.792	300	249.522	217.956	257.361	282.629	220.204	258.152	180.491	198.185	203.892	181.877	282.667	229.56	380.508	287.818	190.832	411.371	184	498.84
	Mic01	Mic010	Mic011	Mic012	Mic013	Mic014	Mic015	Mic016	Mic017	Mic018	Mic019	Mic02	Mic020	Mic021	Mic022	Mic023	Mic024	Mic025	Mic026	Mic027	Mic028	Mic029	Mic03	Mic030	Mic031	Mic032	Mic033	Mic034	Mic035	Mic04	Mic05	Mic06	Mic07	Mic08	Mic09	Mic11	Mic110	Mic111	Mic112	Mic113	Mic114	Mic116	Mic117	Mic118	Mic119	Mic12	Mic120	Mic121	Mic122
Euryarchaeota	3756.05	6311.02	3726.49	2427.35	2656.19	2173.4	2591.97	3452.05	3306.85	3951.78	3662.09	3217.32	4380.02	2774.31	3902.72	3580.34	3550.35	3700.67	6559.89	3940.42	3559.62	5121.24	5543.1	13666.7	3043.57	3471.15	3395.98	3974.22	4382.64	4186.9	26550	4241.87	3600.12	3905.13	3328.95	3463.11	3817.93	3256.14	3370.65	2298.65	2438.3	4077.33	3781.97	4296.61	4037.48	3892.32	4653.29	3002.67	4351.89
Crenarchaeota	832.484	783.465	804.02	821.937	781.271	833.565	757.525	732.877	770.171	679.357	761.352	837.635	592.904	836.697	582.976	729.387	748.244	758.969	598.923	714.926	755.769	793.404	711.207	811.828	830.56	775.772	825.438	827.502	784.024	701.208	700	750.478	782.044	742.639	717.371	779.796	741.848	819.509	801.815	796.108	818.123	717.333	770.44	619.492	712.182	809.168	588.629	816	501.16
Thaumarchaeota	167.516	216.535	195.98	178.063	218.729	166.435	242.475	267.123	229.829	320.643	238.648	162.365	407.096	163.303	417.024	270.613	251.756	241.031	401.077	285.074	244.231	206.596	288.793	188.172	169.44	224.228	174.562	172.498	215.976	298.792	300	249.522	217.956	257.361	282.629	220.204	258.152	180.491	198.185	203.892	181.877	282.667	229.56	380.508	287.818	190.832	411.371	184	498.84
	Mic01	Mic010	Mic011	Mic012	Mic013	Mic014	Mic015	Mic016	Mic017	Mic018	Mic019	Mic02	Mic020	Mic021	Mic022	Mic023	Mic024	Mic025	Mic026	Mic027	Mic028	Mic029	Mic03	Mic030	Mic031	Mic032	Mic033	Mic034	Mic035	Mic04	Mic05	Mic06	Mic07	Mic08	Mic09	Mic11	Mic110	Mic111	Mic112	Mic113	Mic114	Mic116	Mic117	Mic118	Mic119	Mic12	Mic120	Mic121	Mic122
Euryarchaeota	3756.05	6311.02	3726.49	2427.35	2656.19	2173.4	2591.97	3452.05	3306.85	3951.78	3662.09	3217.32	4380.02	2774.31	3902.72	3580.34	3550.35	3700.67	6559.89	3940.42	3559.62	5121.24	5543.1	13666.7	3043.57	3471.15	3395.98	3974.22	4382.64	4186.9	26550	4241.87	3600.12	3905.13	3328.95	3463.11	3817.93	3256.14	3370.65	2298.65	2438.3	4077.33	3781.97	4296.61	4037.48	3892.32	4653.29	3002.67	4351.89
Crenarchaeota	832.484	783.465	804.02	821.937	781.271	833.565	757.525	732.877	770.171	679.357	761.352	837.635	592.904	836.697	582.976	729.387	748.244	758.969	598.923	714.926	755.769	793.404	711.207	811.828	830.56	775.772	825.438	827.502	784.024	701.208	700	750.478	782.044	742.639	717.371	779.796	741.848	819.509	801.815	796.108	818.123	717.333	770.44	619.492	712.182	809.168	588.629	816	501.16
Thaumarchaeota	167.516	216.535	195.98	178.063	218.729	166.435	242.475	267.123	229.829	320.643	238.648	162.365	407.096	163.303	417.024	270.613	251.756	241.031	401.077	285.074	244.231	206.596	288.793	188.172	169.44	224.228	174.562	172.498	215.976	298.792	300	249.522	217.956	257.361	282.629	220.204	258.152	180.491	198.185	203.892	181.877	282.667	229.56	380.508	287.818	190.832	411.371	184	498.84
	Mic01	Mic010	Mic011	Mic012	Mic013	Mic014	Mic015	Mic016	Mic017	Mic018	Mic019	Mic02	Mic020	Mic021	Mic022	Mic023	Mic024	Mic025	Mic026	Mic027	Mic028	Mic029	Mic03	Mic030	Mic031	Mic032	Mic033	Mic034	Mic035	Mic04	Mic05	Mic06	Mic07	Mic08	Mic09	Mic11	Mic110	Mic111	Mic112	Mic113	Mic114	Mic116	Mic117	Mic118	Mic119	Mic12	Mic120	Mic121	Mic122
Euryarchaeota	3756.05	6311.02	3726.49	2427.35	2656.19	2173.4	2591.97	3452.05	3306.85	3951.78	3662.09	3217.32	4380.02	2774.31	3902.72	3580.34	3550.35	3700.67	6559.89	3940.42	3559.62	5121.24	5543.1	13666.7	3043.57	3471.15	3395.98	3974.22	4382.64	4186.9	26550	4241.87	3600.12	3905.13	3328.95	3463.11	3817.93	3256.14	3370.65	2298.65	2438.3	4077.33	3781.97	4296.61	4037.48	3892.32	4653.29	3002.67	4351.89
Crenarchaeota	832.484	783.465	804.02	821.937	781.271	833.565	757.525	732.877	770.171	679.357	761.352	837.635	592.904	836.697	582.976	729.387	748.244	758.969	598.923	714.926	755.769	793.404	711.207	811.828	830.56	775.772	825.438	827.502	784.024	701.208	700	750.478	782.044	742.639	717.371	779.796	741.848	819.509	801.815	796.108	818.123	717.333	770.44	619.492	712.182	809.168	588.629	816	501.16
Thaumarchaeota	167.516	216.535	195.98	178.063	218.729	166.435	242.475	267.123	229.829	320.643	238.648	162.365	407.096	163.303	417.024	270.613	251.756	241.031	401.077	285.074	244.231	206.596	288.793	188.172	169.44	224.228	174.562	172.498	215.976	298.792	300	249.522	217.956	257.361	282.629	220.204	258.152	180.491	198.185	203.892	181.877	282.667	229.56	380.508	287.818	190.832	411.371	184	498.84
	Mic01	Mic010	Mic011	Mic012	Mic013	Mic014	Mic015	Mic016	Mic017	Mic018	Mic019	Mic02	Mic020	Mic021	Mic022	Mic023	Mic024	Mic025	Mic026	Mic027	Mic028	Mic029	Mic03	Mic030	Mic031	Mic032	Mic033	Mic034	Mic035	Mic04	Mic05	Mic06	Mic07	Mic08	Mic09	Mic11	Mic110	Mic111	Mic112	Mic113	Mic114	Mic116	Mic117	Mic118	Mic119	Mic12	Mic120	Mic121	Mic122
Euryarchaeota	3756.05	6311.02	3726.49	2427.35	2656.19	2173.4	2591.97	3452.05	3306.85	3951.78	3662.09	3217.32	4380.02	2774.31	3902.72	3580.34	3550.35	3700.67	6559.89	3940.42	3559.62	5121.24	5543.1	13666.7	3043.57	3471.15	3395.98	3974.22	4382.64	4186.9	26550	4241.87	3600.12	3905.13	3328.95	3463.11	3817.93	3256.14	3370.65	2298.65	2438.3	4077.33	3781.97	4296.61	4037.48	3892.32	4653.29	3002.67	4351.89
Crenarchaeota	832.484	783.465	804.02	821.937	781.271	833.565	757.525	732.877	770.171	679.357	761.352	837.635	592.904	836.697	582.976	729.387	748.244	758.969	598.923	714.926	755.769	793.404	711.207	811.828	830.56	775.772	825.438	827.502	784.024	701.208	700	750.478	782.044	742.639	717.371	779.796	741.848	819.509	801.815	796.108	818.123	717.333	770.44	619.492	712.182	809.168	588.629	816	501.16
Thaumarchaeota	167.516	216.535	195.98	178.063	218.729	166.435	242.475	267.123	229.829	320.643	238.648	162.365	407.096	163.303	417.024	270.613	251.756	241.031	401.077	285.074	244.231	206.596	288.793	188.172	169.44	224.228	174.562	172.498	215.976	298.792	300	249.522	217.956	257.361	282.629	220.204	258.152	180.491	198.185	203.892	181.877	282.667	229.56	380.508	287.818	190.832	411.371	184	498.84
	Mic01	Mic010	Mic011	Mic012	Mic013	Mic014	Mic015	Mic016	Mic017	Mic018	Mic019	Mic02	Mic020	Mic021	Mic022	Mic023	Mic024	Mic025	Mic026	Mic027	Mic028	Mic029	Mic03	Mic030	Mic031	Mic032	Mic033	Mic034	Mic035	Mic04	Mic05	Mic06	Mic07	Mic08	Mic09	Mic11	Mic110	Mic111	Mic112	Mic113	Mic114	Mic116	Mic117	Mic118	Mic119	Mic12	Mic120	Mic121	Mic122
Euryarchaeota	3756.05	6311.02	3726.49	2427.35	2656.19	2173.4	2591.97	3452.05	3306.85	3951.78	3662.09	3217.32	4380.02	2774.31	3902.72	3580.34	3550.35	3700.67	6559.89	3940.42	3559.62	5121.24	5543.1	13666.7	3043.57	3471.15	3395.98	3974.22	4382.64	4186.9	26550	4241.87	3600.12	3905.13	3328.95	3463.11	3817.93	3256.14	3370.65	2298.65	2438.3	4077.33	3781.97	4296.61	4037.48	3892.32	4653.29	3002.67	4351.89
Crenarchaeota	832.484	783.465	804.02	821.937	781.271	833.565	757.525	732.877	770.171	679.357	761.352	837.635	592.904	836.697	582.976	729.387	748.244	758.969	598.923	714.926	755.769	793.404	711.207	811.828	830.56	775.772	825.438	827.502	784.024	701.208	700	750.478	782.044	742.639	717.371	779.796	741.848	819.509	801.815	796.108	818.123	717.333	770.44	619.492	712.182	809.168	588.629	816	501.16
Thaumarchaeota	167.516	216.535	195.98	178.063	218.729	166.435	242.475	267.123	229.829	320.643	238.648	162.365	407.096	163.303	417.024	270.613	251.756	241.031	401.077	285.074	244.231	206.596	288.793	188.172	169.44	224.228	174.562	172.498	215.976	298.792	300	249.522	217.956	257.361	282.629	220.204	258.152	180.491	198.185	203.892	181.877	282.667	229.56	380.508	287.818	190.832	411.371	184	498.84
	Mic01	Mic010	Mic011	Mic012	Mic013	Mic014	Mic015	Mic016	Mic017	Mic018	Mic019	Mic02	Mic020	Mic021	Mic022	Mic023	Mic024	Mic025	Mic026	Mic027	Mic028	Mic029	Mic03	Mic030	Mic031	Mic032	Mic033	Mic034	Mic035	Mic04	Mic05	Mic06	Mic07	Mic08	Mic09	Mic11	Mic110	Mic111	Mic112	Mic113	Mic114	Mic116	Mic117	Mic118	Mic119	Mic12	Mic120	Mic121	Mic122
Euryarchaeota	3756.05	6311.02	3726.49	2427.35	2656.19	2173.4	2591.97	3452.05	3306.85	3951.78	3662.09	3217.32	4380.02	2774.31	3902.72	3580.34	3550.35	3700.67	6559.89	3940.42	3559.62	5121.24	5543.1	13666.7	3043.57	3471.15	3395.98	3974.22	4382.64	4186.9	26550	4241.87	3600.12	3905.13	3328.95	3463.11	3817.93	3256.14	3370.65	2298.65	2438.3	4077.33	3781.97	4296.61	4037.48	3892.32	4653.29	3002.67	4351.89
Crenarchaeota	832.484	783.465	804.02	821.937	781.271	833.565	757.525	732.877	770.171	679.357	761.352	837.635	592.904	836.697	582.976	729.387	748.244	758.969	598.923	714.926	755.769	793.404	711.207	811.828	830.56	775.772	825.438	827.502	784.024	701.208	700	750.478	782.044	742.639	717.371	779.796	741.848	819.509	801.815	796.108	818.123	717.333	770.44	619.492	712.182	809.168	588.629	816	501.16
Thaumarchaeota	167.516	216.535	195.98	178.063	218.729	166.435	242.475	267.123	229.829	320.643	238.648	162.365	407.096	163.303	417.024	270.613	251.756	241.031	401.077	285.074	244.231	206.596	288.793	188.172	169.44	224.228	174.562	172.498	215.976	298.792	300	249.522	217.956	257.361	282.629	220.204	258.152	180.491	198.185	203.892	181.877	282.667	229.56	380.508	287.818	190.832	411.371	184	498.84
	Mic01	Mic010	Mic011	Mic012	Mic013	Mic014	Mic015	Mic016	Mic017	Mic018	Mic019	Mic02	Mic020	Mic021	Mic022	Mic023	Mic024	Mic025	Mic026	Mic027	Mic028	Mic029	Mic03	Mic030	Mic031	Mic032	Mic033	Mic034	Mic035	Mic04	Mic05	Mic06	Mic07	Mic08	Mic09	Mic11	Mic110	Mic111	Mic112	Mic113	Mic114	Mic116	Mic117	Mic118	Mic119	Mic12	Mic120	Mic121	Mic122
Euryarchaeota	3756.05	6311.02	3726.49	2427.35	2656.19	2173.4	2591.97	3452.05	3306.85	3951.78	3662.09	3217.32	4380.02	2774.31	3902.72	3580.34	3550.35	3700.67	6559.89	3940.42	3559.62	5121.24	5543.1	13666.7	3043.57	3471.15	3395.98	3974.22	4382.64	4186.9	26550	4241.87	3600.12	3905.13	3328.95	3463.11	3817.93	3256.14	3370.65	2298.65	2438.3	4077.33	3781.97	4296.61	4037.48	3892.32	4653.29	3002.67	4351.89
Crenarchaeota	832.484	783.465	804.02	821.937	781.271	833.565	757.525	732.877	770.171	679.357	761.352	837.635	592.904	836.697	582.976	729.387	748.244	758.969	598.923	714.926	755.769	793.404	711.207	811.828	830.56	775.772	825.438	827.502	784.024	701.208	700	750.478	782.044	742.639	717.371	779.796	741.848	819.509	801.815	796.108	818.123	717.333	770.44	619.492	712.182	809.168	588.629	816	501.16
Thaumarchaeota	167.516	216.535	195.98	178.063	218.729	166.435	242.475	267.123	229.829	320.643	238.648	162.365	407.096	163.303	417.024	270.613	251.756	241.031	401.077	285.074	244.231	206.596	288.793	188.172	169.44	224.228	174.562	172.498	215.976	298.792	300	249.522	217.956	257.361	282.629	220.204	258.152	180.491	198.185	203.892	181.877	282.667	229.56	380.508	287.818	190.832	411.371	184	498.84
	Mic01	Mic010	Mic011	Mic012	Mic013	Mic014	Mic015	Mic016	Mic017	Mic018	Mic019	Mic02	Mic020	Mic021	Mic022	Mic023	Mic024	Mic025	Mic026	Mic027	Mic028	Mic029	Mic03	Mic030	Mic031	Mic032	Mic033	Mic034	Mic035	Mic04	Mic05	Mic06	Mic07	Mic08	Mic09	Mic11	Mic110	Mic111	Mic112	Mic113	Mic114	Mic116	Mic117	Mic118	Mic119	Mic12	Mic120	Mic121	Mic122
Euryarchaeota	3756.05	6311.02	3726.49	2427.35	2656.19	2173.4	2591.97	3452.05	3306.85	3951.78	3662.09	3217.32	4380.02	2774.31	3902.72	3580.34	3550.35	3700.67	6559.89	3940.42	3559.62	5121.24	5543.1	13666.7	3043.57	3471.15	3395.98	3974.22	4382.64	4186.9	26550	4241.87	3600.12	3905.13	3328.95	3463.11	3817.93	3256.14	3370.65	2298.65	2438.3	4077.33	3781.97	4296.61	4037.48	3892.32	4653.29	3002.67	4351.89
Crenarchaeota	832.484	783.465	804.02	821.937	781.271	833.565	757.525	732.877	770.171	679.357	761.352	837.635	592.904	836.697	582.976	729.387	748.244	758.969	598.923	714.926	755.769	793.404	711.207	811.828	830.56	775.772	825.438	827.502	784.024	701.208	700	750.478	782.044	742.639	717.371	779.796	741.848	819.509	801.815	796.108	818.123	717.333	770.44	619.492	712.182	809.168	588.629	816	501.16
Thaumarchaeota	167.516	216.535	195.98	178.063	218.729	166.435	242.475	267.123	229.829	320.643	238.648	162.365	407.096	163.303	417.024	270.613	251.756	241.031	401.077	285.074	244.231	206.596	288.793	188.172	169.44	224.228	174.562	172.498	215.976	298.792	300	249.522	217.956	257.361	282.629	220.204	258.152	180.491	198.185	203.892	181.877	282.667	229.56	380.508	287.818	190.832	411.371	184	498.84
	Mic01	Mic010	Mic011	Mic012	Mic013	Mic014	Mic015	Mic016	Mic017	Mic018	Mic019	Mic02	Mic020	Mic021	Mic022	Mic023	Mic024	Mic025	Mic026	Mic027	Mic028	Mic029	Mic03	Mic030	Mic031	Mic032	Mic033	Mic034	Mic035	Mic04	Mic05	Mic06	Mic07	Mic08	Mic09	Mic11	Mic110	Mic111	Mic112	Mic113	Mic114	Mic116	Mic117	Mic118	Mic119	Mic12	Mic120	Mic121	Mic122
Euryarchaeota	3756.05	6311.02	3726.49	2427.35	2656.19	2173.4	2591.97	3452.05	3306.85	3951.78	3662.09	3217.32	4380.02	2774.31	3902.72	3580.34	3550.35	3700.67	6559.89	3940.42	3559.62	5121.24	5543.1	13666.7	3043.57	3471.15	3395.98	3974.22	4382.64	4186.9	26550	4241.87	3600.12	3905.13	3328.95	3463.11	3817.93	3256.14	3370.65	2298.65	2438.3	4077.33	3781.97	4296.61	4037.48	3892.32	4653.29	3002.67	4351.89
Crenarchaeota	832.484	783.465	804.02	821.937	781.271	833.565	757.525	732.877	770.171	679.357	761.352	837.635	592.904	836.697	582.976	729.387	748.244	758.969	598.923	714.926	755.769	793.404	711.207	811.828	830.56	775.772	825.438	827.502	784.024	701.208	700	750.478	782.044	742.639	717.371	779.796	741.848	819.509	801.815	796.108	818.123	717.333	770.44	619.492	712.182	809.168	588.629	816	501.16
Thaumarchaeota	167.516	216.535	195.98	178.063	218.729	166.435	242.475	267.123	229.829	320.643	238.648	162.365	407.096	163.303	417.024	270.613	251.756	241.031	401.077	285.074	244.231	206.596	288.793	188.172	169.44	224.228	174.562	172.498	215.976	298.792	300	249.522	217.956	257.361	282.629	220.204	258.152	180.491	198.185	203.892	181.877	282.667	229.56	380.508	287.818	190.832	411.371	184	498.84
	Mic01	Mic010	Mic011	Mic012	Mic013	Mic014	Mic015	Mic016	Mic017	Mic018	Mic019	Mic02	Mic020	Mic021	Mic022	Mic023	Mic024	Mic025	Mic026	Mic027	Mic028	Mic029	Mic03	Mic030	Mic031	Mic032	Mic033	Mic034	Mic035	Mic04	Mic05	Mic06	Mic07	Mic08	Mic09	Mic11	Mic110	Mic111	Mic112	Mic113	Mic114	Mic116	Mic117	Mic118	Mic119	Mic12	Mic120	Mic121	Mic122
Euryarchaeota	3756.05	6311.02	3726.49	2427.35	2656.19	2173.4	2591.97	3452.05	3306.85	3951.78	3662.09	3217.32	4380.02	2774.31	3902.72	3580.34	3550.35	3700.67	6559.89	3940.42	3559.62	5121.24	5543.1	13666.7	3043.57	3471.15	3395.98	3974.22	4382.64	4186.9	26550	4241.87	3600.12	3905.13	3328.95	3463.11	3817.93	3256.14	3370.65	2298.65	2438.3	4077.33	3781.97	4296.61	4037.48	3892.32	4653.29	3002.67	4351.89
Crenarchaeota	832.484	783.465	804.02	821.937	781.271	833.565	757.525	732.877	770.171	679.357	761.352	837.635	592.904	836.697	582.976	729.387	748.244	758.969	598.923	714.926	755.769	793.404	711.207	811.828	830.56	775.772	825.438	827.502	784.024	701.208	700	750.478	782.044	742.639	717.371	779.796	741.848	819.509	801.815	796.108	818.123	717.333	770.44	619.492	712.182	809.168	588.629	816	501.16
Thaumarchaeota	167.516	216.535	195.98	178.063	218.729	166.435	242.475	267.123	229.829	320.643	238.648	162.365	407.096	163.303	417.024	270.613	251.756	241.031	401.077	285.074	244.231	206.596	288.793	188.172	169.44	224.228	174.562	172.498	215.976	298.792	300	249.522	217.956	257.361	282.629	220.204	258.152	180.491	198.185	203.892	181.877	282.667	229.56	380.508	287.818	190.832	411.371	184	498.84
	Mic01	Mic010	Mic011	Mic012	Mic013	Mic014	Mic015	Mic016	Mic017	Mic018	Mic019	Mic02	Mic020	Mic021	Mic022	Mic023	Mic024	Mic025	Mic026	Mic027	Mic028	Mic029	Mic03	Mic030	Mic031	Mic032	Mic033	Mic034	Mic035	Mic04	Mic05	Mic06	Mic07	Mic08	Mic09	Mic11	Mic110	Mic111	Mic112	Mic113	Mic114	Mic116	Mic117	Mic118	Mic119	Mic12	Mic120	Mic121	Mic122
Euryarchaeota	3756.05	6311.02	3726.49	2427.35	2656.19	2173.4	2591.97	3452.05	3306.85	3951.78	3662.09	3217.32	4380.02	2774.31	3902.72	3580.34	3550.35	3700.67	6559.89	3940.42	3559.62	5121.24	5543.1	13666.7	3043.57	3471.15	3395.98	3974.22	4382.64	4186.9	26550	4241.87	3600.12	3905.13	3328.95	3463.11	3817.93	3256.14	3370.65	2298.65	2438.3	4077.33	3781.97	4296.61	4037.48	3892.32	4653.29	3002.67	4351.89
Crenarchaeota	832.484	783.465	804.02	821.937	781.271	833.565	757.525	732.877	770.171	679.357	761.352	837.635	592.904	836.697	582.976	729.387	748.244	758.969	598.923	714.926	755.769	793.404	711.207	811.828	830.56	775.772	825.438	827.502	784.024	701.208	700	750.478	782.044	742.639	717.371	779.796	741.848	819.509	801.815	796.108	818.123	717.333	770.44	619.492	712.182	809.168	588.629	816	501.16
Thaumarchaeota	167.516	216.535	195.98	178.063	218.729	166.435	242.475	267.123	229.829	320.643	238.648	162.365	407.096	163.303	417.024	270.613	251.756	241.031	401.077	285.074	244.231	206.596	288.793	188.172	169.44	224.228	174.562	172.498	215.976	298.792	300	249.522	217.956	257.361	282.629	220.204	258.152	180.491	198.185	203.892	181.877	282.667	229.56	380.508	287.818	190.832	411.371	184	498.84
	Mic01	Mic010	Mic011	Mic012	Mic013	Mic014	Mic015	Mic016	Mic017	Mic018	Mic019	Mic02	Mic020	Mic021	Mic022	Mic023	Mic024	Mic025	Mic026	Mic027	Mic028	Mic029	Mic03	Mic030	Mic031	Mic032	Mic033	Mic034	Mic035	Mic04	Mic05	Mic06	Mic07	Mic08	Mic09	Mic11	Mic110	Mic111	Mic112	Mic113	Mic114	Mic116	Mic117	Mic118	Mic119	Mic12	Mic120	Mic121	Mic122
Euryarchaeota	3756.05	6311.02	3726.49	2427.35	2656.19	2173.4	2591.97	3452.05	3306.85	3951.78	3662.09	3217.32	4380.02	2774.31	3902.72	3580.34	3550.35	3700.67	6559.89	3940.42	3559.62	5121.24	5543.1	13666.7	3043.57	3471.15	3395.98	3974.22	4382.64	4186.9	26550	4241.87	3600.12	3905.13	3328.95	3463.11	3817.93	3256.14	3370.65	2298.65	2438.3	4077.33	3781.97	4296.61	4037.48	3892.32	4653.29	3002.67	4351.89
Crenarchaeota	832.484	783.465	804.02	821.937	781.271	833.565	757.525	732.877	770.171	679.357	761.352	837.635	592.904	836.697	582.976	729.387	748.244	758.969	598.923	714.926	755.769	793.404	711.207	811.828	830.56	775.772	825.438	827.502	784.024	701.208	700	750.478	782.044	742.639	717.371	779.796	741.848	819.509	801.815	796.108	818.123	717.333	770.44	619.492	712.182	809.168	588.629	816	501.16
Thaumarchaeota	167.516	216.535	195.98	178.063	218.729	166.435	242.475	267.123	229.829	320.643	238.648	162.365	407.096	163.303	417.024	270.613	251.756	241.031	401.077	285.074	244.231	206.596	288.793	188.172	169.44	224.228	174.562	172.498	215.976	298.792	300	249.522	217.956	257.361	282.629	220.204	258.152	180.491	198.185	203.892	181.877	282.667	229.56	380.508	287.818	190.832	411.371	184	498.84
	Mic01	Mic010	Mic011	Mic012	Mic013	Mic014	Mic015	Mic016	Mic017	Mic018	Mic019	Mic02	Mic020	Mic021	Mic022	Mic023	Mic024	Mic025	Mic026	Mic027	Mic028	Mic029	Mic03	Mic030	Mic031	Mic032	Mic033	Mic034	Mic035	Mic04	Mic05	Mic06	Mic07	Mic08	Mic09	Mic11	Mic110	Mic111	Mic112	Mic113	Mic114	Mic116	Mic117	Mic118	Mic119	Mic12	Mic120	Mic121	Mic122
Euryarchaeota	3756.05	6311.02	3726.49	2427.35	2656.19	2173.4	2591.97	3452.05	3306.85	3951.78	3662.09	3217.32	4380.02	2774.31	3902.72	3580.34	3550.35	3700.67	6559.89	3940.42	3559.62	5121.24	5543.1	13666.7	3043.57	3471.15	3395.98	3974.22	4382.64	4186.9	26550	4241.87	3600.12	3905.13	3328.95	3463.11	3817.93	3256.14	3370.65	2298.65	2438.3	4077.33	3781.97	4296.61	4037.48	3892.32	4653.29	3002.67	4351.89
Crenarchaeota	832.484	783.465	804.02	821.937	781.271	833.565	757.525	732.877	770.171	679.357	761.352	837.635	592.904	836.697	582.976	729.387	748.244	758.969	598.923	714.926	755.769	793.404	711.207	811.828	830.56	775.772	825.438	827.502	784.024	701.208	700	750.478	782.044	742.639	717.371	779.796	741.848	819.509	801.815	796.108	818.123	717.333	770.44	619.492	712.182	809.168	588.629	816	501.16
Thaumarchaeota	167.516	216.535	195.98	178.063	218.729	166.435	242.475	267.123	229.829	320.643	238.648	162.365	407.096	163.303	417.024	270.613	251.756	241.031	401.077	285.074	244.231	206.596	288.793	188.172	169.44	224.228	174.562	172.498	215.976	298.792	300	249.522	217.956	257.361	282.629	220.204	258.152	180.491	198.185	203.892	181.877	282.667	229.56	380.508	287.818	190.832	411.371	184	498.84
	Mic01	Mic010	Mic011	Mic012	Mic013	Mic014	Mic015	Mic016	Mic017	Mic018	Mic019	Mic02	Mic020	Mic021	Mic022	Mic023	Mic024	Mic025	Mic026	Mic027	Mic028	Mic029	Mic03	Mic030	Mic031	Mic032	Mic033	Mic034	Mic035	Mic04	Mic05	Mic06	Mic07	Mic08	Mic09	Mic11	Mic110	Mic111	Mic112	Mic113	Mic114	Mic116	Mic117	Mic118	Mic119	Mic12	Mic120	Mic121	Mic122
Euryarchaeota	3756.05	6311.02	3726.49	2427.35	2656.19	2173.4	2591.97	3452.05	3306.85	3951.78	3662.09	3217.32	4380.02	2774.31	3902.72	3580.34	3550.35	3700.67	6559.89	3940.42	3559.62	5121.24	5543.1	13666.7	3043.57	3471.15	3395.98	3974.22	4382.64	4186.9	26550	4241.87	3600.12	3905.13	3328.95	3463.11	3817.93	3256.14	3370.65	2298.65	2438.3	4077.33	3781.97	4296.61	4037.48	3892.32	4653.29	3002.67	4351.89
Crenarchaeota	832.484	783.465	804.02	821.937	781.271	833.565	757.525	732.877	770.171	679.357	761.352	837.635	592.904	836.697	582.976	729.387	748.244	758.969	598.923	714.926	755.769	793.404	711.207	811.828	830.56	775.772	825.438	827.502	784.024	701.208	700	750.478	782.044	742.639	717.371	779.796	741.848	819.509	801.815	796.108	818.123	717.333	770.44	619.492	712.182	809.168	588.629	816	501.16
Thaumarchaeota	167.516	216.535	195.98	178.063	218.729	166.435	242.475	267.123	229.829	320.643	238.648	162.365	407.096	163.303	417.024	270.613	251.756	241.031	401.077	285.074	244.231	206.596	288.793	188.172	169.44	224.228	174.562	172.498	215.976	298.792	300	249.522	217.956	257.361	282.629	220.204	258.152	180.491	198.185	203.892	181.877	282.667	229.56	380.508	287.818	190.832	411.371	184	498.84
	Mic01	Mic010	Mic011	Mic012	Mic013	Mic014	Mic015	Mic016	Mic017	Mic018	Mic019	Mic02	Mic020	Mic021	Mic022	Mic023	Mic024	Mic025	Mic026	Mic027	Mic028	Mic029	Mic03	Mic030	Mic031	Mic032	Mic033	Mic034	Mic035	Mic04	Mic05	Mic06	Mic07	Mic08	Mic09	Mic11	Mic110	Mic111	Mic112	Mic113	Mic114	Mic116	Mic117	Mic118	Mic119	Mic12	Mic120	Mic121	Mic122
Euryarchaeota	3756.05	6311.02	3726.49	2427.35	2656.19	2173.4	2591.97	3452.05	3306.85	3951.78	3662.09	3217.32	4380.02	2774.31	3902.72	3580.34	3550.35	3700.67	6559.89	3940.42	3559.62	5121.24	5543.1	13666.7	3043.57	3471.15	3395.98	3974.22	4382.64	4186.9	26550	4241.87	3600.12	3905.13	3328.95	3463.11	3817.93	3256.14	3370.65	2298.65	2438.3	4077.33	3781.97	4296.61	4037.48	3892.32	4653.29	3002.67	4351.89
Crenarchaeota	832.484	783.465	804.02	821.937	781.271	833.565	757.525	732.877	770.171	679.357	761.352	837.635	592.904	836.697	582.976	729.387	748.244	758.969	598.923	714.926	755.769	793.404	711.207	811.828	830.56	775.772	825.438	827.502	784.024	701.208	700	750.478	782.044	742.639	717.371	779.796	741.848	819.509	801.815	796.108	818.123	717.333	770.44	619.492	712.182	809.168	588.629	816	501.16
Thaumarchaeota	167.516	216.535	195.98	178.063	218.729	166.435	242.475	267.123	229.829	320.643	238.648	162.365	407.096	163.303	417.024	270.613	251.756	241.031	401.077	285.074	244.231	206.596	288.793	188.172	169.44	224.228	174.562	172.498	215.976	298.792	300	249.522	217.956	257.361	282.629	220.204	258.152	180.491	198.185	203.892	181.877	282.667	229.56	380.508	287.818	190.832	411.371	184	498.84
	Mic01	Mic010	Mic011	Mic012	Mic013	Mic014	Mic015	Mic016	Mic017	Mic018	Mic019	Mic02	Mic020	Mic021	Mic022	Mic023	Mic024	Mic025	Mic026	Mic027	Mic028	Mic029	Mic03	Mic030	Mic031	Mic032	Mic033	Mic034	Mic035	Mic04	Mic05	Mic06	Mic07	Mic08	Mic09	Mic11	Mic110	Mic111	Mic112	Mic113	Mic114	Mic116	Mic117	Mic118	Mic119	Mic12	Mic120	Mic121	Mic122
Euryarchaeota	3756.05	6311.02	3726.49	2427.35	2656.19	2173.4	2591.97	3452.05	3306.85	3951.78	3662.09	3217.32	4380.02	2774.31	3902.72	3580.34	3550.35	3700.67	6559.89	3940.42	3559.62	5121.24	5543.1	13666.7	3043.57	3471.15	3395.98	3974.22	4382.64	4186.9	26550	4241.87	3600.12	3905.13	3328.95	3463.11	3817.93	3256.14	3370.65	2298.65	2438.3	4077.33	3781.97	4296.61	4037.48	3892.32	4653.29	3002.67	4351.89
Crenarchaeota	832.484	783.465	804.02	821.937	781.271	833.565	757.525	732.877	770.171	679.357	761.352	837.635	592.904	836.697	582.976	729.387	748.244	758.969	598.923	714.926	755.769	793.404	711.207	811.828	830.56	775.772	825.438	827.502	784.024	701.208	700	750.478	782.044	742.639	717.371	779.796	741.848	819.509	801.815	796.108	818.123	717.333	770.44	619.492	712.182	809.168	588.629	816	501.16
Thaumarchaeota	167.516	216.535	195.98	178.063	218.729	166.435	242.475	267.123	229.829	320.643	238.648	162.365	407.096	163.303	417.024	270.613	251.756	241.031	401.077	285.074	244.231	206.596	288.793	188.172	169.44	224.228	174.562	172.498	215.976	298.792	300	249.522	217.956	257.361	282.629	220.204	258.152	180.491	198.185	203.892	181.877	282.667	229.56	380.508	287.818	190.832	411.371	184	498.84
	Mic01	Mic010	Mic011	Mic012	Mic013	Mic014	Mic015	Mic016	Mic017	Mic018	Mic019	Mic02	Mic020	Mic021	Mic022	Mic023	Mic024	Mic025	Mic026	Mic027	Mic028	Mic029	Mic03	Mic030	Mic031	Mic032	Mic033	Mic034	Mic035	Mic04	Mic05	Mic06	Mic07	Mic08	Mic09	Mic11	Mic110	Mic111	Mic112	Mic113	Mic114	Mic116	Mic117	Mic118	Mic119	Mic12	Mic120	Mic121	Mic122
Euryarchaeota	3756.05	6311.02	3726.49	2427.35	2656.19	2173.4	2591.97	3452.05	3306.85	3951.78	3662.09	3217.32	4380.02	2774.31	3902.72	3580.34	3550.35	3700.67	6559.89	3940.42	3559.62	5121.24	5543.1	13666.7	3043.57	3471.15	3395.98	3974.22	4382.64	4186.9	26550	4241.87	3600.12	3905.13	3328.95	3463.11	3817.93	3256.14	3370.65	2298.65	2438.3	4077.33	3781.97	4296.61	4037.48	3892.32	4653.29	3002.67	4351.89
Crenarchaeota	832.484	783.465	804.02	821.937	781.271	833.565	757.525	732.877	770.171	679.357	761.352	837.635	592.904	836.697	582.976	729.387	748.244	758.969	598.923	714.926	755.769	793.404	711.207	811.828	830.56	775.772	825.438	827.502	784.024	701.208	700	750.478	782.044	742.639	717.371	779.796	741.848	819.509	801.815	796.108	818.123	717.333	770.44	619.492	712.182	809.168	588.629	816	501.16
Thaumarchaeota	167.516	216.535	195.98	178.063	218.729	166.435	242.475	267.123	229.829	320.643	238.648	162.365	407.096	163.303	417.024	270.613	251.756	241.031	401.077	285.074	244.231	206.596	288.793	188.172	169.44	224.228	174.562	172.498	215.976	298.792	300	249.522	217.956	257.361	282.629	220.204	258.152	180.491	198.185	203.892	181.877	282.667	229.56	380.508	287.818	190.832	411.371	184	498.84
	Mic01	Mic010	Mic011	Mic012	Mic013	Mic014	Mic015	Mic016	Mic017	Mic018	Mic019	Mic02	Mic020	Mic021	Mic022	Mic023	Mic024	Mic025	Mic026	Mic027	Mic028	Mic029	Mic03	Mic030	Mic031	Mic032	Mic033	Mic034	Mic035	Mic04	Mic05	Mic06	Mic07	Mic08	Mic09	Mic11	Mic110	Mic111	Mic112	Mic113	Mic114	Mic116	Mic117	Mic118	Mic119	Mic12	Mic120	Mic121	Mic122
Euryarchaeota	3756.05	6311.02	3726.49	2427.35	2656.19	2173.4	2591.97	3452.05	3306.85	3951.78	3662.09	3217.32	4380.02	2774.31	3902.72	3580.34	3550.35	3700.67	6559.89	3940.42	3559.62	5121.24	5543.1	13666.7	3043.57	3471.15	3395.98	3974.22	4382.64	4186.9	26550	4241.87	3600.12	3905.13	3328.95	3463.11	3817.93	3256.14	3370.65	2298.65	2438.3	4077.33	3781.97	4296.61	4037.48	3892.32	4653.29	3002.67	4351.89
Crenarchaeota	832.484	783.465	804.02	821.937	781.271	833.565	757.525	732.877	770.171	679.357	761.352	837.635	592.904	836.697	582.976	729.387	748.244	758.969	598.923	714.926	755.769	793.404	711.207	811.828	830.56	775.772	825.438	827.502	784.024	701.208	700	750.478	782.044	742.639	717.371	779.796	741.848	819.509	801.815	796.108	818.123	717.333	770.44	619.492	712.182	809.168	588.629	816	501.16
Thaumarchaeota	167.516	216.535	195.98	178.063	218.729	166.435	242.475	267.123	229.829	320.643	238.648	162.365	407.096	163.303	417.024	270.613	251.756	241.031	401.077	285.074	244.231	206.596	288.793	188.172	169.44	224.228	174.562	172.498	215.976	298.792	300	249.522	217.956	257.361	282.629	220.204	258.152	180.491	198.185	203.892	181.877	282.667	229.56	380.508	287.818	190.832	411.371	184	498.84
	Mic01	Mic010	Mic011	Mic012	Mic013	Mic014	Mic015	Mic016	Mic017	Mic018	Mic019	Mic02	Mic020	Mic021	Mic022	Mic023	Mic024	Mic025	Mic026	Mic027	Mic028	Mic029	Mic03	Mic030	Mic031	Mic032	Mic033	Mic034	Mic035	Mic04	Mic05	Mic06	Mic07	Mic08	Mic09	Mic11	Mic110	Mic111	Mic112	Mic113	Mic114	Mic116	Mic117	Mic118	Mic119	Mic12	Mic120	Mic121	Mic122
Euryarchaeota	3756.05	6311.02	3726.49	2427.35	2656.19	2173.4	2591.97	3452.05	3306.85	3951.78	3662.09	3217.32	4380.02	2774.31	3902.72	3580.34	3550.35	3700.67	6559.89	3940.42	3559.62	5121.24	5543.1	13666.7	3043.57	3471.15	3395.98	3974.22	4382.64	4186.9	26550	4241.87	3600.12	3905.13	3328.95	3463.11	3817.93	3256.14	3370.65	2298.65	2438.3	4077.33	3781.97	4296.61	4037.48	3892.32	4653.29	3002.67	4351.89
Crenarchaeota	832.484	783.465	804.02	821.937	781.271	833.565	757.525	732.877	770.171	679.357	761.352	837.635	592.904	836.697	582.976	729.387	748.244	758.969	598.923	714.926	755.769	793.404	711.207	811.828	830.56	775.772	825.438	827.502	784.024	701.208	700	750.478	782.044	742.639	717.371	779.796	741.848	819.509	801.815	796.108	818.123	717.333	770.44	619.492	712.182	809.168	588.629	816	501.16
Thaumarchaeota	167.516	216.535	195.98	178.063	218.729	166.435	242.475	267.123	229.829	320.643	238.648	162.365	407.096	163.303	417.024	270.613	251.756	241.031	401.077	285.074	244.231	206.596	288.793	188.172	169.44	224.228	174.562	172.498	215.976	298.792	300	249.522	217.956	257.361	282.629	220.204	258.152	180.491	198.185	203.892	181.877	282.667	229.56	380.508	287.818	190.832	411.371	184	498.84
	Mic01	Mic010	Mic011	Mic012	Mic013	Mic014	Mic015	Mic016	Mic017	Mic018	Mic019	Mic02	Mic020	Mic021	Mic022	Mic023	Mic024	Mic025	Mic026	Mic027	Mic028	Mic029	Mic03	Mic030	Mic031	Mic032	Mic033	Mic034	Mic035	Mic04	Mic05	Mic06	Mic07	Mic08	Mic09	Mic11	Mic110	Mic111	Mic112	Mic113	Mic114	Mic116	Mic117	Mic118	Mic119	Mic12	Mic120	Mic121	Mic122
Euryarchaeota	3756.05	6311.02	3726.49	2427.35	2656.19	2173.4	2591.97	3452.05	3306.85	3951.78	3662.09	3217.32	4380.02	2774.31	3902.72	3580.34	3550.35	3700.67	6559.89	3940.42	3559.62	5121.24	5543.1	13666.7	3043.57	3471.15	3395.98	3974.22	4382.64	4186.9	26550	4241.87	3600.12	3905.13	3328.95	3463.11	3817.93	3256.14	3370.65	2298.65	2438.3	4077.33	3781.97	4296.61	4037.48	3892.32	4653.29	3002.67	4351.89
Crenarchaeota	832.484	783.465	804.02	821.937	781.271	833.565	757.525	732.877	770.171	679.357	761.352	837.635	592.904	836.697	582.976	729.387	748.244	758.969	598.923	714.926	755.769	793.404	711.207	811.828	830.56	775.772	825.438	827.502	784.024	701.208	700	750.478	782.044	742.639	717.371	779.796	741.848	819.509	801.815	796.108	818.123	717.333	770.44	619.492	712.182	809.168	588.629	816	501.16
Thaumarchaeota	167.516	216.535	195.98	178.063	218.729	166.435	242.475	267.123	229.829	320.643	238.648	162.365	407.096	163.303	417.024	270.613	251.756	241.031	401.077	285.074	244.231	206.596	288.793	188.172	169.44	224.228	174.562	172.498	215.976	298.792	300	249.522	217.956	257.361	282.629	220.204	258.152	180.491	198.185	203.892	181.877	282.667	229.56	380.508	287.818	190.832	411.371	184	498.84
	Mic01	Mic010	Mic011	Mic012	Mic013	Mic014	Mic015	Mic016	Mic017	Mic018	Mic019	Mic02	Mic020	Mic021	Mic022	Mic023	Mic024	Mic025	Mic026	Mic027	Mic028	Mic029	Mic03	Mic030	Mic031	Mic032	Mic033	Mic034	Mic035	Mic04	Mic05	Mic06	Mic07	Mic08	Mic09	Mic11	Mic110	Mic111	Mic112	Mic113	Mic114	Mic116	Mic117	Mic118	Mic119	Mic12	Mic120	Mic121	Mic122
Euryarchaeota	3756.05	6311.02	3726.49	2427.35	2656.19	2173.4	2591.97	3452.05	3306.85	3951.78	3662.09	3217.32	4380.02	2774.31	3902.72	3580.34	3550.35	3700.67	6559.89	3940.42	3559.62	5121.24	5543.1	13666.7	3043.57	3471.15	3395.98	3974.22	4382.64	4186.9	26550	4241.87	3600.12	3905.13	3328.95	3463.11	3817.93	3256.14	3370.65	2298.65	2438.3	4077.33	3781.97	4296.61	4037.48	3892.32	4653.29	3002.67	4351.89
Crenarchaeota	832.484	783.465	804.02	821.937	781.271	833.565	757.525	732.877	770.171	679.357	761.352	837.635	592.904	836.697	582.976	729.387	748.244	758.969	598.923	714.926	755.769	793.404	711.207	811.828	830.56	775.772	825.438	827.502	784.024	701.208	700	750.478	782.044	742.639	717.371	779.796	741.848	819.509	801.815	796.108	818.123	717.333	770.44	619.492	712.182	809.168	588.629	816	501.16
Thaumarchaeota	167.516	216.535	195.98	178.063	218.729	166.435	242.475	267.123	229.829	320.643	238.648	162.365	407.096	163.303	417.024	270.613	251.756	241.031	401.077	285.074	244.231	206.596	288.793	188.172	169.44	224.228	174.562	172.498	215.976	298.792	300	249.522	217.956	257.361	282.629	220.204	258.152	180.491	198.185	203.892	181.877	282.667	229.56	380.508	287.818	190.832	411.371	184	498.84
	Mic01	Mic010	Mic011	Mic012	Mic013	Mic014	Mic015	Mic016	Mic017	Mic018	Mic019	Mic02	Mic020	Mic021	Mic022	Mic023	Mic024	Mic025	Mic026	Mic027	Mic028	Mic029	Mic03	Mic030	Mic031	Mic032	Mic033	Mic034	Mic035	Mic04	Mic05	Mic06	Mic07	Mic08	Mic09	Mic11	Mic110	Mic111	Mic112	Mic113	Mic114	Mic116	Mic117	Mic118	Mic119	Mic12	Mic120	Mic121	Mic122
Euryarchaeota	3756.05	6311.02	3726.49	2427.35	2656.19	2173.4	2591.97	3452.05	3306.85	3951.78	3662.09	3217.32	4380.02	2774.31	3902.72	3580.34	3550.35	3700.67	6559.89	3940.42	3559.62	5121.24	5543.1	13666.7	3043.57	3471.15	3395.98	3974.22	4382.64	4186.9	26550	4241.87	3600.12	3905.13	3328.95	3463.11	3817.93	3256.14	3370.65	2298.65	2438.3	4077.33	3781.97	4296.61	4037.48	3892.32	4653.29	3002.67	4351.89
Crenarchaeota	832.484	783.465	804.02	821.937	781.271	833.565	757.525	732.877	770.171	679.357	761.352	837.635	592.904	836.697	582.976	729.387	748.244	758.969	598.923	714.926	755.769	793.404	711.207	811.828	830.56	775.772	825.438	827.502	784.024	701.208	700	750.478	782.044	742.639	717.371	779.796	741.848	819.509	801.815	796.108	818.123	717.333	770.44	619.492	712.182	809.168	588.629	816	501.16
Thaumarchaeota	167.516	216.535	195.98	178.063	218.729	166.435	242.475	267.123	229.829	320.643	238.648	162.365	407.096	163.303	417.024	270.613	251.756	241.031	401.077	285.074	244.231	206.596	288.793	188.172	169.44	224.228	174.562	172.498	215.976	298.792	300	249.522	217.956	257.361	282.629	220.204	258.152	180.491	198.185	203.892	181.877	282.667	229.56	380.508	287.818	190.832	411.371	184	498.84
	Mic01	Mic010	Mic011	Mic012	Mic013	Mic014	Mic015	Mic016	Mic017	Mic018	Mic019	Mic02	Mic020	Mic021	Mic022	Mic023	Mic024	Mic025	Mic026	Mic027	Mic028	Mic029	Mic03	Mic030	Mic031	Mic032	Mic033	Mic034	Mic035	Mic04	Mic05	Mic06	Mic07	Mic08	Mic09	Mic11	Mic110	Mic111	Mic112	Mic113	Mic114	Mic116	Mic117	Mic118	Mic119	Mic12	Mic120	Mic121	Mic122
Euryarchaeota	3756.05	6311.02	3726.49	2427.35	2656.19	2173.4	2591.97	3452.05	3306.85	3951.78	3662.09	3217.32	4380.02	2774.31	3902.72	3580.34	3550.35	3700.67	6559.89	3940.42	3559.62	5121.24	5543.1	13666.7	3043.57	3471.15	3395.98	3974.22	4382.64	4186.9	26550	4241.87	3600.12	3905.13	3328.95	3463.11	3817.93	3256.14	3370.65	2298.65	2438.3	4077.33	3781.97	4296.61	4037.48	3892.32	4653.29	3002.67	4351.89
Crenarchaeota	832.484	783.465	804.02	821.937	781.271	833.565	757.525	732.877	770.171	679.357	761.352	837.635	592.904	836.697	582.976	729.387	748.244	758.969	598.923	714.926	755.769	793.404	711.207	811.828	830.56	775.772	825.438	827.502	784.024	701.208	700	750.478	782.044	742.639	717.371	779.796	741.848	819.509	801.815	796.108	818.123	717.333	770.44	619.492	712.182	809.168	588.629	816	501.16
Thaumarchaeota	167.516	216.535	195.98	178.063	218.729	166.435	242.475	267.123	229.829	320.643	238.648	162.365	407.096	163.303	417.024	270.613	251.756	241.031	401.077	285.074	244.231	206.596	288.793	188.172	169.44	224.228	174.562	172.498	215.976	298.792	300	249.522	217.956	257.361	282.629	220.204	258.152	180.491	198.185	203.892	181.877	282.667	229.56	380.508	287.818	190.832	411.371	184	498.84
	Mic01	Mic010	Mic011	Mic012	Mic013	Mic014	Mic015	Mic016	Mic017	Mic018	Mic019	Mic02	Mic020	Mic021	Mic022	Mic023	Mic024	Mic025	Mic026	Mic027	Mic028	Mic029	Mic03	Mic030	Mic031	Mic032	Mic033	Mic034	Mic035	Mic04	Mic05	Mic06	Mic07	Mic08	Mic09	Mic11	Mic110	Mic111	Mic112	Mic113	Mic114	Mic116	Mic117	Mic118	Mic119	Mic12	Mic120	Mic121	Mic122
Euryarchaeota	3756.05	6311.02	3726.49	2427.35	2656.19	2173.4	2591.97	3452.05	3306.85	3951.78	3662.09	3217.32	4380.02	2774.31	3902.72	3580.34	3550.35	3700.67	6559.89	3940.42	3559.62	5121.24	5543.1	13666.7	3043.57	3471.15	3395.98	3974.22	4382.64	4186.9	26550	4241.87	3600.12	3905.13	3328.95	3463.11	3817.93	3256.14	3370.65	2298.65	2438.3	4077.33	3781.97	4296.61	4037.48	3892.32	4653.29	3002.67	4351.89
Crenarchaeota	832.484	783.465	804.02	821.937	781.271	833.565	757.525	732.877	770.171	679.357	761.352	837.635	592.904	836.697	582.976	729.387	748.244	758.969	598.923	714.926	755.769	793.404	711.207	811.828	830.56	775.772	825.438	827.502	784.024	701.208	700	750.478	782.044	742.639	717.371	779.796	741.848	819.509	801.815	796.108	818.123	717.333	770.44	619.492	712.182	809.168	588.629	816	501.16
Thaumarchaeota	167.516	216.535	195.98	178.063	218.729	166.435	242.475	267.123	229.829	320.643	238.648	162.365	407.096	163.303	417.024	270.613	251.756	241.031	401.077	285.074	244.231	206.596	288.793	188.172	169.44	224.228	174.562	172.498	215.976	298.792	300	249.522	217.956	257.361	282.629	220.204	258.152	180.491	198.185	203.892	181.877	282.667	229.56	380.508	287.818	190.832	411.371	184	498.84
	Mic01	Mic010	Mic011	Mic012	Mic013	Mic014	Mic015	Mic016	Mic017	Mic018	Mic019	Mic02	Mic020	Mic021	Mic022	Mic023	Mic024	Mic025	Mic026	Mic027	Mic028	Mic029	Mic03	Mic030	Mic031	Mic032	Mic033	Mic034	Mic035	Mic04	Mic05	Mic06	Mic07	Mic08	Mic09	Mic11	Mic110	Mic111	Mic112	Mic113	Mic114	Mic116	Mic117	Mic118	Mic119	Mic12	Mic120	Mic121	Mic122
Euryarchaeota	3756.05	6311.02	3726.49	2427.35	2656.19	2173.4	2591.97	3452.05	3306.85	3951.78	3662.09	3217.32	4380.02	2774.31	3902.72	3580.34	3550.35	3700.67	6559.89	3940.42	3559.62	5121.24	5543.1	13666.7	3043.57	3471.15	3395.98	3974.22	4382.64	4186.9	26550	4241.87	3600.12	3905.13	3328.95	3463.11	3817.93	3256.14	3370.65	2298.65	2438.3	4077.33	3781.97	4296.61	4037.48	3892.32	4653.29	3002.67	4351.89
Crenarchaeota	832.484	783.465	804.02	821.937	781.271	833.565	757.525	732.877	770.171	679.357	761.352	837.635	592.904	836.697	582.976	729.387	748.244	758.969	598.923	714.926	755.769	793.404	711.207	811.828	830.56	775.772	825.438	827.502	784.024	701.208	700	750.478	782.044	742.639	717.371	779.796	741.848	819.509	801.815	796.108	818.123	717.333	770.44	619.492	712.182	809.168	588.629	816	501.16
Thaumarchaeota	167.516	216.535	195.98	178.063	218.729	166.435	242.475	267.123	229.829	320.643	238.648	162.365	407.096	163.303	417.024	270.613	251.756	241.031	401.077	285.074	244.231	206.596	288.793	188.172	169.44	224.228	174.562	172.498	215.976	298.792	300	249.522	217.956	257.361	282.629	220.204	258.152	180.491	198.185	203.892	181.877	282.667	229.56	380.508	287.818	190.832	411.371	184	498.84
	Mic01	Mic010	Mic011	Mic012	Mic013	Mic014	Mic015	Mic016	Mic017	Mic018	Mic019	Mic02	Mic020	Mic021	Mic022	Mic023	Mic024	Mic025	Mic026	Mic027	Mic028	Mic029	Mic03	Mic030	Mic031	Mic032	Mic033	Mic034	Mic035	Mic04	Mic05	Mic06	Mic07	Mic08	Mic09	Mic11	Mic110	Mic111	Mic112	Mic113	Mic114	Mic116	Mic117	Mic118	Mic119	Mic12	Mic120	Mic121	Mic122
Euryarchaeota	3756.05	6311.02	3726.49	2427.35	2656.19	2173.4	2591.97	3452.05	3306.85	3951.78	3662.09	3217.32	4380.02	2774.31	3902.72	3580.34	3550.35	3700.67	6559.89	3940.42	3559.62	5121.24	5543.1	13666.7	3043.57	3471.15	3395.98	3974.22	4382.64	4186.9	26550	4241.87	3600.12	3905.13	3328.95	3463.11	3817.93	3256.14	3370.65	2298.65	2438.3	4077.33	3781.97	4296.61	4037.48	3892.32	4653.29	3002.67	4351.89
Crenarchaeota	832.484	783.465	804.02	821.937	781.271	833.565	757.525	732.877	770.171	679.357	761.352	837.635	592.904	836.697	582.976	729.387	748.244	758.969	598.923	714.926	755.769	793.404	711.207	811.828	830.56	775.772	825.438	827.502	784.024	701.208	700	750.478	782.044	742.639	717.371	779.796	741.848	819.509	801.815	796.108	818.123	717.333	770.44	619.492	712.182	809.168	588.629	816	501.16
Thaumarchaeota	167.516	216.535	195.98	178.063	218.729	166.435	242.475	267.123	229.829	320.643	238.648	162.365	407.096	163.303	417.024	270.613	251.756	241.031	401.077	285.074	244.231	206.596	288.793	188.172	169.44	224.228	174.562	172.498	215.976	298.792	300	249.522	217.956	257.361	282.629	220.204	258.152	180.491	198.185	203.892	181.877	282.667	229.56	380.508	287.818	190.832	411.371	184	498.84
	Mic01	Mic010	Mic011	Mic012	Mic013	Mic014	Mic015	Mic016	Mic017	Mic018	Mic019	Mic02	Mic020	Mic021	Mic022	Mic023	Mic024	Mic025	Mic026	Mic027	Mic028	Mic029	Mic03	Mic030	Mic031	Mic032	Mic033	Mic034	Mic035	Mic04	Mic05	Mic06	Mic07	Mic08	Mic09	Mic11	Mic110	Mic111	Mic112	Mic113	Mic114	Mic116	Mic117	Mic118	Mic119	Mic12	Mic120	Mic121	Mic122
Euryarchaeota	3756.05	6311.02	3726.49	2427.35	2656.19	2173.4	2591.97	3452.05	3306.85	3951.78	3662.09	3217.32	4380.02	2774.31	3902.72	3580.34	3550.35	3700.67	6559.89	3940.42	3559.62	5121.24	5543.1	13666.7	3043.57	3471.15	3395.98	3974.22	4382.64	4186.9	26550	4241.87	3600.12	3905.13	3328.95	3463.11	3817.93	3256.14	3370.65	2298.65	2438.3	4077.33	3781.97	4296.61	4037.48	3892.32	4653.29	3002.67	4351.89
Crenarchaeota	832.484	783.465	804.02	821.937	781.271	833.565	757.525	732.877	770.171	679.357	761.352	837.635	592.904	836.697	582.976	729.387	748.244	758.969	598.923	714.926	755.769	793.404	711.207	811.828	830.56	775.772	825.438	827.502	784.024	701.208	700	750.478	782.044	742.639	717.371	779.796	741.848	819.509	801.815	796.108	818.123	717.333	770.44	619.492	712.182	809.168	588.629	816	501.16
Thaumarchaeota	167.516	216.535	195.98	178.063	218.729	166.435	242.475	267.123	229.829	320.643	238.648	162.365	407.096	163.303	417.024	270.613	251.756	241.031	401.077	285.074	244.231	206.596	288.793	188.172	169.44	224.228	174.562	172.498	215.976	298.792	300	249.522	217.956	257.361	282.629	220.204	258.152	180.491	198.185	203.892	181.877	282.667	229.56	380.508	287.818	190.832	411.371	184	498.84
	Mic01	Mic010	Mic011	Mic012	Mic013	Mic014	Mic015	Mic016	Mic017	Mic018	Mic019	Mic02	Mic020	Mic021	Mic022	Mic023	Mic024	Mic025	Mic026	Mic027	Mic028	Mic029	Mic03	Mic030	Mic031	Mic032	Mic033	Mic034	Mic035	Mic04	Mic05	Mic06	Mic07	Mic08	Mic09	Mic11	Mic110	Mic111	Mic112	Mic113	Mic114	Mic116	Mic117	Mic118	Mic119	Mic12	Mic120	Mic121	Mic122
Euryarchaeota	3756.05	6311.02	3726.49	2427.35	2656.19	2173.4	2591.97	3452.05	3306.85	3951.78	3662.09	3217.32	4380.02	2774.31	3902.72	3580.34	3550.35	3700.67	6559.89	3940.42	3559.62	5121.24	5543.1	13666.7	3043.57	3471.15	3395.98	3974.22	4382.64	4186.9	26550	4241.87	3600.12	3905.13	3328.95	3463.11	3817.93	3256.14	3370.65	2298.65	2438.3	4077.33	3781.97	4296.61	4037.48	3892.32	4653.29	3002.67	4351.89
Crenarchaeota	832.484	783.465	804.02	821.937	781.271	833.565	757.525	732.877	770.171	679.357	761.352	837.635	592.904	836.697	582.976	729.387	748.244	758.969	598.923	714.926	755.769	793.404	711.207	811.828	830.56	775.772	825.438	827.502	784.024	701.208	700	750.478	782.044	742.639	717.371	779.796	741.848	819.509	801.815	796.108	818.123	717.333	770.44	619.492	712.182	809.168	588.629	816	501.16
Thaumarchaeota	167.516	216.535	195.98	178.063	218.729	166.435	242.475	267.123	229.829	320.643	238.648	162.365	407.096	163.303	417.024	270.613	251.756	241.031	401.077	285.074	244.231	206.596	288.793	188.172	169.44	224.228	174.562	172.498	215.976	298.792	300	249.522	217.956	257.361	282.629	220.204	258.152	180.491	198.185	203.892	181.877	282.667	229.56	380.508	287.818	190.832	411.371	184	498.84
	Mic01	Mic010	Mic011	Mic012	Mic013	Mic014	Mic015	Mic016	Mic017	Mic018	Mic019	Mic02	Mic020	Mic021	Mic022	Mic023	Mic024	Mic025	Mic026	Mic027	Mic028	Mic029	Mic03	Mic030	Mic031	Mic032	Mic033	Mic034	Mic035	Mic04	Mic05	Mic06	Mic07	Mic08	Mic09	Mic11	Mic110	Mic111	Mic112	Mic113	Mic114	Mic116	Mic117	Mic118	Mic119	Mic12	Mic120	Mic121	Mic122
Euryarchaeota	3756.05	6311.02	3726.49	2427.35	2656.19	2173.4	2591.97	3452.05	3306.85	3951.78	3662.09	3217.32	4380.02	2774.31	3902.72	3580.34	3550.35	3700.67	6559.89	3940.42	3559.62	5121.24	5543.1	13666.7	3043.57	3471.15	3395.98	3974.22	4382.64	4186.9	26550	4241.87	3600.12	3905.13	3328.95	3463.11	3817.93	3256.14	3370.65	2298.65	2438.3	4077.33	3781.97	4296.61	4037.48	3892.32	4653.29	3002.67	4351.89
Crenarchaeota	832.484	783.465	804.02	821.937	781.271	833.565	757.525	732.877	770.171	679.357	761.352	837.635	592.904	836.697	582.976	729.387	748.244	758.969	598.923	714.926	755.769	793.404	711.207	811.828	830.56	775.772	825.438	827.502	784.024	701.208	700	750.478	782.044	742.639	717.371	779.796	741.848	819.509	801.815	796.108	818.123	717.333	770.44	619.492	712.182	809.168	588.629	816	501.16
Thaumarchaeota	167.516	216.535	195.98	178.063	218.729	166.435	242.475	267.123	229.829	320.643	238.648	162.365	407.096	163.303	417.024	270.613	251.756	241.031	401.077	285.074	244.231	206.596	288.793	188.172	169.44	224.228	174.562	172.498	215.976	298.792	300	249.522	217.956	257.361	282.629	220.204	258.152	180.491	198.185	203.892	181.877	282.667	229.56	380.508	287.818	190.832	411.371	184	498.84
	Mic01	Mic010	Mic011	Mic012	Mic013	Mic014	Mic015	Mic016	Mic017	Mic018	Mic019	Mic02	Mic020	Mic021	Mic022	Mic023	Mic024	Mic025	Mic026	Mic027	Mic028	Mic029	Mic03	Mic030	Mic031	Mic032	Mic033	Mic034	Mic035	Mic04	Mic05	Mic06	Mic07	Mic08	Mic09	Mic11	Mic110	Mic111	Mic112	Mic113	Mic114	Mic116	Mic117	Mic118	Mic119	Mic12	Mic120	Mic121	Mic122
Euryarchaeota	3756.05	6311.02	3726.49	2427.35	2656.19	2173.4	2591.97	3452.05	3306.85	3951.78	3662.09	3217.32	4380.02	2774.31	3902.72	3580.34	3550.35	3700.67	6559.89	3940.42	3559.62	5121.24	5543.1	13666.7	3043.57	3471.15	3395.98	3974.22	4382.64	4186.9	26550	4241.87	3600.12	3905.13	3328.95	3463.11	3817.93	3256.14	3370.65	2298.65	2438.3	4077.33	3781.97	4296.61	4037.48	3892.32	4653.29	3002.67	4351.89
Crenarchaeota	832.484	783.465	804.02	821.937	781.271	833.565	757.525	732.877	770.171	679.357	761.352	837.635	592.904	836.697	582.976	729.387	748.244	758.969	598.923	714.926	755.769	793.404	711.207	811.828	830.56	775.772	825.438	827.502	784.024	701.208	700	750.478	782.044	742.639	717.371	779.796	741.848	819.509	801.815	796.108	818.123	717.333	770.44	619.492	712.182	809.168	588.629	816	501.16
Thaumarchaeota	167.516	216.535	195.98	178.063	218.729	166.435	242.475	267.123	229.829	320.643	238.648	162.365	407.096	163.303	417.024	270.613	251.756	241.031	401.077	285.074	244.231	206.596	288.793	188.172	169.44	224.228	174.562	172.498	215.976	298.792	300	249.522	217.956	257.361	282.629	220.204	258.152	180.491	198.185	203.892	181.877	282.667	229.56	380.508	287.818	190.832	411.371	184	498.84
	Mic01	Mic010	Mic011	Mic012	Mic013	Mic014	Mic015	Mic016	Mic017	Mic018	Mic019	Mic02	Mic020	Mic021	Mic022	Mic023	Mic024	Mic025	Mic026	Mic027	Mic028	Mic029	Mic03	Mic030	Mic031	Mic032	Mic033	Mic034	Mic035	Mic04	Mic05	Mic06	Mic07	Mic08	Mic09	Mic11	Mic110	Mic111	Mic112	Mic113	Mic114	Mic116	Mic117	Mic118	Mic119	Mic12	Mic120	Mic121	Mic122
Euryarchaeota	3756.05	6311.02	3726.49	2427.35	2656.19	2173.4	2591.97	3452.05	3306.85	3951.78	3662.09	3217.32	4380.02	2774.31	3902.72	3580.34	3550.35	3700.67	6559.89	3940.42	3559.62	5121.24	5543.1	13666.7	3043.57	3471.15	3395.98	3974.22	4382.64	4186.9	26550	4241.87	3600.12	3905.13	3328.95	3463.11	3817.93	3256.14	3370.65	2298.65	2438.3	4077.33	3781.97	4296.61	4037.48	3892.32	4653.29	3002.67	4351.89
Crenarchaeota	832.484	783.465	804.02	821.937	781.271	833.565	757.525	732.877	770.171	679.357	761.352	837.635	592.904	836.697	582.976	729.387	748.244	758.969	598.923	714.926	755.769	793.404	711.207	811.828	830.56	775.772	825.438	827.502	784.024	701.208	700	750.478	782.044	742.639	717.371	779.796	741.848	819.509	801.815	796.108	818.123	717.333	770.44	619.492	712.182	809.168	588.629	816	501.16
Thaumarchaeota	167.516	216.535	195.98	178.063	218.729	166.435	242.475	267.123	229.829	320.643	238.648	162.365	407.096	163.303	417.024	270.613	251.756	241.031	401.077	285.074	244.231	206.596	288.793	188.172	169.44	224.228	174.562	172.498	215.976	298.792	300	249.522	217.956	257.361	282.629	220.204	258.152	180.491	198.185	203.892	181.877	282.667	229.56	380.508	287.818	190.832	411.371	184	498.84
	Mic01	Mic010	Mic011	Mic012	Mic013	Mic014	Mic015	Mic016	Mic017	Mic018	Mic019	Mic02	Mic020	Mic021	Mic022	Mic023	Mic024	Mic025	Mic026	Mic027	Mic028	Mic029	Mic03	Mic030	Mic031	Mic032	Mic033	Mic034	Mic035	Mic04	Mic05	Mic06	Mic07	Mic08	Mic09	Mic11	Mic110	Mic111	Mic112	Mic113	Mic114	Mic116	Mic117	Mic118	Mic119	Mic12	Mic120	Mic121	Mic122
Euryarchaeota	3756.05	6311.02	3726.49	2427.35	2656.19	2173.4	2591.97	3452.05	3306.85	3951.78	3662.09	3217.32	4380.02	2774.31	3902.72	3580.34	3550.35	3700.67	6559.89	3940.42	3559.62	5121.24	5543.1	13666.7	3043.57	3471.15	3395.98	3974.22	4382.64	4186.9	26550	4241.87	3600.12	3905.13	3328.95	3463.11	3817.93	3256.14	3370.65	2298.65	2438.3	4077.33	3781.97	4296.61	4037.48	3892.32	4653.29	3002.67	4351.89
Crenarchaeota	832.484	783.465	804.02	821.937	781.271	833.565	757.525	732.877	770.171	679.357	761.352	837.635	592.904	836.697	582.976	729.387	748.244	758.969	598.923	714.926	755.769	793.404	711.207	811.828	830.56	775.772	825.438	827.502	784.024	701.208	700	750.478	782.044	742.639	717.371	779.796	741.848	819.509	801.815	796.108	818.123	717.333	770.44	619.492	712.182	809.168	588.629	816	501.16
Thaumarchaeota	167.516	216.535	195.98	178.063	218.729	166.435	242.475	267.123	229.829	320.643	238.648	162.365	407.096	163.303	417.024	270.613	251.756	241.031	401.077	285.074	244.231	206.596	288.793	188.172	169.44	224.228	174.562	172.498	215.976	298.792	300	249.522	217.956	257.361	282.629	220.204	258.152	180.491	198.185	203.892	181.877	282.667	229.56	380.508	287.818	190.832	411.371	184	498.84
	Mic01	Mic010	Mic011	Mic012	Mic013	Mic014	Mic015	Mic016	Mic017	Mic018	Mic019	Mic02	Mic020	Mic021	Mic022	Mic023	Mic024	Mic025	Mic026	Mic027	Mic028	Mic029	Mic03	Mic030	Mic031	Mic032	Mic033	Mic034	Mic035	Mic04	Mic05	Mic06	Mic07	Mic08	Mic09	Mic11	Mic110	Mic111	Mic112	Mic113	Mic114	Mic116	Mic117	Mic118	Mic119	Mic12	Mic120	Mic121	Mic122
Euryarchaeota	3756.05	6311.02	3726.49	2427.35	2656.19	2173.4	2591.97	3452.05	3306.85	3951.78	3662.09	3217.32	4380.02	2774.31	3902.72	3580.34	3550.35	3700.67	6559.89	3940.42	3559.62	5121.24	5543.1	13666.7	3043.57	3471.15	3395.98	3974.22	4382.64	4186.9	26550	4241.87	3600.12	3905.13	3328.95	3463.11	3817.93	3256.14	3370.65	2298.65	2438.3	4077.33	3781.97	4296.61	4037.48	3892.32	4653.29	3002.67	4351.89
Crenarchaeota	832.484	783.465	804.02	821.937	781.271	833.565	757.525	732.877	770.171	679.357	761.352	837.635	592.904	836.697	582.976	729.387	748.244	758.969	598.923	714.926	755.769	793.404	711.207	811.828	830.56	775.772	825.438	827.502	784.024	701.208	700	750.478	782.044	742.639	717.371	779.796	741.848	819.509	801.815	796.108	818.123	717.333	770.44	619.492	712.182	809.168	588.629	816	501.16
Thaumarchaeota	167.516	216.535	195.98	178.063	218.729	166.435	242.475	267.123	229.829	320.643	238.648	162.365	407.096	163.303	417.024	270.613	251.756	241.031	401.077	285.074	244.231	206.596	288.793	188.172	169.44	224.228	174.562	172.498	215.976	298.792	300	249.522	217.956	257.361	282.629	220.204	258.152	180.491	198.185	203.892	181.877	282.667	229.56	380.508	287.818	190.832	411.371	184	498.84
	Mic01	Mic010	Mic011	Mic012	Mic013	Mic014	Mic015	Mic016	Mic017	Mic018	Mic019	Mic02	Mic020	Mic021	Mic022	Mic023	Mic024	Mic025	Mic026	Mic027	Mic028	Mic029	Mic03	Mic030	Mic031	Mic032	Mic033	Mic034	Mic035	Mic04	Mic05	Mic06	Mic07	Mic08	Mic09	Mic11	Mic110	Mic111	Mic112	Mic113	Mic114	Mic116	Mic117	Mic118	Mic119	Mic12	Mic120	Mic121	Mic122
Euryarchaeota	3756.05	6311.02	3726.49	2427.35	2656.19	2173.4	2591.97	3452.05	3306.85	3951.78	3662.09	3217.32	4380.02	2774.31	3902.72	3580.34	3550.35	3700.67	6559.89	3940.42	3559.62	5121.24	5543.1	13666.7	3043.57	3471.15	3395.98	3974.22	4382.64	4186.9	26550	4241.87	3600.12	3905.13	3328.95	3463.11	3817.93	3256.14	3370.65	2298.65	2438.3	4077.33	3781.97	4296.61	4037.48	3892.32	4653.29	3002.67	4351.89
Crenarchaeota	832.484	783.465	804.02	821.937	781.271	833.565	757.525	732.877	770.171	679.357	761.352	837.635	592.904	836.697	582.976	729.387	748.244	758.969	598.923	714.926	755.769	793.404	711.207	811.828	830.56	775.772	825.438	827.502	784.024	701.208	700	750.478	782.044	742.639	717.371	779.796	741.848	819.509	801.815	796.108	818.123	717.333	770.44	619.492	712.182	809.168	588.629	816	501.16
Thaumarchaeota	167.516	216.535	195.98	178.063	218.729	166.435	242.475	267.123	229.829	320.643	238.648	162.365	407.096	163.303	417.024	270.613	251.756	241.031	401.077	285.074	244.231	206.596	288.793	188.172	169.44	224.228	174.562	172.498	215.976	298.792	300	249.522	217.956	257.361	282.629	220.204	258.152	180.491	198.185	203.892	181.877	282.667	229.56	380.508	287.818	190.832	411.371	184	498.84
	Mic01	Mic010	Mic011	Mic012	Mic013	Mic014	Mic015	Mic016	Mic017	Mic018	Mic019	Mic02	Mic020	Mic021	Mic022	Mic023	Mic024	Mic025	Mic026	Mic027	Mic028	Mic029	Mic03	Mic030	Mic031	Mic032	Mic033	Mic034	Mic035	Mic04	Mic05	Mic06	Mic07	Mic08	Mic09	Mic11	Mic110	Mic111	Mic112	Mic113	Mic114	Mic116	Mic117	Mic118	Mic119	Mic12	Mic120	Mic121	Mic122
Euryarchaeota	3756.05	6311.02	3726.49	2427.35	2656.19	2173.4	2591.97	3452.05	3306.85	3951.78	3662.09	3217.32	4380.02	2774.31	3902.72	3580.34	3550.35	3700.67	6559.89	3940.42	3559.62	5121.24	5543.1	13666.7	3043.57	3471.15	3395.98	3974.22	4382.64	4186.9	26550	4241.87	3600.12	3905.13	3328.95	3463.11	3817.93	3256.14	3370.65	2298.65	2438.3	4077.33	3781.97	4296.61	4037.48	3892.32	4653.29	3002.67	4351.89
Crenarchaeota	832.484	783.465	804.02	821.937	781.271	833.565	757.525	732.877	770.171	679.357	761.352	837.635	592.904	836.697	582.976	729.387	748.244	758.969	598.923	714.926	755.769	793.404	711.207	811.828	830.56	775.772	825.438	827.502	784.024	701.208	700	750.478	782.044	742.639	717.371	779.796	741.848	819.509	801.815	796.108	818.123	717.333	770.44	619.492	712.182	809.168	588.629	816	501.16
Thaumarchaeota	167.516	216.535	195.98	178.063	218.729	166.435	242.475	267.123	229.829	320.643	238.648	162.365	407.096	163.303	417.024	270.613	251.756	241.031	401.077	285.074	244.231	206.596	288.793	188.172	169.44	224.228	174.562	172.498	215.976	298.792	300	249.522	217.956	257.361	282.629	220.204	258.152	180.491	198.185	203.892	181.877	282.667	229.56	380.508	287.818	190.832	411.371	184	498.84
	Mic01	Mic010	Mic011	Mic012	Mic013	Mic014	Mic015	Mic016	Mic017	Mic018	Mic019	Mic02	Mic020	Mic021	Mic022	Mic023	Mic024	Mic025	Mic026	Mic027	Mic028	Mic029	Mic03	Mic030	Mic031	Mic032	Mic033	Mic034	Mic035	Mic04	Mic05	Mic06	Mic07	Mic08	Mic09	Mic11	Mic110	Mic111	Mic112	Mic113	Mic114	Mic116	Mic117	Mic118	Mic119	Mic12	Mic120	Mic121	Mic122
Euryarchaeota	3756.05	6311.02	3726.49	2427.35	2656.19	2173.4	2591.97	3452.05	3306.85	3951.78	3662.09	3217.32	4380.02	2774.31	3902.72	3580.34	3550.35	3700.67	6559.89	3940.42	3559.62	5121.24	5543.1	13666.7	3043.57	3471.15	3395.98	3974.22	4382.64	4186.9	26550	4241.87	3600.12	3905.13	3328.95	3463.11	3817.93	3256.14	3370.65	2298.65	2438.3	4077.33	3781.97	4296.61	4037.48	3892.32	4653.29	3002.67	4351.89
Crenarchaeota	832.484	783.465	804.02	821.937	781.271	833.565	757.525	732.877	770.171	679.357	761.352	837.635	592.904	836.697	582.976	729.387	748.244	758.969	598.923	714.926	755.769	793.404	711.207	811.828	830.56	775.772	825.438	827.502	784.024	701.208	700	750.478	782.044	742.639	717.371	779.796	741.848	819.509	801.815	796.108	818.123	717.333	770.44	619.492	712.182	809.168	588.629	816	501.16
Thaumarchaeota	167.516	216.535	195.98	178.063	218.729	166.435	242.475	267.123	229.829	320.643	238.648	162.365	407.096	163.303	417.024	270.613	251.756	241.031	401.077	285.074	244.231	206.596	288.793	188.172	169.44	224.228	174.562	172.498	215.976	298.792	300	249.522	217.956	257.361	282.629	220.204	258.152	180.491	198.185	203.892	181.877	282.667	229.56	380.508	287.818	190.832	411.371	184	498.84
	Mic01	Mic010	Mic011	Mic012	Mic013	Mic014	Mic015	Mic016	Mic017	Mic018	Mic019	Mic02	Mic020	Mic021	Mic022	Mic023	Mic024	Mic025	Mic026	Mic027	Mic028	Mic029	Mic03	Mic030	Mic031	Mic032	Mic033	Mic034	Mic035	Mic04	Mic05	Mic06	Mic07	Mic08	Mic09	Mic11	Mic110	Mic111	Mic112	Mic113	Mic114	Mic116	Mic117	Mic118	Mic119	Mic12	Mic120	Mic121	Mic122
Euryarchaeota	3756.05	6311.02	3726.49	2427.35	2656.19	2173.4	2591.97	3452.05	3306.85	3951.78	3662.09	3217.32	4380.02	2774.31	3902.72	3580.34	3550.35	3700.67	6559.89	3940.42	3559.62	5121.24	5543.1	13666.7	3043.57	3471.15	3395.98	3974.22	4382.64	4186.9	26550	4241.87	3600.12	3905.13	3328.95	3463.11	3817.93	3256.14	3370.65	2298.65	2438.3	4077.33	3781.97	4296.61	4037.48	3892.32	4653.29	3002.67	4351.89
Crenarchaeota	832.484	783.465	804.02	821.937	781.271	833.565	757.525	732.877	770.171	679.357	761.352	837.635	592.904	836.697	582.976	729.387	748.244	758.969	598.923	714.926	755.769	793.404	711.207	811.828	830.56	775.772	825.438	827.502	784.024	701.208	700	750.478	782.044	742.639	717.371	779.796	741.848	819.509	801.815	796.108	818.123	717.333	770.44	619.492	712.182	809.168	588.629	816	501.16
Thaumarchaeota	167.516	216.535	195.98	178.063	218.729	166.435	242.475	267.123	229.829	320.643	238.648	162.365	407.096	163.303	417.024	270.613	251.756	241.031	401.077	285.074	244.231	206.596	288.793	188.172	169.44	224.228	174.562	172.498	215.976	298.792	300	249.522	217.956	257.361	282.629	220.204	258.152	180.491	198.185	203.892	181.877	282.667	229.56	380.508	287.818	190.832	411.371	184	498.84
	Mic01	Mic010	Mic011	Mic012	Mic013	Mic014	Mic015	Mic016	Mic017	Mic018	Mic019	Mic02	Mic020	Mic021	Mic022	Mic023	Mic024	Mic025	Mic026	Mic027	Mic028	Mic029	Mic03	Mic030	Mic031	Mic032	Mic033	Mic034	Mic035	Mic04	Mic05	Mic06	Mic07	Mic08	Mic09	Mic11	Mic110	Mic111	Mic112	Mic113	Mic114	Mic116	Mic117	Mic118	Mic119	Mic12	Mic120	Mic121	Mic122
Euryarchaeota	3756.05	6311.02	3726.49	2427.35	2656.19	2173.4	2591.97	3452.05	3306.85	3951.78	3662.09	3217.32	4380.02	2774.31	3902.72	3580.34	3550.35	3700.67	6559.89	3940.42	3559.62	5121.24	5543.1	13666.7	3043.57	3471.15	3395.98	3974.22	4382.64	4186.9	26550	4241.87	3600.12	3905.13	3328.95	3463.11	3817.93	3256.14	3370.65	2298.65	2438.3	4077.33	3781.97	4296.61	4037.48	3892.32	4653.29	3002.67	4351.89
Crenarchaeota	832.484	783.465	804.02	821.937	781.271	833.565	757.525	732.877	770.171	679.357	761.352	837.635	592.904	836.697	582.976	729.387	748.244	758.969	598.923	714.926	755.769	793.404	711.207	811.828	830.56	775.772	825.438	827.502	784.024	701.208	700	750.478	782.044	742.639	717.371	779.796	741.848	819.509	801.815	796.108	818.123	717.333	770.44	619.492	712.182	809.168	588.629	816	501.16
Thaumarchaeota	167.516	216.535	195.98	178.063	218.729	166.435	242.475	267.123	229.829	320.643	238.648	162.365	407.096	163.303	417.024	270.613	251.756	241.031	401.077	285.074	244.231	206.596	288.793	188.172	169.44	224.228	174.562	172.498	215.976	298.792	300	249.522	217.956	257.361	282.629	220.204	258.152	180.491	198.185	203.892	181.877	282.667	229.56	380.508	287.818	190.832	411.371	184	498.84
	Mic01	Mic010	Mic011	Mic012	Mic013	Mic014	Mic015	Mic016	Mic017	Mic018	Mic019	Mic02	Mic020	Mic021	Mic022	Mic023	Mic024	Mic025	Mic026	Mic027	Mic028	Mic029	Mic03	Mic030	Mic031	Mic032	Mic033	Mic034	Mic035	Mic04	Mic05	Mic06	Mic07	Mic08	Mic09	Mic11	Mic110	Mic111	Mic112	Mic113	Mic114	Mic116	Mic117	Mic118	Mic119	Mic12	Mic120	Mic121	Mic122
Euryarchaeota	3756.05	6311.02	3726.49	2427.35	2656.19	2173.4	2591.97	3452.05	3306.85	3951.78	3662.09	3217.32	4380.02	2774.31	3902.72	3580.34	3550.35	3700.67	6559.89	3940.42	3559.62	5121.24	5543.1	13666.7	3043.57	3471.15	3395.98	3974.22	4382.64	4186.9	26550	4241.87	3600.12	3905.13	3328.95	3463.11	3817.93	3256.14	3370.65	2298.65	2438.3	4077.33	3781.97	4296.61	4037.48	3892.32	4653.29	3002.67	4351.89
Crenarchaeota	832.484	783.465	804.02	821.937	781.271	833.565	757.525	732.877	770.171	679.357	761.352	837.635	592.904	836.697	582.976	729.387	748.244	758.969	598.923	714.926	755.769	793.404	711.207	811.828	830.56	775.772	825.438	827.502	784.024	701.208	700	750.478	782.044	742.639	717.371	779.796	741.848	819.509	801.815	796.108	818.123	717.333	770.44	619.492	712.182	809.168	588.629	816	501.16
Thaumarchaeota	167.516	216.535	195.98	178.063	218.729	166.435	242.475	267.123	229.829	320.643	238.648	162.365	407.096	163.303	417.024	270.613	251.756	241.031	401.077	285.074	244.231	206.596	288.793	188.172	169.44	224.228	174.562	172.498	215.976	298.792	300	249.522	217.956	257.361	282.629	220.204	258.152	180.491	198.185	203.892	181.877	282.667	229.56	380.508	287.818	190.832	411.371	184	498.84
	Mic01	Mic010	Mic011	Mic012	Mic013	Mic014	Mic015	Mic016	Mic017	Mic018	Mic019	Mic02	Mic020	Mic021	Mic022	Mic023	Mic024	Mic025	Mic026	Mic027	Mic028	Mic029	Mic03	Mic030	Mic031	Mic032	Mic033	Mic034	Mic035	Mic04	Mic05	Mic06	Mic07	Mic08	Mic09	Mic11	Mic110	Mic111	Mic112	Mic113	Mic114	Mic116	Mic117	Mic118	Mic119	Mic12	Mic120	Mic121	Mic122
Euryarchaeota	3756.05	6311.02	3726.49	2427.35	2656.19	2173.4	2591.97	3452.05	3306.85	3951.78	3662.09	3217.32	4380.02	2774.31	3902.72	3580.34	3550.35	3700.67	6559.89	3940.42	3559.62	5121.24	5543.1	13666.7	3043.57	3471.15	3395.98	3974.22	4382.64	4186.9	26550	4241.87	3600.12	3905.13	3328.95	3463.11	3817.93	3256.14	3370.65	2298.65	2438.3	4077.33	3781.97	4296.61	4037.48	3892.32	4653.29	3002.67	4351.89
Crenarchaeota	832.484	783.465	804.02	821.937	781.271	833.565	757.525	732.877	770.171	679.357	761.352	837.635	592.904	836.697	582.976	729.387	748.244	758.969	598.923	714.926	755.769	793.404	711.207	811.828	830.56	775.772	825.438	827.502	784.024	701.208	700	750.478	782.044	742.639	717.371	779.796	741.848	819.509	801.815	796.108	818.123	717.333	770.44	619.492	712.182	809.168	588.629	816	501.16
Thaumarchaeota	167.516	216.535	195.98	178.063	218.729	166.435	242.475	267.123	229.829	320.643	238.648	162.365	407.096	163.303	417.024	270.613	251.756	241.031	401.077	285.074	244.231	206.596	288.793	188.172	169.44	224.228	174.562	172.498	215.976	298.792	300	249.522	217.956	257.361	282.629	220.204	258.152	180.491	198.185	203.892	181.877	282.667	229.56	380.508	287.818	190.832	411.371	184	498.84
	Mic01	Mic010	Mic011	Mic012	Mic013	Mic014	Mic015	Mic016	Mic017	Mic018	Mic019	Mic02	Mic020	Mic021	Mic022	Mic023	Mic024	Mic025	Mic026	Mic027	Mic028	Mic029	Mic03	Mic030	Mic031	Mic032	Mic033	Mic034	Mic035	Mic04	Mic05	Mic06	Mic07	Mic08	Mic09	Mic11	Mic110	Mic111	Mic112	Mic113	Mic114	Mic116	Mic117	Mic118	Mic119	Mic12	Mic120	Mic121	Mic122
Euryarchaeota	3756.05	6311.02	3726.49	2427.35	2656.19	2173.4	2591.97	3452.05	3306.85	3951.78	3662.09	3217.32	4380.02	2774.31	3902.72	3580.34	3550.35	3700.67	6559.89	3940.42	3559.62	5121.24	5543.1	13666.7	3043.57	3471.15	3395.98	3974.22	4382.64	4186.9	26550	4241.87	3600.12	3905.13	3328.95	3463.11	3817.93	3256.14	3370.65	2298.65	2438.3	4077.33	3781.97	4296.61	4037.48	3892.32	4653.29	3002.67	4351.89
Crenarchaeota	832.484	783.465	804.02	821.937	781.271	833.565	757.525	732.877	770.171	679.357	761.352	837.635	592.904	836.697	582.976	729.387	748.244	758.969	598.923	714.926	755.769	793.404	711.207	811.828	830.56	775.772	825.438	827.502	784.024	701.208	700	750.478	782.044	742.639	717.371	779.796	741.848	819.509	801.815	796.108	818.123	717.333	770.44	619.492	712.182	809.168	588.629	816	501.16
Thaumarchaeota	167.516	216.535	195.98	178.063	218.729	166.435	242.475	267.123	229.829	320.643	238.648	162.365	407.096	163.303	417.024	270.613	251.756	241.031	401.077	285.074	244.231	206.596	288.793	188.172	169.44	224.228	174.562	172.498	215.976	298.792	300	249.522	217.956	257.361	282.629	220.204	258.152	180.491	198.185	203.892	181.877	282.667	229.56	380.508	287.818	190.832	411.371	184	498.84
	Mic01	Mic010	Mic011	Mic012	Mic013	Mic014	Mic015	Mic016	Mic017	Mic018	Mic019	Mic02	Mic020	Mic021	Mic022	Mic023	Mic024	Mic025	Mic026	Mic027	Mic028	Mic029	Mic03	Mic030	Mic031	Mic032	Mic033	Mic034	Mic035	Mic04	Mic05	Mic06	Mic07	Mic08	Mic09	Mic11	Mic110	Mic111	Mic112	Mic113	Mic114	Mic116	Mic117	Mic118	Mic119	Mic12	Mic120	Mic121	Mic122
Euryarchaeota	3756.05	6311.02	3726.49	2427.35	2656.19	2173.4	2591.97	3452.05	3306.85	3951.78	3662.09	3217.32	4380.02	2774.31	3902.72	3580.34	3550.35	3700.67	6559.89	3940.42	3559.62	5121.24	5543.1	13666.7	3043.57	3471.15	3395.98	3974.22	4382.64	4186.9	26550	4241.87	3600.12	3905.13	3328.95	3463.11	3817.93	3256.14	3370.65	2298.65	2438.3	4077.33	3781.97	4296.61	4037.48	3892.32	4653.29	3002.67	4351.89
Crenarchaeota	832.484	783.465	804.02	821.937	781.271	833.565	757.525	732.877	770.171	679.357	761.352	837.635	592.904	836.697	582.976	729.387	748.244	758.969	598.923	714.926	755.769	793.404	711.207	811.828	830.56	775.772	825.438	827.502	784.024	701.208	700	750.478	782.044	742.639	717.371	779.796	741.848	819.509	801.815	796.108	818.123	717.333	770.44	619.492	712.182	809.168	588.629	816	501.16
Thaumarchaeota	167.516	216.535	195.98	178.063	218.729	166.435	242.475	267.123	229.829	320.643	238.648	162.365	407.096	163.303	417.024	270.613	251.756	241.031	401.077	285.074	244.231	206.596	288.793	188.172	169.44	224.228	174.562	172.498	215.976	298.792	300	249.522	217.956	257.361	282.629	220.204	258.152	180.491	198.185	203.892	181.877	282.667	229.56	380.508	287.818	190.832	411.371	184	498.84
	Mic01	Mic010	Mic011	Mic012	Mic013	Mic014	Mic015	Mic016	Mic017	Mic018	Mic019	Mic02	Mic020	Mic021	Mic022	Mic023	Mic024	Mic025	Mic026	Mic027	Mic028	Mic029	Mic03	Mic030	Mic031	Mic032	Mic033	Mic034	Mic035	Mic04	Mic05	Mic06	Mic07	Mic08	Mic09	Mic11	Mic110	Mic111	Mic112	Mic113	Mic114	Mic116	Mic117	Mic118	Mic119	Mic12	Mic120	Mic121	Mic122
Euryarchaeota	3756.05	6311.02	3726.49	2427.35	2656.19	2173.4	2591.97	3452.05	3306.85	3951.78	3662.09	3217.32	4380.02	2774.31	3902.72	3580.34	3550.35	3700.67	6559.89	3940.42	3559.62	5121.24	5543.1	13666.7	3043.57	3471.15	3395.98	3974.22	4382.64	4186.9	26550	4241.87	3600.12	3905.13	3328.95	3463.11	3817.93	3256.14	3370.65	2298.65	2438.3	4077.33	3781.97	4296.61	4037.48	3892.32	4653.29	3002.67	4351.89
Crenarchaeota	832.484	783.465	804.02	821.937	781.271	833.565	757.525	732.877	770.171	679.357	761.352	837.635	592.904	836.697	582.976	729.387	748.244	758.969	598.923	714.926	755.769	793.404	711.207	811.828	830.56	775.772	825.438	827.502	784.024	701.208	700	750.478	782.044	742.639	717.371	779.796	741.848	819.509	801.815	796.108	818.123	717.333	770.44	619.492	712.182	809.168	588.629	816	501.16
Thaumarchaeota	167.516	216.535	195.98	178.063	218.729	166.435	242.475	267.123	229.829	320.643	238.648	162.365	407.096	163.303	417.024	270.613	251.756	241.031	401.077	285.074	244.231	206.596	288.793	188.172	169.44	224.228	174.562	172.498	215.976	298.792	300	249.522	217.956	257.361	282.629	220.204	258.152	180.491	198.185	203.892	181.877	282.667	229.56	380.508	287.818	190.832	411.371	184	498.84
	Mic01	Mic010	Mic011	Mic012	Mic013	Mic014	Mic015	Mic016	Mic017	Mic018	Mic019	Mic02	Mic020	Mic021	Mic022	Mic023	Mic024	Mic025	Mic026	Mic027	Mic028	Mic029	Mic03	Mic030	Mic031	Mic032	Mic033	Mic034	Mic035	Mic04	Mic05	Mic06	Mic07	Mic08	Mic09	Mic11	Mic110	Mic111	Mic112	Mic113	Mic114	Mic116	Mic117	Mic118	Mic119	Mic12	Mic120	Mic121	Mic122
Euryarchaeota	3756.05	6311.02	3726.49	2427.35	2656.19	2173.4	2591.97	3452.05	3306.85	3951.78	3662.09	3217.32	4380.02	2774.31	3902.72	3580.34	3550.35	3700.67	6559.89	3940.42	3559.62	5121.24	5543.1	13666.7	3043.57	3471.15	3395.98	3974.22	4382.64	4186.9	26550	4241.87	3600.12	3905.13	3328.95	3463.11	3817.93	3256.14	3370.65	2298.65	2438.3	4077.33	3781.97	4296.61	4037.48	3892.32	4653.29	3002.67	4351.89
Crenarchaeota	832.484	783.465	804.02	821.937	781.271	833.565	757.525	732.877	770.171	679.357	761.352	837.635	592.904	836.697	582.976	729.387	748.244	758.969	598.923	714.926	755.769	793.404	711.207	811.828	830.56	775.772	825.438	827.502	784.024	701.208	700	750.478	782.044	742.639	717.371	779.796	741.848	819.509	801.815	796.108	818.123	717.333	770.44	619.492	712.182	809.168	588.629	816	501.16
Thaumarchaeota	167.516	216.535	195.98	178.063	218.729	166.435	242.475	267.123	229.829	320.643	238.648	162.365	407.096	163.303	417.024	270.613	251.756	241.031	401.077	285.074	244.231	206.596	288.793	188.172	169.44	224.228	174.562	172.498	215.976	298.792	300	249.522	217.956	257.361	282.629	220.204	258.152	180.491	198.185	203.892	181.877	282.667	229.56	380.508	287.818	190.832	411.371	184	498.84
	Mic01	Mic010	Mic011	Mic012	Mic013	Mic014	Mic015	Mic016	Mic017	Mic018	Mic019	Mic02	Mic020	Mic021	Mic022	Mic023	Mic024	Mic025	Mic026	Mic027	Mic028	Mic029	Mic03	Mic030	Mic031	Mic032	Mic033	Mic034	Mic035	Mic04	Mic05	Mic06	Mic07	Mic08	Mic09	Mic11	Mic110	Mic111	Mic112	Mic113	Mic114	Mic116	Mic117	Mic118	Mic119	Mic12	Mic120	Mic121	Mic122
Euryarchaeota	3756.05	6311.02	3726.49	2427.35	2656.19	2173.4	2591.97	3452.05	3306.85	3951.78	3662.09	3217.32	4380.02	2774.31	3902.72	3580.34	3550.35	3700.67	6559.89	3940.42	3559.62	5121.24	5543.1	13666.7	3043.57	3471.15	3395.98	3974.22	4382.64	4186.9	26550	4241.87	3600.12	3905.13	3328.95	3463.11	3817.93	3256.14	3370.65	2298.65	2438.3	4077.33	3781.97	4296.61	4037.48	3892.32	4653.29	3002.67	4351.89
Crenarchaeota	832.484	783.465	804.02	821.937	781.271	833.565	757.525	732.877	770.171	679.357	761.352	837.635	592.904	836.697	582.976	729.387	748.244	758.969	598.923	714.926	755.769	793.404	711.207	811.828	830.56	775.772	825.438	827.502	784.024	701.208	700	750.478	782.044	742.639	717.371	779.796	741.848	819.509	801.815	796.108	818.123	717.333	770.44	619.492	712.182	809.168	588.629	816	501.16
Thaumarchaeota	167.516	216.535	195.98	178.063	218.729	166.435	242.475	267.123	229.829	320.643	238.648	162.365	407.096	163.303	417.024	270.613	251.756	241.031	401.077	285.074	244.231	206.596	288.793	188.172	169.44	224.228	174.562	172.498	215.976	298.792	300	249.522	217.956	257.361	282.629	220.204	258.152	180.491	198.185	203.892	181.877	282.667	229.56	380.508	287.818	190.832	411.371	184	498.84
	Mic01	Mic010	Mic011	Mic012	Mic013	Mic014	Mic015	Mic016	Mic017	Mic018	Mic019	Mic02	Mic020	Mic021	Mic022	Mic023	Mic024	Mic025	Mic026	Mic027	Mic028	Mic029	Mic03	Mic030	Mic031	Mic032	Mic033	Mic034	Mic035	Mic04	Mic05	Mic06	Mic07	Mic08	Mic09	Mic11	Mic110	Mic111	Mic112	Mic113	Mic114	Mic116	Mic117	Mic118	Mic119	Mic12	Mic120	Mic121	Mic122
Euryarchaeota	3756.05	6311.02	3726.49	2427.35	2656.19	2173.4	2591.97	3452.05	3306.85	3951.78	3662.09	3217.32	4380.02	2774.31	3902.72	3580.34	3550.35	3700.67	6559.89	3940.42	3559.62	5121.24	5543.1	13666.7	3043.57	3471.15	3395.98	3974.22	4382.64	4186.9	26550	4241.87	3600.12	3905.13	3328.95	3463.11	3817.93	3256.14	3370.65	2298.65	2438.3	4077.33	3781.97	4296.61	4037.48	3892.32	4653.29	3002.67	4351.89
Crenarchaeota	832.484	783.465	804.02	821.937	781.271	833.565	757.525	732.877	770.171	679.357	761.352	837.635	592.904	836.697	582.976	729.387	748.244	758.969	598.923	714.926	755.769	793.404	711.207	811.828	830.56	775.772	825.438	827.502	784.024	701.208	700	750.478	782.044	742.639	717.371	779.796	741.848	819.509	801.815	796.108	818.123	717.333	770.44	619.492	712.182	809.168	588.629	816	501.16
Thaumarchaeota	167.516	216.535	195.98	178.063	218.729	166.435	242.475	267.123	229.829	320.643	238.648	162.365	407.096	163.303	417.024	270.613	251.756	241.031	401.077	285.074	244.231	206.596	288.793	188.172	169.44	224.228	174.562	172.498	215.976	298.792	300	249.522	217.956	257.361	282.629	220.204	258.152	180.491	198.185	203.892	181.877	282.667	229.56	380.508	287.818	190.832	411.371	184	498.84
	Mic01	Mic010	Mic011	Mic012	Mic013	Mic014	Mic015	Mic016	Mic017	Mic018	Mic019	Mic02	Mic020	Mic021	Mic022	Mic023	Mic024	Mic025	Mic026	Mic027	Mic028	Mic029	Mic03	Mic030	Mic031	Mic032	Mic033	Mic034	Mic035	Mic04	Mic05	Mic06	Mic07	Mic08	Mic09	Mic11	Mic110	Mic111	Mic112	Mic113	Mic114	Mic116	Mic117	Mic118	Mic119	Mic12	Mic120	Mic121	Mic122
Euryarchaeota	3756.05	6311.02	3726.49	2427.35	2656.19	2173.4	2591.97	3452.05	3306.85	3951.78	3662.09	3217.32	4380.02	2774.31	3902.72	3580.34	3550.35	3700.67	6559.89	3940.42	3559.62	5121.24	5543.1	13666.7	3043.57	3471.15	3395.98	3974.22	4382.64	4186.9	26550	4241.87	3600.12	3905.13	3328.95	3463.11	3817.93	3256.14	3370.65	2298.65	2438.3	4077.33	3781.97	4296.61	4037.48	3892.32	4653.29	3002.67	4351.89
Crenarchaeota	832.484	783.465	804.02	821.937	781.271	833.565	757.525	732.877	770.171	679.357	761.352	837.635	592.904	836.697	582.976	729.387	748.244	758.969	598.923	714.926	755.769	793.404	711.207	811.828	830.56	775.772	825.438	827.502	784.024	701.208	700	750.478	782.044	742.639	717.371	779.796	741.848	819.509	801.815	796.108	818.123	717.333	770.44	619.492	712.182	809.168	588.629	816	501.16
Thaumarchaeota	167.516	216.535	195.98	178.063	218.729	166.435	242.475	267.123	229.829	320.643	238.648	162.365	407.096	163.303	417.024	270.613	251.756	241.031	401.077	285.074	244.231	206.596	288.793	188.172	169.44	224.228	174.562	172.498	215.976	298.792	300	249.522	217.956	257.361	282.629	220.204	258.152	180.491	198.185	203.892	181.877	282.667	229.56	380.508	287.818	190.832	411.371	184	498.84
[truncated: 18 more columns]

## Sheet: class
	Mic001	Mic0010	Mic0011	Mic0012	Mic013	Mic014	Mic015	Mic016	Mic017	Mic018	Mic019	Mic02	Mic020	Mic021	Mic022	Mic023	Mic024	Mic025	Mic026	Mic027	Mic028	Mic029	Mic03	Mic030	Mic031	Mic032	Mic033	Mic034	Mic035	Mic04	Mic05	Mic06	Mic07	Mic08	Mic09	Mic11	Mic110	Mic111	Mic112	Mic113	Mic114	Mic116	Mic117	Mic118	Mic119	Mic12	Mic120	Mic121	Mic122
Thermococci	50.8083	46.875	27.0056	34.2612	40.4959	51.4286	34.642	55.9211	47.7569	40.0641	70.0132	42.2692	34.3008	85.6354	26.8456	37.1257	44.5104	39.2405	26.0417	28.866	30.4165	58.0913	49.0956	123.894	70.4408	64.9762	48.9796	54.8523	66.7447	33.0189	54.0541	31.665	29.1525	24.8307	25.8186	46.3822	49.2958	36.2511	48.6726	52.8302	45.4959	68.3761	52.2293	31.25	60.2007	42.6743	34.4456	52.4345	15.5325
Methanobacteria	2331.79	5697.92	1934.07	1346.9	835.537	972.381	1060.05	2029.61	1625.18	1110.58	1856.01	2044.49	1297.27	1690.61	753.02	1390.42	1870.92	1762.03	3296.88	1233.58	1231.17	2069.5	3992.25	2876.11	2050.13	1702.38	1957.82	2318.99	2256.44	1360.85	12783.8	2144.02	1886.1	1892.78	910.579	1470.62	2429.58	2052.17	2004.42	1042.77	1076.43	3252.14	1839.49	1284.46	2155.52	2829.3	1519.91	1617.98	865.385
Methanococci	33.1024	41.6667	34.9484	47.1092	31.405	53.3333	53.1178	16.4474	28.9436	24.8397	34.3461	47.8309	26.3852	27.6243	36.9128	26.3473	20.7715	26.5823	11.7188	55.6701	31.3524	39.4191	43.9276	75.2212	28.522	27.2583	29.932	30.3797	29.274	43.6321	27.027	33.7079	38.6441	45.1467	39.0428	25.974	45.7746	36.2511	24.3363	26.4151	40.9463	4.2735	15.2866	26.4423	33.4448	38.4068	18.2992	29.9625	31.8047
Halobacteria	1351.81	1864.58	1345.51	1509.64	1655.37	1160.95	1778.29	2273.03	1502.17	1879.81	1964.33	1402.67	2111.7	1649.17	2185.91	1913.77	1905.04	1627.85	2263.02	1492.78	1419.28	2489.63	1919.9	7092.92	1468.45	1509.98	1674.15	2248.1	2087.82	1679.25	1108.11	1583.25	1438.64	1332.96	1655.23	1489.8	1795.77	1467.73	2134.96	1615.09	1557.78	2666.67	1965.61	2067.31	2183.95	1568.99	2326.16	1775.28	2571.75
Methanomicrobia	714.396	630.208	722.796	653.105	662.81	670.476	577.367	542.763	651.23	633.013	597.094	696.329	605.981	640.884	614.765	631.138	617.211	668.354	703.125	739.323	703.322	685.685	563.307	663.717	660.328	654.2	694.558	682.7	658.08	713.443	378.378	670.072	686.102	664.786	655.227	687.693	570.423	690.539	639.381	618.868	660.601	474.359	653.503	606.571	546.823	665.718	552.207	659.176	639.053
Thermoprotei	1006.16	1036.46	889.595	1235.55	965.289	1140	1046.19	1055.92	911.722	643.429	952.444	1119.02	558.487	1259.67	546.98	826.347	948.071	856.962	579.427	657.437	735.611	848.548	852.713	668.142	1186.26	899.208	1090.48	1137.55	930.913	650.354	378.378	801.839	897.627	768.623	721.662	849.722	961.268	1091.95	1172.57	1183.65	1158.33	1149.57	936.306	585.737	889.632	1079.66	568.353	1146.07	479.29
Nitrososphaeria	201.694	281.25	215.25	265.525	265.289	224.762	334.873	384.868	272.069	302.083	298.547	213.571	380.827	245.856	389.262	305.389	317.507	265.823	382.812	258.027	234.909	216.805	343.669	137.168	240.709	253.566	226.531	232.068	245.902	272.995	162.162	264.556	246.102	265.237	279.912	239.951	334.507	236.958	287.611	301.887	252.957	452.991	278.981	356.571	359.532	253.201	395.048	258.427	473.373
[truncated: 18 more columns]

## Sheet: Order
	Mic001	Mic02	Mic03	Mic04	Mic05	Mic06	Mic07	Mic08	Mic09	Mic0010	Mic0011	Mic11	Mic0012	Mic12	Mic013	Mic13	Mic014	Mic14	Mic015	Mic15	Mic016	Mic16	Mic17	Mic18	Mic19	Mic110	Mic111	Mic112	Mic113	Mic114	Mic116	Mic017	Mic018	Mic019	Mic020	Mic021	Mic022	Mic023	Mic024	Mic025	Mic026	Mic117	Mic118	Mic119	Mic120	Mic121	Mic122	Mic123	Mic124
Thermococcales	146.018	118.38	153.226	126.984	250	114.391	122.857	106.796	107.612	163.636	130.268	153.374	96.3855	126.05	128.947	62.7451	140.625	128.801	104.167	109.589	161.905	103.093	148.148	109.677	106.529	168.675	125	127.168	146.853	121.065	172.043	124.06	157.729	203.846	142.336	197.452	120.482	127.572	164.835	139.64	119.76	140.893	106.267	152.542	126.984	119.658	79.2453	111.111	139.241
Methanobacteriales	6701.33	5725.86	12459.7	5233.56	59125	7745.39	7948.57	8140.78	3795.28	19890.9	9329.5	4862.99	3789.16	8357.14	2660.53	4396.08	2658.85	4631.48	3187.5	12356.2	5876.19	8541.24	8730.64	7445.16	4415.81	8313.25	7076.22	5236.99	2898.6	2864.41	8182.8	4221.8	4372.24	5403.85	5383.21	3898.09	3379.52	4777.78	6928.57	6270.27	15161.7	4962.2	4367.85	5461.86	5603.17	3692.31	4415.09	8549.38	5835.44
Methanococcales	95.1327	133.956	137.097	167.8	125	121.771	162.857	194.175	162.73	145.455	168.582	85.8896	132.53	113.445	100	58.8235	145.833	128.801	159.722	54.7945	47.619	159.794	94.2761	103.226	152.921	156.627	125	63.5838	73.4266	108.959	10.7527	75.188	97.7918	100	109.489	63.6943	165.663	90.535	76.9231	94.5946	53.8922	41.2371	89.9183	84.7458	67.4603	68.3761	162.264	129.63	126.582
Halobacteriales	6.63717	21.8069	48.3871	0	125	59.0406	14.2857	4.85437	41.9948	0	7.66284	6.13497	6.0241	46.2185	10.5263	239.216	15.625	14.3113	20.8333	109.589	38.0952	30.9278	16.835	64.5161	39.5189	36.1446	9.14634	34.6821	13.986	2.42131	21.5054	15.0376	28.3912	7.69231	7.29927	0	18.0723	53.4979	16.4835	63.0631	59.8802	20.6186	8.17439	0	19.8413	59.8291	18.8679	12.3457	31.6456
Haloferacales	57.5221	65.4206	40.3226	77.0975	125	136.531	54.2857	53.3981	73.4908	72.7273	38.3142	40.8998	30.1205	88.2353	39.4737	364.706	49.4792	46.5116	83.3333	246.575	28.5714	72.1649	40.404	90.3226	56.701	48.1928	30.4878	40.4624	45.4545	33.8983	53.7634	33.8346	56.7823	42.3077	58.3942	31.8471	84.3373	111.111	27.4725	103.604	185.629	34.3643	84.4687	25.4237	55.5556	17.094	79.2453	86.4198	94.9367
Natrialbales	3796.46	3816.2	5822.58	6356.01	4750	5494.46	5974.29	5621.36	6767.72	6327.27	6429.12	4860.94	4192.77	4457.98	5215.79	3180.39	3093.75	5549.19	5208.33	4041.1	6504.76	4994.85	6040.4	5600	7740.55	5987.95	5006.1	5439.31	4419.58	4087.17	6580.65	3827.07	7293.38	5653.85	8660.58	3770.7	9686.75	6390.95	6983.52	5540.54	10137.7	5237.11	6912.81	5491.53	8492.06	3957.26	13000	9549.38	8575.95
Methanomicrobiales	141.593	168.224	193.548	197.279	125	154.982	174.286	174.757	120.735	200	191.571	147.239	126.506	147.059	139.474	70.5882	166.667	171.735	125	136.986	152.381	206.186	138.047	225.806	149.485	108.434	158.537	167.63	97.9021	159.806	172.043	210.526	198.738	192.308	211.679	140.127	123.494	156.379	170.33	126.126	221.557	175.258	155.313	148.305	178.571	145.299	188.679	240.741	139.241
[truncated: 4 more rows]
[truncated: 18 more columns]

## Sheet: Family
	Mic001	Mic0010	Mic0011	Mic0012	Mic013	Mic014	Mic015	Mic016	Mic017	Mic018	Mic019	Mic02	Mic020	Mic021	Mic022	Mic023	Mic024	Mic025	Mic026	Mic027	Mic028	Mic029	Mic03	Mic030	Mic031	Mic032	Mic033	Mic034	Mic035	Mic04	Mic05	Mic06	Mic07	Mic08	Mic09	Mic11	Mic110	Mic111	Mic112	Mic113	Mic114	Mic116	Mic117	Mic118	Mic119	Mic12	Mic120	Mic121	Mic122
[truncated: 14 more rows]
[truncated: 18 more columns]

[truncated: 3 more sheets: Genus, species, Percentage of abundance]
