# Supplementary material for: Colorectal Cancer Archaeome: A Metagenomic Exploration, Tunisia
Source: Curr Issues Mol Biol. 2023 Sep 19;45(9):7572–81. doi: 10.3390/cimb45090477 (PMC10527824; doi:10.3390/cimb45090477)
Supplement: Supplementary file 1 [file cimb-45-00477-s001.zip › supplementary data S5.xlsx]

## Sheet: Order - CRC
	Pearson Correlation	p value
Thermococcales	-0.29954	0.013795
Methanococcales	-0.21167	0.085513
Sulfolobales	-0.14404	0.24487
Methanomicrobiales	-0.12052	0.33132
Methanobacteriales	-0.11539	0.35245
Natrialbales	0.099972	0.42086
Nitrososphaerales	0.070619	0.57012
Desulfurococcales	0.0699	0.57406
Methanosarcinales	-0.043882	0.72439
Haloferacales	0.01932	0.87668
Halobacteriales	-0.010974	0.92977

## Sheet: Genus - CRC
	Pearson Correlation	p value
Thermococcus	-0.24461	0.046052
Natrialba	0.22496	0.067217
Methanospirillum	-0.19553	0.1128
Methanococcus	-0.18419	0.13567
Candidatus_Prometheoarchaeum	-0.18266	0.13901
Candidatus_Nitrosocosmicus	0.16476	0.18273
Sulfolobus	-0.15738	0.20341
Salinarchaeum	0.11416	0.35764
Halovivax	0.10247	0.4093
Natrarchaeobaculum	0.099185	0.42455
Methanobacterium	-0.083034	0.50412
Methanothermobacter	-0.075831	0.54193
Methanocorpusculum	0.073557	0.55414
Haloquadratum	0.064411	0.60457
Methanosarcina	-0.064089	0.60638
Nitrososphaera	0.060281	0.62798
Methanococcoides	-0.05433	0.66236
Methanobrevibacter	0.043699	0.7255
Metallosphaera	-0.043558	0.72635
Nitrosopumilus	-0.033732	0.7864
Methanocella	-0.031524	0.80008
Haloferax	-0.027482	0.82528
Natronomonas	-0.017491	0.88827
Methanosalsum	0.015993	0.89779
Pyrolobus	0.013931	0.91091
Natronococcus	-0.013422	0.91415
Methanolobus	0.013097	0.91622
Methanomethylovorans	-0.0086053	0.9449

## Sheet: Species - CRC
	Pearson Correlation	P-Value
Natrialba_magadii	0.27555	0.024012
Methanobacterium_formicicum	0.27281	0.025513
Sulfolobus_acidocaldarius	0.25609	0.036463
Methanococcus_voltae	-0.21561	0.079721
Candidatus_Nitrosocosmicus_franklandus	0.19855	0.10725
Methanosarcina_siciliae	-0.17073	0.16718
Halovivax_ruber	0.15819	0.20106
Natrarchaeobaculum_sulfurireducens	0.15676	0.20521
Salinarchaeum_sp._Harcht-Bsk1	0.14804	0.23185
Thermococcus_chitonophagus	-0.14027	0.25758
Candidatus_Prometheoarchaeum_syntrophicum	-0.13419	0.27899
Methanobrevibacter_olleyae	0.13367	0.28087
Methanocorpusculum_labreanum	0.13075	0.29161
Methanosalsum_zhilinae	0.12102	0.32931
Haloquadratum_walsbyi	0.11636	0.34841
Methanococcus_vannielii	-0.11455	0.35601
Candidatus_Nitrososphaera_evergladensis	0.11349	0.36051
Pyrolobus_fumarii	0.1055	0.39548
Methanospirillum_hungatei	-0.099191	0.42452
Sulfolobus_sp._E5-1-F	-0.088464	0.47654
Nitrosopumilus_oxyclinae	-0.08389	0.49972
Sulfolobus_islandicus	0.078145	0.52963
Methanosarcina_mazei	0.077414	0.5335
Methanosarcina_sp._MTP4	0.074843	0.54722
Methanococcus_maripaludis	0.069072	0.57862
Methanolobus_zinderi	0.06704	0.58987
Methanobrevibacter_sp._AbM4	-0.064172	0.60591
Natronococcus_occultus	0.064013	0.60681
Methanosarcina_sp._WWM596	-0.058782	0.63656
Methanomethylovorans_hollandica	0.054523	0.66123
Methanothermobacter_wolfeii	-0.047553	0.70236
Metallosphaera_sedula	0.031838	0.79813
Methanobacterium_sp._MZ-A1	-0.031087	0.8028
Methanocella_conradii	-0.026349	0.83238
Methanosarcina_barkeri	0.024421	0.84448
Natrialbaceae_archaeon_XQ-INN_246	0.016788	0.89274
Methanosarcina_lacustris	0.0070165	0.95506
